# Supplementary material for: Chemoreceptor Evolution in Hymenoptera and Its Implications for the Evolution of Eusociality
Source: Genome Biol Evol. 2015 Aug 12;7(8):2407–16. doi: 10.1093/gbe/evv149 (PMC4558866; doi:10.1093/gbe/evv149)
Supplement: Supplementary Data [file supp_evv149_suppl_data.zip]

Archive with 2 entries (2 files):
- Supplementary tables.xlsx
- Supplementary figures.pdf
