# Supplementary material for: Chemoreceptor Evolution in Hymenoptera and Its Implications for the Evolution of Eusociality
Source: Genome Biol Evol. 2015 Aug 12;7(8):2407–16. doi: 10.1093/gbe/evv149 (PMC4558866; doi:10.1093/gbe/evv149)
Supplement: Supplementary Data [file supp_evv149_suppl_data.zip › Supplementary tables.xlsx]

## Sheet: S1 - Chemoreceptor annotations
gene_name	chr	strand	start	end	subfamily	protein sequence	CDS sequence
AcepOrco	scaffold00003	-	2031375	2024924	Orco	MMKMKQQGLVADLMPNIRVMKMFGHFVFNYYDDNSSKYLHKIFCCANLFLLLLQFGLCAVNLIIESADVDDLTANTITLLFFTHSIVKIVYFAIRSKYFYRTWAIWNNPNTHPLFAESNARYHAIALKKMRLLLFLVGATTVLTAVAWTTLTFFEHPIRKLVDPITNETTIIQLPQLLVRSFYPFDASKGITHILMLIYQFYWVFFMLVNANSLDVLFCSWLLFACEQLQHLKQIMKPLMELSATLDTVVPNSSELFKAGSADHLRESNENNQPPPPSAAAQGDNMLDLDLRNIYSNRQDFTATFRPTAGMTFNGGVGPNGLTKKQEMLVRSAIKYWVERHKHIVRLVTAVGDAYGFALLLHMLTTTITLTLLAYQATKVNGINVYAASTIGYVLYTFG…	ATGATGAAGATGAAGCAACAGGGCCTAGTGGCCGATCTCATGCCCAACATAAGGGTTATGAAGATGTTTGGACATTTCGTATTCAACTATTATGACGACAATTCGTCCAAATACTTGCATAAAATATTTTGCTGTGCAAATCTATTTCTGTTGCTGTTACAATTCGGCCTGTGCGCAGTGAATCTGATCATCGAAAGCGCCGACGTCGACGATCTCACGGCCAACACAATTACTCTCCTTTTCTTCACGCACAGTATCGTCAAGATCGTTTATTTCGCTATCAGGAGCAAGTACTTTTACAGAACGTGGGCGATATGGAACAATCCGAATACACATCCGCTCTTCGCCGAGAGCAATGCGAGATACCATGCGATCGCTTTGAAGAAGATGAGACTGCTA…
AcepOr1	scaffold00001	+	5474882	5480431	M	MLFHRDITVTLSVHRFALSWVGIWPVREKNIFMDLRWIIAVFFEAIPMSVYFTEIYLHCNSKKSLDSITTGAAGALALTRLITPRIHREELLEIITSMMDDWAMQKDKKIRWIMEKYATMSIRVTILTFILVGIIIGGYAVMAISALTAKTGQLDNNRSQSCVFRTASLQQAFMVIQAMQMFITGIVTFGTTSFFFGQVMHLCSQFDALCIKLSEFRVSEARRAIAEAIQRHCQLIRLAECIEESFNTNVLLYLFVTSTLMCIDGYILIASLSVGNLSMIIHSISVLLLLLIQLSFYTFAGDYLEMKSTALCYATYDCDWYELPASIAKDFQIILMRASIPHQLTAGKFVVMNMITFKDILKSTASYLSVLRVMLD	ATGCTCTTCCATAGAGATATTACCGTGACATTATCGGTGCATAGATTTGCTCTCAGTTGGGTGGGCATCTGGCCTGTGAGAGAGAAAAACATCTTCATGGACCTCAGATGGATTATCGCCGTATTTTTTGAAGCAATTCCAATGTCCGTTTATTTTACCGAAATCTATCTACATTGTAATAGCAAAAAATCTCTTGACTCGATAACAACTGGTGCCGCTGGCGCATTAGCTCTCACAAGATTAATCACACCTCGTATCCATCGAGAAGAATTACTTGAGATAATCACCTCCATGATGGACGATTGGGCCATGCAGAAAGATAAAAAAATTCGTTGGATCATGGAGAAATATGCGACAATGTCGATACGAGTGACGATACTTACTTTCATTCTTGTGGGT…
AcepOr2	scaffold00001	+	5484363	5486806	M	MKEARNWNDESYYALNVYEKVLGIIGIWPLNAGELKSIARCSLAILIQISTIGSLSLETYWQCLDTEDMMEAFLMDLSSVVSLSKLLVIRFTWKHTYILVTSIIDDWSMSRNKQQREVMMRYTHIGRVVSLTILYLGYASGVSFLFMAVPFDSLIPWLNVSKANDNDTMVTTYFLATYCVFGSLPTITYSCVLLLQAAQIFVNATSHCGNDGFFFGLAMHLCGQFEVLQMDFAGIEMEKQNCKRKIRMLIIRHCHLIRLADNFEYAFNMAILTQVSMSVLLLCVEGMQLIISLKLNDNIAAIKHVVLILTMLVQLYLYCYAGDQLENVTGRIAYSAYDSPWYDFDVKIMKDLPMVILRGKLPHQTTAGKFLPMNLFSFKEILKATGSYLSVLRVMIDV	ATGAAGGAAGCAAGAAATTGGAATGACGAATCTTATTATGCTTTAAATGTTTATGAAAAAGTTCTTGGTATAATTGGAATTTGGCCTTTGAACGCAGGAGAGCTCAAATCTATTGCACGATGTTCCTTAGCCATTTTGATTCAAATCAGTACTATTGGCAGCCTATCTCTGGAAACATATTGGCAGTGCCTCGATACTGAGGACATGATGGAGGCTTTTCTAATGGACCTCTCATCTGTCGTCAGTCTTTCTAAGCTTCTTGTCATCCGCTTCACCTGGAAGCATACTTACATCCTGGTGACTTCCATTATCGATGACTGGTCGATGTCTCGAAATAAACAACAACGGGAAGTTATGATGAGGTACACCCATATCGGCAGAGTGGTATCTTTGACGATA…
AcepOr3	scaffold00001	-	5494354	5492084	N	VLPFARMTDKYWNDDIAYVFSTHRLFLKGYGLWPLQKQTIFTKIQWGFCLIAQLMILPCLTTEILWSNQDASSNIENITFFASTSTGLTKNLCLIVSQKRLSMNINAAINDWLSVKDNMETRKIMKKYAVQSKILTFTLLYSLYVCLGMYIAIVIFINLKQIFFTDLNLVNVNTTNWLLLIPSGPLSHLITGPQYAIILTIQIVQSCVLSFLLFTVDSFFFNVTIHLTGQLEVLKNNFKTFTNELNTEANYRKKFVNLINRHSLLIELYQNLEDTFHFLILYQIVILTILLALTGLRLNICINEKNHVETTKSIFVLNYLIMQSLIYTYGSEFLQKESENIFYTLYTTSWFMLPSTLMKDLHFVMMRSSITFRLTGGKFFYVNRETMMYVLKIVVSYVS…	GTCCTTCCGTTTGCCAGAATGACGGATAAATATTGGAACGACGATATCGCTTATGTTTTCTCCACTCATAGACTATTCCTAAAAGGATACGGTTTGTGGCCATTACAGAAACAGACAATATTCACGAAGATACAATGGGGTTTTTGTTTGATTGCACAGCTTATGATACTACCTTGTCTAACGACGGAAATCCTTTGGAGCAATCAGGATGCCAGCTCAAATATAGAAAATATAACATTCTTTGCGTCTACGTCGACTGGACTTACAAAAAACCTATGTCTTATTGTTAGTCAAAAGAGATTGAGTATGAACATTAATGCTGCTATTAATGATTGGTTATCTGTTAAAGATAATATGGAAACTAGAAAAATTATGAAGAAGTATGCAGTTCAAAGCAAA…
AcepOr4	scaffold00001	+	5496308	5500315	M	MGLTVKWNAEISYVLTIYKYVLSILGLWVLDDKIFSRIRWFMSTIIELSATISLSLEIIRHCRGYEDALDAFLSASSSITSISKLLLHRVNWRHKLILVESIINDWTFVKNIYTRDIMLKYARIGRRGSSVFFYLGYSSCVFLFSSFIFANFVNFDLPWSFEEQIYNKTSEMRMFLAAYCVFGSYTSIAYGFVEVLQILQIIVNCISHCGHDGFFFNLTMHVCGQFEVFRMEFSEIENNKEFFDRNKLGMMLKRHHRLIYLAYHLQEAFNLVILIQVLLSVILLCVEGFQFIFTLSMHSTYAAMKHLLFIAVLLLQLFLYCFAGQTLELQSQGLASAMYDLPWYNFDLNVMKNLPIIILRSTKPHQLTAGKFLAINFVSFKEILKTSASYLSVLRVMLET	ATGGGATTGACTGTAAAGTGGAATGCGGAAATTTCATATGTTTTAACGATTTATAAATATGTTCTTAGTATACTTGGACTCTGGGTACTTGATGACAAAATATTCTCAAGAATTCGATGGTTTATGTCGACAATAATAGAACTGAGTGCAACAATCAGCCTGTCATTGGAAATTATCCGACATTGTCGTGGTTATGAGGACGCATTAGATGCTTTTTtATCAGCATCCTCATCGATAACTAGTATATCGAAACTGCTTTTGCATCGTGTAAATTGGAGACATAAATTAATTTTGGTAGAATCTATCATCAATGATTGGACTTTTGTGAAAAATATTTATACGCGCGACATTATGCTAAAATACGCACGCATTGGTAGGCGGGGTTCCTCGGTATTTTTT…
AcepOr5	scaffold00001	+	5502430	5506033	M	RMRSNTDWNTDTTNILKFYKNLLGIIGLWVLNEKNVFSRIRWFLSTIVETSTSIIMSLEMIRHCNGHEDAMDAFLLSSSSIISLVKLLLHRVYWKQKSILVESVIHDWTYVKNSHFREIMLKYARIGRLGSSIFFYLGCASVISFVSSVVLANINLPWTSEKQIYNETNEKKLMLAAYCTFGKYYTSFFTYCIIEVLQFVQIVVNGISQCGNDGFFFDLTMHMCGQFAILRMNFNALGCDEFSCCSKLDILLKRHYRLVCLSHYLERAFTLVILAQILMSVVVLCVEGRFLLLLSLEINDALTAAKHGVFIISLSVQLFLYCFAGQTLEFQSKELAYAIYESPWYTFDVNMMKNLPLIILRAANPQQLTAGKFVAINFMTFKEILKASASYLSVLRVMI…	AGAATGAGATCAAATACGGATTGGAATACTGACACTACAAACATTTTGAAATTTTATAAAAATCTTCTTGGCATAATTGGACTCTGGGTATTAAATGAAAAAAATGTATTCTCGAGAATTCGATGGTTCTTATCAACGATAGTGGAAACGAGTACATCGATCATCATGTCGTTAGAAATGATTCGACATTGTAATGGTCACGAAGATGCTATGGATGCTTTTCTATTAAGCTCATCGTCAATAATCAGTTTAGTAAAACTGCTTTTGCATCGTGTATATTGGAAACAAAAATCCATTTTGGTGGAATCAGTCATCCATGATTGGACTTACGTGAAAAATTCTCACTTTCGTGAAATCATGTTAAAGTATGCTCGCATAGGTAGGCTGGGCTCCTCGATA…
AcepOr6	scaffold00001	+	5507264	5509568	N	IIRVLPLARMTNKRWNDDIAYVFSTHRLFLKVYGLWPLQKQTVFTKIQWGFCLIAQFMILPCMMMELLWSSKDVISNIESITFFASTSIGIIKNLCFIVSQKRLGININAAIDDWLSVKNNVETKKIMKKYAVKAKILTFTLLYSLYVCLGMYIAVIIFINLKQIFFTDMNLVNVNTTDWLLLIPSGPLSQLITGPQYAIILTIQIVQLCVLSFLLFTVDSFFFNVTIHLTGQLEVLKNNFKTFTNERIITEANYQKKFVNLINRHSLLMELYQNLEDTFHFLILCEIVIVTILFALIGLRLNICINEKNHVEAIKSVFVLNYLIMQSLVYTYGGEFLQKESEDIFYMLYTTSWFTLPAALMKDMHFAMMRSSIPFRLTGGKFFYVNRETMMYVLKTAV…	ATCATTCGAGTTCTTCCGCTTGCCAGAATGACGAATAAACGTTGGAATGATGACATCGCTTACGTTTTCTCTACTCATAGACTATTCTTAAAAGTATACGGTTTATGGCCATTACAGAAACAGACAGTATTCACGAAGATACAATGGGGTTTTTGTTTGATTGCACAATTTATGATACTACCTTGTATGATGATGGAGCTCCTCTGGAGCAGCAAGGACGTCATTTCAAATATAGAAAGTATAACATTCTTTGCGTCTACGTCGATTGGAATTaTAAAAAATCTGTGTTTTATTGTCAGTCAAAAAAGGCTGGGTATAAACATTAACGCTGCTATTGATGATTGGTTATCTGTTAAAAATAATGTGGAAACTAAGAAGATTATGAAGAAGTATGCAGTT…
AcepOr7	scaffold00001	+	5514845	5520032	N	MKTNWENGMNYGFSVIRMMMWIVGVWPLQWNDIVCTFRWIVIFIVESLTVICTLIESFQNCGDTKDVLEAFINIEFYVHSWINVVLARIYMKKIAVNVTSAIDDWSFSSREKQSYLIMTGYARISRMIAVTQLIIGFIAISVYLIAIVLNKQQVVTIGNETVTLWNFIIPSSCLFRGISYSTYKTLFLMQILQVSIVYIGQCANDNFFFAITMHLCGQLELLRIRFVELVEKDTNERTYYRNVLGSWVRRHYKLIILAKNIEDTFNVIILFRLTITTIVIAVSGMRIIMSIKNYDYTNVLKSMLSAQLFIVQSFLFTHAGETLRKQSESIFWAIYSTTWHNMPPSIIKDFILIMMRTKISLQLTAGKFFYVTRRTTTDILKTALTYISFLRVTMEE	ATGAAGACAAATTGGGAGAATGGCATGAACTATGGTTTCTCAGTAATAAGGATGATGATGTGGATAGTCGGTGTATGGCCTTTGCAATGGAACGATATAGTTTGCACATTTCGTTGGATTGTTATATTCATTGTGGAGTCTCTCACAGTGATCTGCACGCTGATAGAATCTTTtCAAAACTGCGGTGATACGAAGGACGTTCTAGAAGCTTTTATTAATATAGAATTCTACGTTCATTCATGGATAAATGTCGTTTTGGCGCGAATTTATATGAAAAaGATTGCCGTCAACGTAACATCTGCAATTGACGATTGGTCGTTTTCGTCGAGGGAGAAACAGTCTTATTTAATAATGACGGGATATGCACGAATAAGTCGAATGATTGCTGTGACTCAGTTA…
AcepOr8	scaffold00001	+	5521026	5523810	N	MKTNWNSGMEYGFSLIRMIMWIVGVWPLHHDDIICTFRWIIIFIEQSLTVICLLIELFINCGDIKDALEVFLVMEANLHSWINIIFARIYMKKIAVNVTSAIDDWSSLSIKKQSYLIMTGYARIGRMITVSQLMIGFIAAVVYFSTIFFGNRQQVVIIGNNTEALWNFVLPSTCLFRGVSYSTYKALFLMQILQAFIIYTAECSSDCFFFAITMHLCGQLKLLRIRFIELIDKSINERNHYHSILGSWIRRHYKLIILARNIEDTFNLNVLFRLSITTIFIAVSGTRVIMSIKNHDYTNVVKSIIFVQFYIVQSFLFTHAGETLRKQSESIVLAIYNTTWHKLPPSVVKDFIFIMMRTKIPLQLTAGKFFYVTRSTITDILKTALSYISFLQMAVE	ATGAAAACAAATTGGAATAGTGGCATGGAATATGGCTTTTCGTTGATAAGGATGATAATGTGGATAGTCGGTGTATGGCCTTTGCATCATGACGATATAATATGTACATTTCGTTGGATTATCATATTCATTGAGCAGTCTCTCACAGTGATCTGCTTGCTAATAGAACTTTTCATAAACTGCGGTGACATCAAAGATGCTTTGGAGGTTTTTCTTGTAATGGAGGCGAACTTGCATTCGTGGATAAATATCATTTTCGCGCGCATTTACATGAAAAAGATTGCTGTCAACGTGACATCTGCGATTGACGACTGGTCGTCTTTGTCAATAAAGAAGCAATCTTATTTAATAATGACGGGATATGCACGAATAGGTCGAATGATCACTGTGTCTCAATTA…
AcepOr9	scaffold00001	+	5526423	5529899	Y	MVYWNKDAIYALSSYKILAWLVGVWPIDDNIFCSKIRYLFVIVSEILLMTTLLMDVYLACENSSEDPIDTYVVASSAMLGIIKLTMLQIQRSTLSINLCSAIQDWCNIKDARSREIMIQYARTAKIISLSLFYCGFVSLTFYLLRLLSFINATANGRTFVLPMTCLFESVSNLQYVLITFYQVIQLFVTYAGNCCTEGIFVGITMHLCGQLKLLMSDFHQIDHKYKYKGGNIIEEFVVRHRKLLKLTETIEDSYSIIILTQIFTSAILICITGFGLIVSWHIHDIVMTVKSIVIMIVMLMQCFLYSYAGDNLRDQSEALSFALYDSNWCDFSPNDIRDLAFIMIKTNIPIRLTAGKFFYVTRATFTDILKTAVSYLSALRVMIDKQEINSY	ATGGTGTACTGGAACAAGGATGCTATTTACGCATTATCAAGTTACAAAATTTTGGCATGGCTTGTAGGAGTGTGGCCAATTGATGATAATATCTTTTGTTCAAAAATACGTTATTTGTTTGTGATTGTAAGCGAAATTTTGCTGATGACAACACTATTGATGGATGTCTATCTCGCTTGCGAAAACTCCTCTGAGGATCCAATTGACACGTACGTGGTGGCCTCAAGTGCAATGCTCGGAATTATCAAACTTACTATGCTGCAAATACAACGATCCACACTTTCGATCAATTTATGCTCTGCTATTCAGGACTGGTGTAACATCAAGGATGCGAGGTCGCGCGAGATCATGATTCAGTATGCACGTACGGCGAAAATAATTTCGCTGTCTCTGTTTTAC…
AcepOr10	scaffold00001	+	5530763	5532755	P	VIGGSYSYYLNPMASERWKDDVTYAITPFKLVAWSIGIWPLQVRNTYSLISYVFGIFSAVLLIVLPCFEIYLGCTDAETSIDCLMLIFCGILGVLKIIWFRIYARNLANNYSSAMKDYVTIENAKERAIMRKHAFMGRTLCCLILGFAYFSSIMYGLIAILDEYKHVNITNENIMPEYPIPSKCFMKFLNAPISMHKIFCLVDVVALILASTTNHGNDALFLNATLHVCGQVKILRANFLNFDIKGPHIYNRFNVLIERHKYLIKLARELAEMISFVLLIELFLISILLCIMGFQLILQLGENNVVLITKNIMVQSTFLTQLTLYGVIGNYLRSEMEEIGLSIYRSTWYNFPAKLTRHMIFILMCSDSPVALQAGNFIVVNLATYVSILKTSLSYLSVL…	GTTATTGGTGGCAGTTATAGTTATTACCTTAACCCGATGGCAAGTGAACGATGGAAAGACGATGTTACATATGCGATAACCCCTTTTAAATTGGTTGCATGGTCCATTGGTATTTGGCCACTTCAAGTTCGTAATACTTATTCGTTGATATCATATGTCTTTGGCATCTTTTCCGCGGTCCTCTTGATTGTCTTACCTTGTTTCGAGATTTATTTGGGTTGCACTGACGCAGAAACAAGCATAGATTGTCTCATGTTAATCTTTTGCGGAATACTTGGTGTGTTAAAGATAATATGGTTTCGCATTTACGCAAGAAATTTGGCTAACAATTATAGCTCTGCCATGAAGGATTATGTAACAATTGAAAATGCAAAAGAACGTGCCATCATGAGGAAACAT…
AcepOr11	scaffold00001	+	5534407	5538283	P	MTNIRWKDDVSYAMIPFKLLTWPIGVWPLQVYNIYSLLRCIFATCCVSLMVILPSIELYTNCNNAEQNVDSLMLLCCGILGILKTVWFRIHAKNLTNNYNSALNDYLMIKNAKHRAIMRKHASTGRILCCFLMCFSYFSCLLYTIIPFLGNANNKINVTSEAMLQYTVPSRCALEYFNAPTSMHTILCLIEAISLTLTSTTNHGNDSLFFNITLHICGQVEVLKAKFIDFDVTRPQVYERFLTLIKRHSYLIRLARELADTISFILLIQLSIISLQLCIMGFQFILALKDNDTAMAAKSIMVQSAFLSQLTLYSFVGDYLKSQMEEVGLCVYQNIWYDFPTKLTRNLIFVIMRSESPVTLRAGHFIVVNLSTYMSILKASITYLSVLRVMVET	ATGACGAATATACGATGGAAAGACGATGTCTCGTACGCAATGATCCCCTTCAAATTGCTAACGTGGCCCATCGGTGTTTGGCCACTTCAAGTTTATAACATTTATTCGCTCTTACGATGCATCTTTGCTACCTGTTGCGTGAGCTTAATGGTAATATTACCTTCCATCGAACTCTACACGAACTGCAATAACGCTGAACAGAACGTAGACAGCCTTATGTTACTCTGTTGTGGAATACTTGGTATACTAAAGACAGTATGGTTTCGCATTCACGCAAAGAATTTGACTAACAATTACAACTCTGCTCTAAACGATTATTTGATGATTAAAAACGCAAAACATCGGGCCATTATGCGAAAACATGCTTCTACGGGAAGAATTCTCTGCTGTTTCCTAATG…
AcepOr12	scaffold00001	+	5539806	5544414	O	MASCKTWNKEMSREFSLYKRVMWPLGSWPLDHNRNFAKLRALLLIVTQTMMIVYIGVDINFHNNITLVMVIDHLMLASCGTLTIVKIALIRLHRDNLLKNLVNASNDWTYIIKQNHRQVMFRYTNIGRFVFFFQMSSSYFVIMPLIIESLLSFATIPSRNITLIAKSEKEMQAMQLPQEMICPFDAQIVCFSMCILQSIQLISTCTGNVGSDVFLFGVFMHLCGQLEVLSLELQQFHERKKNGCWKRSKMVMLIERHCLLLNLAKDIVDVLNIILIAQLILHALFICLIGLQFILSLVNSDFVLIMRSISSINIVMIQLFIYSYMGEILSSKTQAISYAIYLSKWYDLPTNILRDVCFIIARANVPVRIKVGKFYIMDLDSFKNVLKISASYFSVLQIM…	ATGGCATCATGTAAAACATGGAACAAAGAAATGTCTCGCGAATTTTCTCTGTATAAGCGAGTAATGTGGCCGCTCGGTTCATGGCCTTTAGATCATAATAGAAACTTTGCAAAATTGCGTGCGCTGCTTCTTATAGTCACACAGACTATGATGATAGTTTATATAGGCGTGGATATTAATTTTCACAACAATATCACTCTGGTTATGGTCATCGATCACCTCATGTTAGCGTCATGCGGGACTTTGACTATCGTAAAGATAGCGCTGATACGGTTGCATCGCGACAACTTGTTGAAAAACCTCGTCAATGCATCAAATGACTGGACGTATATCATAAAACAGAATCATCGGCAAGTTATGTTCCGCTATACTAACATAGGCAGATTTGTCTTCTTTTTT…
AcepOr13	scaffold00001	+	5553733	5556470	P	MASERWKNDVAYAMTPFKLLTWPIGLWPLQVYNIYSLIRCVLVTCCMSTIVILPFMEFHMGCTNTEQNIDSLMLVCCGILGVFKTICFRIYAKNLTDNYSSARNDYLTIKNTEYRVIMRKHAFMGRILSCFMVCFSYISVTIYSLIPLLDENLVDDQDVQINSTNEDIVLEYPMPSRCALEYLYVPRSMYEFICIFEFIVLVLTCTCNHGNDSLFLNITLHMCGQIKILKANFVNFVVSNPQVYNRFNDLIRRHNYLIELAKKLTESISIVLLTQLFISSILLCIMGFQFILALKTHNVVVMGKSAMVLCTFLTQLSIYSFIGDHLKSQMEEVGFFIYQSNWYDLPTKLARNLIFIIMRTRSPAKLLAGNFIVVNLATYMSILKTSISYLSVLRVMIE	ATGGCAAGTGAACGATGGAAGAACGATGTCGCATATGCGATGACTCCTTTCAAACTATTAACGTGGCCCATTGGCCTTTGGCCACTTCAAGTTTATAACATCTATTCGCTAATACGATGTGTCTTGGTCACTTGTTGCATGAGCACAATAGTGATCTTGCCTTTCATGGAGTTTCACATGGGTTGTACTAACACGGAGCAGAACATAGACAGTCTCATGTTAGTTTGTTGCGGTATCCTCGGAGTGTTCAAGACTATATGTTTCCGTATTTACGCGAAAAATTTAACTGATAATTACAGTTCTGCCCGGAATGATTATTTGACAATTAAAAACACAGAGTATCGTGTCATCATGCGAAAACACGCTTTTATGGGAAGAATTCTCTCGTGTTTCATGGTG…
AcepOr14	scaffold00001	+	5560834	5562894	N	MKTNWNSGIDYGFSTIKSMMWILGLWPLQQNNVVYTIQWFIIFITGSLTMINVLIESFKSCDAVRDGLDILRLIESCMHAWSNIVFPRIYMKKIAINLNSAIDDWSSPFMKKESRIVMMGYARAGRLIALTHLIAGTTAGALWFISVFLSNKQKAAITDNDTVATWNFVIPSTCLYKGVSYSTYKILFMMQVIQGSLILISECACDSFFFGITMHLCGQLELLGIQFTESNKKHYDEKRHRNVLGPLVKRHCQLIALTRNIEDAFNINILLRLLIISVVIASSGVGILLSIKQQDYKEMIKMFMSIQFYMVQTFLYTYAGDTLKNRSESIVYAIYSTAWDEMSPIMVKDLIFIMMRMKTPLRISAGKFFYLTRNTMTDILKTTLTYISFLQVTINE	ATGAAAACAAATTGGAATAGTGGTATAGATTATGGTTTTtCTACGATAAAATCGATGATGTGGATACTTGGTTTATGGCCTTTGCAGCAGAATAATGTAGTTTACACGATTCAGTGGTTCATAATATTTATAACAGGGTCTCTCACAATGATCAACGTGCTGATAGAATCTTTCAAGAGCTGTGATGCTGTTAGAGATGGTTTAGACATTCTTCGTCTAATAGAAAGCTGTATGCATGCATGGTCGAACATTGTTTTTCCACGAATTTATATGAAAAAGATTGCCATTAATCTCAATTCTGCAATCGACGACTGGTCGTCTCCATTTATGAAAAAAGAGTCACGCATAGTGATGATGGGATATGCACGTGCAGGACGTCTAATCGCCCTGACTCACTTA…
AcepOr15	scaffold00001	+	5563773	5566184	P	MSSNDDIAYAMTLVKHLTVPIGAWPLQEYNKFALLRHILSSFGLSVVVIVQYLELYYNCTSATANLDALTLFSCGILALTKIIWFRIYADNLICNYSSAMNDYVTIDTEEKRIIMRNHAFWGRIICIIALLISYVDSVIFIVGHAQLSSEETKINITIFGHQAGYAIPSTCTLAHFHISTDLYLVIFILQYIYLVIMCISNHGSDSVFLHIVLHVCGQLEILKANFINFDITSPKVYERFNTLILRHDHLIRMTRKLAEIIRFVLMVQLFISSMLIIIVGFQFIIALTTNDYGMMSKSFLVLSAFLIQLTLYSIVGDYLKMQMEEVAQSVYHSFWYDLPIKVTKNIIFIMMWTQFPIKLQAGYFVVVDLGTYMSILKTSISYLSVLRVMIE	ATGTCATCGAATGACGATATAGCGTACGCTATGACCCTCGTCAAACACCTAACTGTACCCATAGGTGCTTGGCCCTTGCAAGAATACAACAAGTTCGCTTTATTGCGTCATATCTTGTCTAGTTTTGGGTTGAGTGTGGTGGTAATCGTACAGTATCTCGAACTCTATTACAATTGCACAAGCGCAACTGCGAATCTTGACGCCCTCACGCTCTTTTCCTGCGGTATTCTTGCTTTAACAAAAATAATATGGTTTCGTATATATGCTGATAATCTGATTTGTAATTATTCTTCTGCTATGAACGATTATGTTACAATCGACACCGAGGAGAAACGCATCATTATGCGAAATCATGCTTTCTGGGGAAGGATAATCTGCATTATCGCTTTATTGATCTCT…
AcepOr16	scaffold00001	+	5573806	5575798	P	MTWNDDVAYAMTPFKLLTLPLGVWPLQKYNTFALIRSIISGSSLTGMMIMLFLEIIFGSSDAYVKLDALMLMFCNVLSVLKLLSFRIYANNMIRNFTSAINDYLAINNKKKHAIMRQHAFMGRIISCSILFFAYLASTIFCLVPIIISDEENIQVNVSIKNQASDLPIPLTWSLGSYHLSANLFFVISIVQYFLLVLNSNCNCGSDSLFLAITTHVCGQMEILKIEFVNYGVKSKNIFEDFSKLASRHHYLMEHAELLVEVISFVLLVQMLFSCLIICLIGFQFILALKSHDVVMITKTITVMGALLLQLFFYSFVGDYLKCQMEDIAQSIYSCNWYCFPLKLMRNVLFVIMRSQQPVQLLAGRFFVVTIETYMTILKSSLSYLSVLRVMVDS	ATGACATGGAATGATGATGTAGCATACGCTATGACTCCCTTCAAACTTTTAACTCTGCCATTAGGCGTTTGGCCTTTACAAAAaTATAATACATTTGCTTTAATTCGTTCTATCATATCTGGCTCCAGTTTGACCGGGATGATGATCATGTTGTTCCTCGAAATCATTTTCGGTAGCAGCGATGCGTATGTAAAGCTCGATGCTCTTATGCTTATGTTCTGCAACGTTCTCTCTGTACTGAAATTATTATCATTCCGCATATATGCCAATAATATGATTCGCAATTTCACCTCTGCTATAAACGATTATCTCGCGATCAACAATAAGAAGAAGCATGCAATCATGCGACAACACGCATTCATGGGAAGGATAATTAGCTGTAGTATTTTATTTTTCGCT…
AcepOr17	scaffold00001	+	5577353	5580515	P	MSWNDDVAYAMTPFKVLTLPLGVWPLQKYNTFSLVRSIVCGFSMTLMMIILFLEIIFGSSDAYIKLDALMLMSCNVLCVLKLLSFRLYADNLIRNYSSAVNDYSTIDSEEKRTIMRQHAFMGRMICYSTIFFTYLASSIFTLAPMITDDENVHVNISIKNQAAKLPVPITFLGNLQIPTGLYFVISTVQYFILLLTGTSNCGNDSLFLAITLHVCGQLELLKIEFTNYGVKSRNINEYFSILTLKHRYLISLAELLSDVISFVLLVQVLFSCIIISLIGFQFILALKSHDVVMITKTISVLSGLLLQLFFYSFVGDYMKCQMEQIAHSIYSSNWYYLPTKLMRNVLLVIMRSQQPVQLLAGRFFVLNIKTYMTLLKSSLSYLSILRVMVE	ATGTCATGGAATGATGATGTGGCCTACGCTATGACTCCTTTCAAAGTCTTAACTCTGCCATTAGGTGTCTGGCCATTGCAAAAATATAATACATTTTCTTTAGTTCGTTCTATCGTGTGCGGCTTCAGTATGACCCTGATGATGATCATATTGTTTCTCGAAATCATTTTCGGTAGCAGCGATGCATATATAAAACTTGATGCTCTAATGCTTATGTCCTGCAACGTTCTCTGTGTACTAAAGCTATTGTCGTTCCGCTTATACGCTGACAATCTGATTCGCAATTACTCTTCTGCTGTGAACGATTATTCTACAATTGACAGCGAGGAGAAGCGCACAATCATGCGACAGCACGCATTTATGGGAAGAATGATTTGTTATAGTACCATATTTTTTACT…
AcepOr18	scaffold00001	+	5581750	5585544	P	MSWNNDVAYAMTPFKLLTLPLGVWPLQKYNTFSLVRSIVCGFSLTVMMIMLFLEIIFGSSDVYIKFDALMLMFCNVLCVLKLLSFRLYADNLIRNYSSAVNDYSTIDTEEKRTIMRQHAFMGRMICYSIVFFAYLASSIFTLAPMMTGDEDIHINVSIKNEAAKLPVPITFLGDLQISTDLYFIISTVQYFILLLTGTSNCGNDSLFLAITLHVCGQLELLKIEFSNYGVKSKNINECSILILRHRYLIELAELLSDVISIVLLVQVLFSCLIISLIGFQFILALKSHDAVMITKTITVLSTLLLQLFFYSFVGDYMKCQMEQVAHSIYISTWYYLPTKLMRNVLLIIMRSQQPVQLLAGRFFVVNIKTYMTILKSSLSYLSILRVIME	ATGTCATGGAATAACGATGTAGCCTACGCTATGACTCCCTTCAAACTCTTAACTCTGCCATTAGGCGTCTGGCCTTTGCAAAAATATAATACATTTTCTTTAGTTCGTTCTATCGTGTGCGGCTTCAGTTTGACCGTGATGATGATCATGTTGTTCCTCGAAATCATTTTCGGTAGCAGCGATGTATATATAAAATTTGATGCTCTAATGCTAATGTTCTGCAACGTTCTCTGTGTACTAAAGCTGTTGTCGTTCCGCTTATACGCTGACAATCTGATTCGCAATTACTCTTCTGCTGTGAATGATTATTCTACAATTGACACCGAGGAGAAGCGCACAATCATGCGGCAGCATGCATTTATGGGAAGAATGATTTGCTACAGTATCGTATTTTTTGCT…
AcepOr19	scaffold00001	+	5586825	5589665	P	MSWNDDMAYAMTLYKFLTLPLGVWPLQKYNTFSLIRSIVCGFSLSMMLITMLLEINFGNGDAYVKIDTLMVMSCIILATLKLLSFRLYADNLICNYSSAVDDYSTIDTEEKRTIMRRHAFMGRIICYSTLFFAYLASSIFMLMPMIAGNKDIQVDDASKTQASELPMPLTFLGDLHIPSSLYFVISTLQYIILMLTSTSNCGNDSLFLGITLHICGQLELLKIEFINCDMKNKNINEDFSIMALRHCYLIKHAELLADVISFVLLVQVMSSCLIFSLIGFQFILALKSHDILMLTKTTTVMSALLLQMFFYSFVGDYLKCQMEEIADSIYNSNWYYLPTRLMRNVLFVIVRSQQPIQFLAGRFFVVNIKTYMVILKSSLSYLSVLRVIVES	ATGTCATGGAATGATGATATGGCATACGCTATGACTCTCTACAAATTCTTAACTTTACCATTAGGCGTTTGGCCTTTGCAAAAATATAATACATTTTCTTTAATCCGTTCTATCGTGTGCGGCTTCAGCTTGAGCATGATGTTAATCACAATGTTGCTCGAAATCAATTTCGGTAACGGTGACGCATATGTAAAAATTGATACTCTTATGGTGATGTCCTGCATCATTCTTGCTACATTGAAACTGTTATCCTTCCGATTATATGCCGACAATCTGATTTGTAATTATTCTTCTGCTGTGGATGATTATTCCACAATCGACACCGAAGAGAAGCGTACGATCATGCGGCGGCACGCATTCATGGGAAGAATAATTTGCTATAGTACTTTATTTTTCGCT…
AcepOr20	scaffold00001	+	5591471	5593471	P	MSLNDDLAYAMTPLKLLTLPLGIWPLQKYDIFSLVRCIVCIFSLTVMMVVLFFEINFGSGDAYVKLDGLMVMFCAVLSVLKLLSFRIYADNLVRNFSSAINDYFAINTEEKRTIIRRHAFMGRMICYSIIFFAYLASSIFMLAPMLADNNDVQMNVSIKNQASELPVPLTWALGNFNLSTNLYLLISVVQCILLMLNSTSDCGCDTLFLAITLHVCGQIELLKIEFINYGMKNKNINEDFSKLASRHHYLIEHAKLLVNVISFVLLVQMLFSCLIICLIGFQLILALKSHDAVMITKTITVMSTLLLQLFFYSFVGDYLKCQMGEIAYSIYSCDWHCLPMKLMRNVLFIIMRSQHPVQLLAGKFFVVNIETFMAILKSSLSYLSVLRVMLDA	ATGTCACTGAATGATGATTTGGCATACGCTATGACTCCTTTGAAACTCTTAACTCTACCATTAGGTATTTGGCCTTTACAAAAATATGATATATTTTCTTTAGTCCGTTGTATCGTGTGTATCTTCAGTTTGACTGTGATGATGGTTGTATTGTTCTTCGAAATCAATTTCGGTAGCGGAGATGCATATGTGAAACTCGATGGTCTTATGGTTATGTTCTGCGCCGTCCTCTCTGTTTTAAAACTGTTGTCCTTCCGCATATATGCTGACAATTTGGTTCGCAATTTCTCTTCTGCTATAAATGATTATTTTGCGATCAACACTGAGGAGAAACGCACGATCATACGACGGCACGCTTTCATGGGAAGGATGATTTGCTACAGTATCATATTTTTTGCT…
AcepOr21	scaffold00002	-	1600487	1596998	T	LNFAIGWNRFNLSLVGIWPDPLQNPKQKSGLSRCRFIIASFFMLGFVCIPQSANLVFIWGNVDMMTENLATANIPVANSFMKAFTIWRKRKVLKLLVNFFYQDWYTPKTSGERTIMLKNAKLMRKISIWCTILTQTLLIIYIVLKISAIIFSPDDSSRPMIYTAYFPFDVIKSPIFELICACQILSAFSGTVAYTGSDSFISMLVIHVCGQFENLRERLKNLVNDPNGIKTSQEFKSELRQIVMRHEHLNWFAKTIEDSFNMIMLIQMLSCTIQLCFQGFQVFRIIIKKEENESMTFQLIFLGIFVGFILVHLYIYCYVGEMLLVQSTEIGFSAYESNWFNVPGKEARNLLLIIHRSTAPLSLTAGKFSTFSLQMFSKIVRTSLGYLSVLLTVTERKD	TTGAATTTCGCGATCGGATGGAATCGATTCAATTTGAGCCTCGTCGGCATTTGGCCCGATCCATTACAAAATCCTAAACAAAAGAGCGGACTCTCTCGATGTCGCTTTATAATAGCCAGTTTCTTCATGCTGGGCTTTGTGTGTATACCACAATCGGCGAATTTAGTATTCATTTGGGGTAACGTGGATATGATGACCGAAAACCTGGCGACCGCTAATATCCCAGTCGCGAATTCTTTCATGAAAGCATTCACCATCTGGCGTAAAAGGAAAGTTTTGAAGCTGTTGGTCAACTTCTTCTATCAAGATTGGTATACACCAAAAACATCTGGAGAAAGAACAATTATGCTGAAGAATGCTAAACTTATGAGAAAGATATCCATATGGTGCACAATACTA…
AcepOr22	scaffold00002	-	1607431	1603600	T	LNFAIGWNRFNLSLVGIWPDPLQNPKQKSRLSRCRFMIASFFMLGFMCIPQSTNLVFIWGNADMMTENLATANIPVANSFMKAFTIWRKRKVLKLLVNFFYQDWHTPKTFEERTIMLKNAKLVRKISIWCTILTQTMVTIYIVLRISTIIRFSSSDPARPMLYTAYFPFDITRSPIFELICVCQMLSAYSATVSYTGSDSFISMLVLHVCGQFENLRERLKNLINDPNGIKTSQKFKNELRQIVMRHEHLNWFAKTLEDSFNMMMLIQILFCTVQLCFQGFQVFTILIKEEENESMTFQLIFLIIFVGFILVHLYIYCYVGEMLLVQSTEIGFSAYESNWFNISGKEARNLLLIIHKSTTPLCLTAGKFSTFSLQMFSKIVRTSLGYLSVLLTVTERKK	TTGAATTTCGCAATCGGATGGAATCGATTCAATTTGAGTCTCGTCGGCATCTGGCCCGATCCATTACAAAATCCTAAACaAAAAAGCAGACTATCTCGATGTCGCTTCATGATAGCTAGTTTCTTCATGCTAGGCTTTATGTGTATACCGCAATCGACGAATTTGGTATTCATTTGGGGTAACGCGGATATGATGACCGAAAACCTGGCGACTGCTAATATCCCAGTTGCGAATTCTTTTATGAAAGCATTCACCATCTGGCGTAAAAGGAAAGTTTTAAAGTTGTTGGTCAACTTCTTCTATCAAGATTGGCATACGCCAAAAACATTTGAAGAAAGAACAATTATGCTGAAAAATGCCAAACTTGTGAGAAAGATATCCATATGGTGCACAATATTA…
AcepOr23	scaffold00002	-	1611504	1608795	T	LNYAFTLTRQWLWIFGIWPDPHIPLSEFRRPSIRFIIVTCTVSFYVSGPQIMNVLRAWGNLSRILENFVSATFSLMGVSKLIVTWYHGETLRPLMASIMTDWITSTSDWERNTMLKISRRGRSLSYRCCLSAACLTTFYLSLHLLKFFKTINQSQRNLVYRIGNLQSSPFYEITYFIQLSGGAYSILANYTIDSFVSMLVLQVCAQLINLRTTLNNLINELVSKSISSSRFREGLAAIAVRHNHLIRNAKIIDGCYSPLLFMHVLAATFQICAITFQVFTIITDNMKVPVIKMTFLSFYFVVLLTNMYAYCYSAERLMTESTKMTYGVYECKWYDIPPKDAKDLMFIVYRSRIPLRLTIGKFGIFSLEMFGTVLKTSMGYLSALLAVRD	TTGAATTACGCGTTTACCCTGACTCGCCAATGGTTATGGATATTTGGCATATGGCCCGATCCACATATCCCTTTAAGTGAATTTCGCCGGCCAAGTATAAGATTCATTATTGTTACGTGTACTGTGAGCTTTTACGTATCAGGTCCTCAGATAATGAATGTGCTTCGTGCTTGGGGTAAcCTGTCTCGGATACTGGAAAATTTTGTCTCGGCGACTTTTAGCTTAATGGGAGTGAGCAAATTGATTGTTACCTGGTATCATGGCGAAACACTTCGGCCGCTGATGGCATCTATCATGACCGATTGGATAACTTCTACGAGCGACTGGGAACGAAATACTATGTTAAAGATTTCAAGACGTGGCAGAAGTTTATCCTATAGATGTTGTTTGTCCGCGGCG…
AcepOr24	scaffold00002	-	1617351	1615223	T	LNYVFNPIRQWLWIFGIWPDPQIPLNEFRRPSIRFIIVMCSVSIYVFSPQMINVIRAAGSVTRMVENFSSANFSMLAVCKLLVTWYHGKTLQSLIISIMTDWMTSKEWERNIMLKITRSGRNLSFKCCALATSSITCHISLQLLRFFKTIHQPKRNLVYQIETIQKSPNYEITYFIQLFGGPCSAFANIIIDNFISMLVLQVCAQLINLRTMLNNLVNKLANKSISSITFKEGLAAIVVRHDHLIRTAKTIDDCYSSVLLVHMLSTTFQMCFLTFQVFTIIINNMNVSIIKMIFLTLYFNLVLLSLYGYCYSAEKLITESTRMAYGVYECKWYDLSSKDAKNLMFIVHRSRIPLKLTAGKFGTFSLEMFG	TTGAATTATGTATTTAATCCGATTCGCCAATGGCTATGGATCTTTGGTATATGGCCCGATCCACAGATCCCATTGAATGAATTTCGTCGACCAAGTATAAGATTCATTATTGTTATGTGTTCTGTGAGTATATATGTATTCAGTCCTCAAATGATCAATGTAATTCGTGCTGCGGGTAGCGTGACTCGGATGGTGGAAAATTTCTCCTCTGCAAATTTCAGCATGTTGGCAGTGTGTAAATTGCTTGTAACTTGGTATCACGGCAAAACACTTCAATCGCTGATAATATCGATTATGACCGATTGGATGACTTCGAAGGAATGGGAACGAAATATTATGTTGAAGATTACGAGAAGTGGCAGAAATCTGTCCTTTAAATGTTGTGCGCTCGCAACTAGC…
AcepOr25	scaffold00002	-	1624468	1621090	T	LNYMFTTTRQFLRLFGVWPDPHMPLSDFRWPSIRLIIVICNISLYIFVPQIMNVIRVWGNMTRMVEYFVSTNSSLMAMCKLIVTWYHGKKLQQLIVSIMTDWMTATNWERNIMLKSARRSRNISFRCCATVTGLIIMSFCLYTIRFIKIVHLPYRTLIYRMDNIQKSPTYEITYCIQFLGGMYSLLAIYTIDSFVSILVLHTCSQLTNLRMTLNNLVNEITNDSISSSRKESFRTGLAAIVIRHEHLIRNAKTIDSCYSSLLFMNILLVILQICFIAFQIFTMITDHLKIPMIRIIFLSSYITYMMTHLYAYCYSAEKLMAESTNMAYGIYECKWYNLPSKDAKDLMFIVYRSKIPLKLTAGKFGIFSIEMFGSTIKTAMGYLSALLTIR	TTGAATTATATGTTTACTACAACTCGCCAATTTTTACGGTTATTTGGCGTATGGCCCGATCCACATATGCCTTTAAGTGACTTTCGTTGGCCAAGCATAAGACTCATTATCGTCATATGTAACATAAGTTTGTATATTTTTGTGCCGCAAATTATGAATGTGATTCGTGTTTGGGGTAACATGACTCGGATGGTGGAATATTTTGTCTCTACGAATTCCAGCTTGATGGCAATGTGCAAATTGATCGTTACTTGGTATCATGGCAAGAAACTTCAGCAGTTGATAGTGTCGATTATGACCGATTGGATGACTGCGACTAATTGGGAACGAAATATCATGTTGAAATCCGCGAGACGTAGCAGAAACATATCTTTTAGATGTTGTGCAACCGTAACGGGC…
AcepOr26	scaffold00002	-	1650539	1648523	T	INYAFAMSRQCLRILGVWPDPFVSDSKRLNIRFMIVACILSFYVIMPQFTNMILAWGNVARMVEYVASANFSLMALCKLVGTWYHGETLRTLMISIMTDWMTSTNNRERNTMLNIAKRGRTLSVRCFITMTGTVTFYICLNLLKFYRNVHQPQRNLVYRFSYPYNTQNTPNYEITFFTQLSGGMYSAMINCTIDTFISILVLHICAQLINLRMALNNLVDELAKGSISSSRFKKGLIAITMRHEHLIRNANTVDECYSAVLFVHMLAATFQLCFESFQVFTIVTSHLGIPIIKITFLSFYFSLVLTHLYFYCYSAEKLSTESTNMANGVYECKWYDIPPRDAKNLLFMIYRSTIPLKLTAGKFGTFSLEMFGTTVKTSMGYLSVLLTMMD	ATAAATTACGCCTTTGCGATGAGTCGCCAATGTTTACGGATATTAGGCGTATGGCCCGATCCATTTGTGAGTGATTCTAAACGGCTAAACATAAGATTCATGATCGTTGCGTGTATCCTGAGTTTTTACGTGATCATGCCGCAATTTACAAATATGATACTTGCTTGGGGTAACGTGGCTCGGATGGTGGAATATGTTGCCTCTGCAAATTTCAGTTTGATGGCACTGTGCAAGTTAGTCGGTACTTGGTATCACGGTGAAACACTTCGAACGCTGATGATATCGATCATGACCGATTGGATGACTTCAACAAACAACCGGGAACGAAATACAATGTTAAATATAGCAAAACGTGGGAGAACTTTATCTGTTAGATGTTTTATAACCATGACGGGTACA…
AcepOr27	scaffold00002	-	4504845	4502730	E	MHVLKFTLTICTIAGFWQPPSWTSLLNHIIYKTYAMFLVLSLNIFAISQFMNIIMYVNNSDDLTDSLYMMLTVFVAGYKNICLWIDHKNVRMLVNVLRKKPFKPNEFHEITIRQQFDKRIQNVAMGYLILVGSAVVVVIISSIFMDLSKGNLTYRAWIPFDYSTPIAFTFVYTNQMIGMSCSGLVNVACESLVCGFLLHICCQFEILEYRLKNINQNQNILCDCINHHNYIVKYAHTINDKFAKIIAVQFGVSMMVVCSNLYRMAMANEYMKFIPLIMYTGCMLAQIFIYCWFGNEVKLKSLQLANSVYNMNWLELSNSNKKSLLIIMKRSTFPIEFSSAYIITMNLESFVALLKMSYSSFNLLHQTQE	ATGCACGTGCTGAAATTTACCCTCACTATCTGTACAATTGCTGGATTTTGGCAACCGCCTTCATGGACATCCTTGTTGAACCATATAATTTACAAAACTTACGCAATGTTTCTGGTCCTTTCATTAAATATATTTGCAATATCCCAATTTATGAACATCATAATGTATGTCAATAATTCTGACGACCTCACCGATTCATTATATATGATGTTGACTGTATTTGTCGCGGGTTATaAAAATATTTGTTTATGGATAGATCATAAAAATGTCAGAATGCTAGTCAACGTTCTCCGCAAAAAACCTTTTaAACCAAATGAATTTCACGAAATAACAATTCGACAGCAATTTGATaAAAGaATACAGAACGTTGCGATGGGATATTTAATCCTCGTAGGTTCA…
AcepOr28	scaffold00002	-	4509798	4507686	E	MRVLKFTLLVCAFAGCWQPISWTSLFKHIIYKTYAMFLVSSLYIFSISQFMNIVLNVENSDEFTDSLYMMLTVFVAGYKQVYMWIDRKNIMVIINVLNEKPFAACEIQELKIQQKFEKMVQNSTLRYLILIMATIISIVLTSVIMEFSNRNLTYKAWVPFNYSYPALYFLVYTHQLIGMATSGIVNVACESIICGLLLHICCQLEILEYRLTKMTHGEDVLRNCVSHHNRIFEYAYVVNNMFAKIIGLQFAVSMLVVCSNLYRIAMATDYVTFISLMMYTGAILTQIFIYCWFGNEVKTKSLQLMNNIYNIQWPSLSNNNKKGLLIIMRRAMNPIEFSSAYIITMNLESFVALLKMSYSAFNLLHQTQD	ATGCGAGTGCTGAAATTTACACTCTTAGTCTGCGCATTTGCTGGATGCTGGCAACCGATTTCATGGACATCATTATTTAAACATATAATTTATAAAACATATGCAATGTTTCTTGTCTCTTCATTATATATATTTTCGATATCTCAATTTATGAACATTGTATTGAACGTCGAAAACTCTGACGAGTTTACTGATTCCTTATACATGATGTTGACTGTATTCGTCGCAGGCTATAAACAAGTTTATATGTGGATAGATCGCAAAAATATTATGGTGATAATCAATGTTCTTAATGAAAAACCTTTTGCAGCATGTGAAATACAAGAATTGAAGATTCAACAGAAATTTGAGAAAATGGTGCAGAATAGCACGTTACGATATTTGATTCTCATTATGGCG…
AcepOr29	scaffold00002	-	4514258	4512100	E	QMLKFSLMLCAFAGCWQPIIWTSLFKHIIYKTYAIFLIFSLYLFLISQFINITLNVGNSNEFTDALYMMLTIFVAGYKQVYMWIDRKNFIIIINILNEKPFAPYETHEVMIQEKFEKLIQNNMRRYLIIVLMSITSILTMSVSTNFKKRNLTYKAWVPFDYSSPAIYFVVYIHQLIAMSTSGIVNVACDSLLCGFLLHICCQFEILGYRLTKLTQNSLCDCVRHHNRIFEYAYTVNNMFAKIIAIQFAVSMLVVCSNLYRIAMARDYVSFISLIMYTSAILVQIFIYCWFGNEVKLKSLQLINSIYDIEWLALSNSNKKDLLLIMKRAMTPIEFTSGYIITMNLESFVALLKMSYSVFNLLHQT	CAAATGCTGAAATTTTCGCTCATGCTCTGCGCATTCGCTGGATGCTGGCAACCGATTATATGGACATCGCTGTTTAAACATATAATTTATAAGACTTATGCAATATTTCTGATCTTCTCATTATATTTATTTTTGATTTCTCAATTTATAAATATTACATTAAACGTCGGCAATTCTAATGAATTTACCGATGCTTTATACATGATGTTGACGATATTCGTAGCAGGCTACAAACAGGTTTATATGTGGATAGATCGTAAGAATTTTATAATAATAATAAATATTCTTAATGAAAAACCTTTTGCACCATATGAAACACATGAAGTAATGATTCAAGAAAAATTTGAGAAACTGATACAAAACAATATGCGAAGATATTTAATCATCGTCTTGATGTCA…
AcepOr30	scaffold00002	-	4519667	4516877	E	MIVLQFTLVLCTVCGCWQPLTWTSQSKYIMYNSYRILLICIASAFTISQIMNIVLNINNFDEISDNIYMTLAVFIATYKIVTMWIIKEHVITIVNVLMEEPFKPSESCEVIIRQRYNKTIRKYALCYYGLVQITVICIILNAIFMDFMKGNLTFKAWVPFDYTSPIIFFFVFTHQIIGMSICATVNVACDSLISGLLQEICCQLEILEYRLKISYDQHSLCNCIRHHDRIYEYAYMVNRRFAKIIAFQFAVSMLVVCANLYKLASISIVMINGNLVTLIMYTACMLSQIFLYCWFGNELKLKSIGVANSIYNMKWHIFDNKNKKALLLIMRRSMVPIEFNSAVIITLNLDSFVSLLKSSYSAYNLLK	ATGATCGTGCTGCAGTTTACACTTGTACTTTGTACGGTCTGCGGATGCTGGCAACCGCTTACATGGACATCGCAGTCAAAATATATAATGTATAACAGTTATAGAATATTGCTGATTTGTATAGCAAGTGCATTTACAATATCGCAAATTATGAACATTGTATTAAATATTAACAATTTTGATGAAATAAGCGATAATATATATATGACGTTGGCGGTATTTATCGCGACTTATAAAATAGTTACCATGTGGATAATTAAAGAACATGTCATAACGATAGTCAATGTTCTTATGGAGGAACCTTTTAAACCGTCGGAATCATGCGAAGTAATAATTCGACAAAGATATAACAAAACGATAAGGAAATACGCATTGTGCTATTACGGCCTTGTACAGATA…
AcepOr31	scaffold00002	-	4525861	4523909	E	MIVLEFTLTLCAVSGCWQPLTWTSLFKYMMYNSYRILLICLLCTFTISQVVNIILNINNFDEISDNIYMTLTVFIATYKITTMWVIKEHVITIINVLKKKPFKPSESCEVIIRQKYDKTIKKYAVWYYGLVQVTVICIILNAIFMDFIEGNLTYKAWVPFDYTLPIIFLLMFTHQMIGMSICAAVNVACDSLITGLLQEICCQFEILEYRLTKILYEKHILRDCVRHHNRIYEYAHIVNRRFAKIIALQFAVSMLVVCANLYKLAAISLLMINGSLVTLILYTACMLSQIFLYCWFGNELKLRSTKVANSIYNIKWQELDNKNKKSFLLIMRRSMIPIEFKSAIVITLNLDSFVALLKTSYSAYNILKRAQ	ATGATCGTGCTGGAATTTACACTTACACTCTGCGCAGTCAGCGGATGCTGGCAACCGCTTACATGGACATCTTTATTTAAATATATGATGTATAACAGTTATAGAATATTGTTAATTTGTCTGTTATGCACATTTACAATATCGCAAGTTGTGAACATCATACTAAATATTAATAATTTTGACGAAATAAGCGATAATATATATATGACGTTGACGGTATTCATAGCAACCTATAAAATAACTACTATGTGGGTAATTAAGGAACACGTCATAACGATAATCAATGTTCTTAAGAAGAAACCTTTCAAACCGTCAGAATCATGCGAAGTAATAATTCGACAAAAATATGACAAAACGATAAAGAAATACGCAGTATGGTATTATGGCCTCGTCCAAGTA…
AcepOr32	scaffold00002	-	4531236	4528777	E	MPVLKFTLAVLAVAGCWRPTSWTSLFRHMIYNAYTTSMLITLYTFAMTQIIELILRADNADTIGDALFNALISLLACYKAIAMRINHNSITMLISNLVEKPFKPVDLNENMIREKFDKRITNNTLYYLILSSITVIYMILLSIFTNFKNGTLMYRAWLPFNSSISALFYLAYAHQIFSLIFNGLIHPICDNLICGLLLHICCQIEILEYRLSNIANDQENLRNCVRHHIYIFEYAYILNDKFSKIIPSEFLTITVVMCYNLIHMAFRTSNTVSCIQDVMVIASTLAPIFYYCWFGNEIKLKSLQLSDSIYNMEWTMFSNNMKKGLLMIMNRATIPIEFISADIIPVNLDSFIKVLKTSYSLFNVMLQSRK	ATGCCTGTCTTGAAATTTACGCTCGCGGTTTTAGCGGTCGCAGGATGCTGGCGACCAACATCGTGGACATCGCTGTTTAGACACATGATATATAATGCTTATACAACGTCAATGCTTATAACATTATACACCTTTGCAATGACTCAAATTATAGAGTTGATATTGAGAGCTGACAACGCTGACACAATTGGTGACGCCTTGTTCAACGCTTTGATTTCGCTTCTGGCATGCTACAAGGCAATTGCTATGCGGATAAATCATAATAGTATTACAATGTTAATTAGTAATCTCGTTGAGAAGCCATTTAAACCAGTGGATCTGAACGAAAACATGATTCGGGAGAAGTTTGACAAGAGAATAACGAATAATACATTATATTATTTAATTCTCTCCTCGATA…
AcepOr33	scaffold00002	-	4561188	4558390	E	MHILKLTRTIIIVAGCFRPFSWTSLFKQTIYNIYRLYVISMLYFFSMWQFMDIVLNVDNPYDFTNNLNMLLTSSAACYKIFIVWLNYEKIAALINCLIEEPFKPLNLSETKIQRQYDKIIRNNTLRYTSLIGTTCSFIALMSLFTDFRHKRLTYREWVPYNYSSYMTYYFTYAQQMISTFHCASVNVACDTLLCGLLMHICCQLEILEYRLKNISNNEFTLGFCVRHHNRILEYAQLVNVRFTKIVGFQFMTSTMVICCNLYQLTDSALSANHIPLIMYTCCMLTQIFIYCWFGNKVKFKSLQLTDSIFHIEWPILNNNIKKSLLVIMKRVIIPIEISTVYILTINLDSFVALLKTSYSVYNLLVRVQ	ATGCATATTTTGAAATTGACACGTACAATCATTATAGTCGCTGGATGCTTTCGACCATTTTCGTGGACATCTCTGTTTAAACAGACAATATATAATATTTACAGGTTATATGTAATTAGCATGTTAtAtTTTTTTTCAATGTGGCAATTTATGGACATTGTTTTAAATGTTGATAATCCTTACGACTTCACTAATAATTTAAATATGCTTTTGACTTCATCTGCTGCATGTTATAAGATATTTATCGTGTGGTTAAATTATGAGAAGATTGCAGCGTTAATTAATTGTCTTATTGAAGAGCCATTCAAACCATTAAATTTGAGTGAGACAAAAATTCAACGACAATACGATAAAATAATACGAAATAACACATTACGTTATACGAGCTTGATTGGAACG…
AcepOr34	scaffold00002	-	4566321	4564202	E	MHILKLTRTICMITGCFRPQSWTSLFKWIIYDIYRLYVISMMYTFTFSQIVDIVINVDNPNDFTNNLNMMLNMSASCYKFYIASLSYKNIVTLINYLTEEPFKPLDLDEIKIRRQYDKIIRNNTLRYAIMIATAWTFMTLMSLLTNFRHRRLTYRGWIPYDYSSYIKFCLTYGQQLLSTFHGASINVACDTLLCGFLMHICCQIEILEYRLKKHLCNQFSLGYCIRHHNRIFEFAQMVNTRFTQIIGFQFMASTMVTCSNLYQLTKSTLNADHFALIMYTCATVIQIFVYCWFGNKVKLKSLHLTNSIFQMEWSVVENSIKKNILIIMKRAMIPIEITTVHILTINLDSFVALLKTSYSVYNLLVRIQ	ATGCACATTCTGAAATTAACACGTACAATTTGTATGATCACTGGATGCTTCCGACCGCAATCGTGGACGTCTTTGTTTAAATGGATAATTTACGACATCTACAGATTGTATGTAATTAGCATGATGTATACTTTCACATTCTCGCAAATAGTGGACATTGTTATAAATGTTGATAATCCTAACGATTTTACTAATAATTTGAATATGATGTTAAATATGTCAGCTTCGTGTTATAAGTTTTATATCGCCTCTTTAAGTTACAAAAACATTGTTACATTAATTAATTATCTTACTGAAGAACCATTTAAACCATTAGATTTGGATGAAATAAAAATTCGACGACAATATGATAAAATAATACGAAACAATACTTTGCGCTACGCGATCATGATTGCGACA…
AcepOr35	scaffold00002	-	4573411	4569343	E	MSSLKFIFAILTIAGCWRPFSWTSLIKHALYDAYTLLVISVMYSFTFSQFMDVILNVDNPDDFTNTLYTMLTMFAANYKILNLFVNHESFAKLIQNLTEGTFKPLLLVEIEIQRKFDKIIQNIAKCYTILIIITYTGHVLISLLTNFKKRQLTFRGWIPYNYSSFMLFCLTYVHQYIGVIFACLVSVACDSLIVGLLLHVCCQITILQYRLKSLINGQNTLRDCVRQHHHIIKFAYATNKRFTRTIAFQFVASTFVVCSNLYQLTRTKLIVDFIAFFAYTLCILVQIFIYCWFGNKLKLTSLQLVDSIFEIDWIALDLKTKKSLLVIMTRAMKPIEFNSAYILNMNLDSFVALLKTSYSAYNLLSQVQE	ATGAGCTCGCTAAAATTCATATTCGCAATTCTTACAATCGCTGGATGCTGGCGACCGTTCTCGTGGACTTCTCTTATCAAACATGCATTATATGACGCCTATACATTATTAGTAATTAGTGTCATGTACAGCTTTACATTTTCACAATTTATGGATGTTATTCTGAACGTTGATAATCCAGATGATTTTACTAATACTCTATACACAATGTTGACTATGTTCGCTGCAAACTATAAAATACTTAATCTGTTTGTGAATCACGAGAGTTTCGCGAAGTTAATACAAAATCTTACGGAAGGAACATTTAAACCACTGCTACTTGTTGAAATTGAAATTCAACGAAAATTCGACAAGATAATACAGAACATCGCAAAGTGCTATACAATACTGATTATAATC…
AcepOr36	scaffold00002	-	4595957	4593923	E	MNSLKFTLAILTIAGCWRPFSSTLLIKHTLYDAYTLLVISIMYSFTFSQFMDIILNVDNPNDFTNTLYAMLTMFAADYKILDLFVNHESFAELIQNLTERTFKPLLLFEIEIQRKFNMIIQNMTKCYTILIMITYAGHVLRSLLTNFKKGQLAFRGWIPYDYSSFVLFCLTYAHQYVGLLFACLVSVACDGLIVGLLLHVCCQITILQYRLKGLINGQNTLRDCVRQHRHIIEFANATNERFRRIIAFQFVASTFVVCSNLYQLTRTELIVDFIAFFAYTLCVLVQIFIYCWFGNKLKLMSLQLVDSIFEIEWIALDHKTRKSLLIIMIRAMKPIEFNSAYIFNMNLDSFVTLLKTSYSAYNLLSQIQE	ATGAACTCGCTAAAATTCACACTCGCAATTCTCACAATCGCTGGATGCTGGCGACCTTTCTCGTCGACTTTGTTGATCAAACATACGTTATATGATGCCTATACATTATTAGTAATTAGTATCATGTACAGCTTTACATTTTCACAATTTATGGATATCATCCTGAACGTTGATAATCCAAATGATTTTACTAATACTCTATACGCGATGTTGACCATGTTTGCTGCAGACTATAAAATACTCGATCTGTTTGTGAATCATGAGAGTTTCGCGGAATTAATTCAAAATCTTACGGAAAGAACGTTTAAACCATTACTACTTTTTGAAATCGAAATTCAACGAAAATTCAACATGATAATACAGAACATGACAAAGTGCTATACCATATTGATTATGATC…
AcepOr37	scaffold00002	-	4613907	4610969	E	MQVLKFTLKILTVVGCWPPNSWTSLCKRTIYNVYTISIILLLFTFMLPQLMDIVLNVNNANDFTDTFYIMLAMIISCCKMVGLLINRNNIGILTNILTQKPFIPLEADEIEIRQKFDKTIQTNTLWYTILVETTCACVMLTSLFTDFRKGNLTYREWTPYNYTSEVIFYIIYARQLISSTIGSMVNVACDSLICGLLLHVCCQLEILECRLKKNFLGQNNLRECVRQHDCIFKFALMVNEKFKIIIAIQFIVSTLVVCSNLYQLAKMTLIAQCFPLILYTCSMLTQILIYCWYGNEVKLKSVQLIVNIFGMGWLTMKQNRKQSLLIIMNRSLIPIEFSSAYILTMNLNSFVSLLKTSFSAYNILQQI	ATGCAGGTTCTTAAATTTACATTAAAAATTCTTACGGTTGTGGGATGTTGGCCACCAAATTCATGGACCTCATTGTGTAAACGTACTATATATAACGTATATACCATTTCTATAATATTACTGCTTTTCACCTTCATGTTGCCACAACTTATGGATATCGTTTTGAACGTCAACAATGCCAACGATTTTACGGATACTTTCTACATTATGCTCGCCATGATTATTTCCTGTTGTAAAATGGTCGGTCTTTTGATAAATCGCAACAATATAGGGATATTAACCAATAtTCTTACTCAAAAACCGTTTATCCCATTAGAGGCTGACGAAATAGAAATCCGCCAAAAATTCGACAAAACAATACAAACGAATACATTATGGTACACAATTTTAGTCGAGACA…
AcepOr38	scaffold00002	-	4617151	4615408	E	MHVLQLTFKILTIVGCWRPQSCSSLYLRIIYNAYTVFMIVLLYTFLISQFLDIIWNVDNAEDFTENLYATMASVVSCSKMLSLLVNRKNINMLINVLIKKPYRPLEMDEMRIRYKFDRLIYINTLYYTILVETTCACITVTSLFTMFRKGNLTYRAWLPYDYYSSSIIFCLTYAHQLISLTAGSLVNVACDSLICGLLVHICCQIEILECRLSKVSNDGTLRDCVRHHDSILQYAFRLNNKFRMTIAMQFVVSTLVVCSNLYQMTKSTSLNANYLPLILYMSCMLTQIFIYCWYGNEVKLKSIQLLDNVFAINWMTMNRNLKRNLLIIMSRAAVPIEFTSAYVLSMNLDSFVGLLKTSYSAYNILKQV	ATGCATGTCTTGCAATTAACCTTCAAAATTCTGACGATTGTTGGATGTTGGCGGCCACAATCATGTTCGTCACTTTACTTGCGTATAATATACAATGCATATACAGTTTTTATGATTGTATTATTATATACtTTTTTGATATCGCAATTTTTGGACATTATCTGGAATGTTGACAATGCCGAAGATTTTACCGAAAATTTATACGCCACGATGGCATCGGTTGTTTCGTGCTCTAAAATGCTCAGTTTATTAGTGAATCGAAAGAATATTAATATGTTAATCAATGTACTCATCAAAAAACCATACAGACCATTGGAAATGGACGAAATGAGAATTCGATATAAATTCGATAGACTTATATATATCAACACACTCTACTATACGATTTTGGTGGAAACA…
AcepOr39	scaffold00002	-	4620666	4618886	E	MHILKFTFKLLTIFGCWRPDSWLSLHKRIAYYLYTSIIILLLHTFMLSQLMDLILTVDNTDNFSDNFFVLLAMFISCCKLLILLTNRKNIIMLIDMLMEKPYRPSKSTEMEILYKFDKDIEINTRRFVYLGAVTMSCIILSSLSMNFKNRKLTYRAWLPFDYSSMILFYLMYIHQLISLAIAAFINVGCDTLICGLLVHICCQIEILTCRLKKIISYSNVLRGCVYQHYHIIRLLAYIVNTKFRLIIIIQFITSTLIICFSLYQISKTTTKAKYIEMTLYISSMLTQIFFYCWYGNEVKIKSHQMIDNIFEMEWLTLNKNKKKSLIIIMRRTIVPIQITCAYIIPMNLDSFMGILKTSYSTYNLLEKIR	ATGCATATTCTTAAATTTACTTTTAAACTTTTAACGATATTTGGTTGTTGGCGACCCGATTCTTGGTTGTCGTTACATAAACGTATAGCATATTATCTATATACAAGTATAATAATTTTATTACTACATACCTTTATGCTTTCGCAATTGATGGACTTAATATTAACCGTTGATAATACTGATAAtTTTTCGGATAAtTTTTTTGTATTACTTGCCATGTTTATTTCTTGCTGTAAATTGTTAATTTTGCTAACGAATCGCAAAAACATTATTATGTTAATCGACATGCTGATGGAGAAACCATATAGACCATCCAAATCAACTGAAATGGAGATTTTATATAAATTTGATAAAGACATAGAAATTAATACTCGGCGCTTTGTATACCTGGGAGCTGTA…
AcepOr40	scaffold00002	-	4625107	4623053	E	MHILKLNFKLLTIFGGWRPDSWSSLHKRVAYDMYTSIIIIILNTFVLSQLMDVILTVNNADDFSENFFILIAMFISCCKLFILLMNRKNIIMLIGILMKEPCRPSRSTEIEILYKFDKSIQINTRRFICLGTVTCLCVVLTSLSVNFRIRKLTYRAWLPFDYSSTLLFYLMYAHQLICLIAGGFLNIGCDTLICGLLVHICCQIEILTYRLKNIVSYSNVLRNCVYQHYYIFRLAFIVNAKFRLTIAIQFITSTLVVCFSLYQLSTATTKAKYIEMILYISCMLTEIFFYCWYGNELKIKSHRMIDNIFEIEWLALDKNRKKSLMIIMSRAIVPIQITCAYIVPMDLNSFMSLLKTSYSTYNLLQQIRE	ATGCACATTCTTAAACTTAATTTCAAACTTTTGACGATATTTGGAGGCTGGCGACCGGATTCTTGGTCGTCGCTACATAAACGCGTAGCATACGACATGTATACCAGTATAATAATTATAATACTAAATACGTTTGTACTATCGCAACTGATGGACGTAATTCTAACTGTAAACAACGCCGATGATTTTTCTGAAAAtTTTTTTATATTAATTGCCATGTTTATTTCTTGTTGTAAATTGTTCATTTTACTGATGAATCGCAAAAACATTATTATGTTGATAGGCATTTTAATGAAAGAACCTTGTAGACCGTCGAGATCGACTGAAATTGAGATTCTATATAAATTCGATAAAAGCATACAAATTAACACTCGACGTTTCATATGTCTGGGAACAGTA…
AcepOr41	scaffold00002	-	4632528	4627657	E	MYILRYTFNLLTIFGCWRPDSWSSLCERITYHVYTSIVILIVNTFMLSVLMDVIWTINNGEDFLDNFFPPIATFISSCKVFILLMNRKNIIMLINILRQKLHRPSSSTEMEILNNFDKSIQTNTLRFIYLGIVTMMWIALSSLYINFKNRKLMYKAWLPFDYYSSTVLFYLTSAHQVISLTIAMFVNIGCDTLICGLLVHICCQIEILTYRLRNIIFCSDFLRVCLYQHYHIFRFALIVNEKFGMTIAIQFILSTMMICFNLYQISKTTVKTNYIQLILVTFCLLTQIFLYCWYGNEVKIKSYQIIDDIFKMEWLILDDNIKKSLMMMMMRALVPIQINCVYVIPMNLESFMSILKMSYSTYNLLQQV	ATGTACATCCTTAGATATACTTTTAATCTTTTAACGATATTTGGGTGTTGGCGACCCGATTCCTGGTCGTCGCTATGTGAACGCATTACATATCACGTATATACAAGTATAGTAATTCTAATAGTAAATACTTTTATGTTATCGGTATTGATGGATGTAATCTGGACCATAAATAACGGGGAAGATTTTCTCGATAATTTTTTTCCACCAATCGCGACCTTTATTTCTTCTTGTAAAGTATTCATTTTATTGATGAATCGTAAAAATATTATTATGTTAATCAATATATTGAGACAGAAACTACATAGACCGTCGAGTTCAACAGAAATGGAGATTTTGAATAATTTCGATAAAAGCATACAAACAAATACTTTACGCTTCATATATTTGGGAATAGTA…
AcepOr42	scaffold00002	-	4636443	4634249	E	MQVLDSTFKFLTICGCWRPDSWTSSCKRVIYHMHTFFVLVLINTFTLSQLLDIILTVDNADDFTDNFYMLLAMIVSCCKMLSMLINRKNIALLINILMETPCRPLEPEEMEIHNKFDKGVQANTIHYAILVETTCVCITLTSLLTDFRRRTLTFRAWLPYDYSSSILFYITYAHQLISLIIGSVLHVACDGLICGLLVHICCQIKILESRLRRIAYEPGILSECILQHNRIFDFAITVNEKFRFTIAIQFMVSTLVVCFNLYQLTRSTTTNAKYVQLVLYMCSMLTQIFFYCWYGNEVKLKSQQLVSNIFDMEWCILDQNVKKILLLIMRRSTVPIEFTTAYIISMNLDSFVGLLKTSYSAYNILQQI	ATGCAAGTATTAGATTCGACTTTTAAAtTTCTAACTATTTGTGGTTGTTGGCGACCGGATTCTTGGACATCGTCATGTAAACGTGTAATCTATCATATGCACACATTTTTCGTGCTTGTGTTAATAAACACGTTTACTTTATCACAATTACTGGATATTATTCTTACTGTGGATAATGCGGACGATTTCACTGATAATTTCTACATGTTACTTGCAATGATTGTATCTTGTTGTAAGATGCTTAGTATGTTGATAAATCGCAAAAATATTGCTTTGTTAATAAACATTCTCATGGAAACACCGTGTAGACCATTGGAACCGGAAGAAATGGAAATTCACAACAAATTTGATAAGGGCGTACAAGCAAACACGATACATTACGCAATTTTGGTTGAAACG…
AcepOr43	scaffold00002	-	4639317	4637732	E	MFILTFTFKILMICGCGRLDSWPTPYKRLVYHVYTIFVMLLIYTFMLSQLMDLIIIVDNSNDFTDNFYVLLAMIVSCCKMLALLMNRSNIEMLIKTLMRKPFRPVEPDEMKIRQKFEKLIQSNTLYYTILVETTCLSVAVTSLLTEFKKGNLTFRAWLPFDYSSSQLFPFVYAHQLISFTMGSVHHVACDSLICGFLVHICCQIEILEHRLRKSARDPNILRECVLQHNNIFKFARIVNKKFRITIFIQFVVSTLVMCFNLYQFTKSTALRTKYMQLIMYTCSMLSQIFFYCWYGNEVKLRSRQLINNIFEMEWFKFNETAQKTLLMVMRRAVVPIEFTSACVISMNLDSFVGLLKTSYSAYNILKQTQ	ATGTTCATACTGACCTTTACGTTCAAAATATTGATGATTTGCGGTTGTGGACGACTGGATTCTTGGCCGACTCCATACAAACGGTTAGTTTATCATGTGTATACTATTTTCGTAATGTTACTAATATACACTTTTATGCTATCGCAATTGATGGATCTTATTATAATCGTGGATAATTCCAACGATTTCACCGATAATTTCTACGTGCTACTCGCTATGATCGTTTCTTGCTGTAAGATGCTCGCTCTGTTGATGAATCGTAGCAACATTGAGATGTTAATCAAAACTCTTATGAGAAAACCGTTTCGACCGGTTGAACCCGACGAGATGAAGATTCGACAGAAATTCGAAAAACTCATACAATCAAATACGCTTTACTATACTATCTTGGTCGAGACA…
AcepOr44	scaffold00002	-	4643145	4640907	E	MQVLNFTFRILMICGCWIPDSCTTLCKRLVYHFYTILILLLIHTFMLSQLMDLILTVDNPDDFTDNFYMLLAMIVSCCKMFTLLMNRSNIAILIDILVRKPCKPIQSDEIKIQQKFDKHVQTNTLFYAVWVETTCLCIAVTSLLTEFRKGRLTFRAWLPFDYSSSSLFHIVYAHQLISLTAGSILHVACDGLICGLLVHVCCQIEIIECRLQKVAHDQDILRKSVLQHNHLFKFARLMNEKFRLTIVIQFVVSMLVVCVILYQFTKSTASRAQYMQLMMYMGCMLSQIFFYCWYGNEVMLKSRQLINSIFEMEWFELNKQTKQSLLMIMRRSSRPIELTSAYVISMNLDSFVGLLKTSYSAYNVLKQM	ATGCAAGTATTAAATTTTACGTTTAGAATATTAATGATTTGCGGATGCTGGATACCAGATTCTTGCACGACACTATGTAAACGGTTAGTTTATCATTTCTACACTATTTTGATATTGCTACTTATACATACATTTATGCTATCGCAATTGATGGATTTAATTTTAACCGTGGACAATCCCGACGATTTTACTGATAATTTTTACATGCTACTCGCAATGATTGTTTCCTGTTGTAAGATGTTCACTCTGTTGATGAATCGCAGTAATATTGCGATACTAATCGATATTCTTGTAAGGAAACCCTGTAAACCGATCCAGTCCGACGAAATCAAAATTCAGCAGAAATTCGATAAACATGTACAGACAAATACGCTTTTCTATGCAGTTTGGGTTGAAACA…
AcepOr45	scaffold00002	-	4646836	4644833	E	MSLLEFTFKILSSCGCWIPNSWMSPHRRLIYHVYTIFILLLINTFTLSQFLDIILIVDNSEDFMDNFYMLLAMIVSCFKMFSLLINRNNITMLTNILINKPCKACDTVEIEIQHKYNKLIETNTLYYMILVELTCASTAVASLLTDYKKEKLTFRAWLPFDYSSTMLFHFTYFHQLISLTVGSVLHVACDSLICGLLLHICCQLEILSCRLKNIAHNPEILRDCVIQHNLLFKFAFLLNKKFRFTITFQFIVSTLVVCFTLYQLTKTSGKFVELGMYMSCMLTQIFLYCWYANEVKLKSLQLVNDLFEMEWFTLRQDIKKDLLTIALRSRMPIEFNSAYIISMNLDSFVGLLKTSYSTYNILQQTQN	ATGAGCTTATTAGAATTTACATTTAAAATTTTATCGAGTTGCGGTTGTTGGATACCGAATTCTTGGATGTCTCCACATCGACGATTAATATATCACGTGTACACTATTTTTATACTTTTACTGATAAATACATTTACATTGTCGCAATTCTTGGATATAATTCTGATCGTTGACAATTCGGAAGATTTCATGGATAACTTTTACATGCTGCTTGCCATGATTGTTTCTTGTTTCAAAATGTTTAGCCTGTTAATAAATCGTAATAATATCACCATGCTTACAAATATTCTTATCAATAAACCGTGCAAAGCATGTGATACAGTCGAAATAGAAATACAACATAAATACAATAAGCTAATTGAGACAAATACTCTGTATTATATGATCCTAGTTGAATTA…
AcepOr46	scaffold00002	-	8254973	8245398	W	MDINNYVFINRKVLKFVGLYPTNIMRYIICCMCMITIVIPQGLQIYQNWQDLSTVLETSSVLLTILLAILKSLVWISNRRKMDPFIKYMLTDYWNILTTYISEKHTDAIYVKKGYLYTKGYLFLICNSLMFFFSLPIIEIVIAVIKGTNNNTIKHFPFLALYPEYYYNFPMYEITYFSQMIATSLCGLIILGTDTLIATALFHTCGHFKVLKKKLKILALCKLISLIQHTYLEENTMQKIKLHIIDIIKHHYTILWFCDYMETVFSPMLFLQTLASSLIICLVGFQIATANITASTISKSIKYISYLIMALFQLLLFCIPGDALIYESSKIYKTVYTITWYELPVSFKTEICLLMLRSQKSSKITAGKFYVMHLENFNAVLSTAASYFMLLRSFG	ATGGATATCAATAATTATGTATTTATTAACAGAAAGGTTTTAAAATTTGTTGGCCTTTATCCAACGAATATCATGAGATATATCATATGTTGTATGTGTATGATTACCATTGTTATACCACAAGGATTGCAAATTTATCAAAATTGGCAAGATCTGTCTACTGTATTGGAAACGAGTTCAGTATTGCTCACTATTTTACTTGCTATATTAAAATCGTTAGTTTGGATAAGCAATAGAAGAAAAATGGATCCTTTTATCAAATATATGTTAACCGATTATTGGAATATATTGACAACATATATTTCGGAGAAACACACAGATGCAATATACGTGAAGAAAGGATATTTATATACTAAAGGCTATTTATTTTTGATTTGTAATTCTTTAATGTTCTTCTTT…
AcepOr47	scaffold00002	+	8994646	9014762	A	KRMDFKNANFLNNQVNLISGNLLPIVSDNSRFSVIWRIHGVTVWLIELIHTIALIVGMVLAPKEKSLKDGTIAVVIILEASFMLTRLYLRKKLMEEIIEKMNDILQNADEIMKDIIKSAIKPIIMPFIIYGVTGVVTVATWTIQPILLVFEKSIFYYVDYNLPTAFNSEPFSSRVLIFSTIFMTIGSSYLFLKKFGVDVYMMHLVLMLTAQYRYMAVKLTILFRDLQNYHDETKKKYSMEDQWTERELRKLCIHQNNVLNMSFILRKLLSVNFSLLYFNNVFRFCFIGILLSTVPSMSFAEGISVTSYAMASLMQFYLLCSSVQTLLDASTEITDKAFDEGWYQFGPSTKSTFILLIMSNNLECRIAAIGKFNLSLPSFMTIINQSYSIALLLLRA	AAAAGAATGGATTTTAAAAATGCCAATTTTTTAAACAATCAAGTGAATTTGATATCGGGGAATTTATTACCAATAGTATCTGATAATTCGCGATTTTCAGTAATCTGGCGCATTCATGGCGTTACCGTATGGTTAATAGAACTTATTCATACGATCGCGTTGATTGTCGGGATGGTCCTTGCACCGAAAGAGAAGAGTCTGAAGGATGGGACTATCGCTGTTGTGATTATCCTGGAGGCATCTTTTATGCTTACGCGTCTTTATTTACGTAAGAAGCTGATGGAGGAAATAATCGAGAAGATGAACGATATCCTGCAAAATGCGGACGAAATTATGAAGGATATTATAAAGTCGGCTATAAAACCCATAATCATGCCGTTCATAATATATGGAGTGACT…
AcepOr48	scaffold00002	+	9028646	9060028	A	IRMNFQNVNSLNVRLNLLSGNLLPMINRDSFSSFWKIYSVFVWILQFILIIAMIPGCIYVPMEKALKDGLLTIVIFIEIFFVVLRICIRKNLAYKLIQKLNEILYIADETMKNVIITTLKPVKIPVNFYLSSGIVAIIGWSCMHFVLIFEKNLFYYEDYRMPAAFSEQPFSFRVFLLGDLFILICMIYMFVKKVSVEIYMMHLVLMVTAQYRYIAMKIAMVLQEKNEEDKSRTGHSPKHYWKKEKEIKALCRHHNDVIYLTLLLKKLLSLNFSLMYVMSVFRFCFIGIMFSSVTSTTFGEAISIAMYTSGATVQLYILCSCVQQLLDASTELTDKAFHENWYLLEPSIKHIFILIIMANNLECKIATFKNFNFSLPSFMTILNQSYSIAILFLKMK	ATTAGGATGAACTTTCAAAATGTGAATTCCTTAAATGTTCGGTTGAATTTGCTCTCGGGCAATCTTCTACCGATGATCAACCGCGACTCCTTTTCATCTTTTTGGAAAATATATAGTGTTTTTGTGTGGATATTACAGTTCATTTTAATAATCGCGATGATACCTGGATGCATCTATGTGCCAATGGAGAAAGCTCTTAAGGATGGCCTTCTCACCATTGTAATCTTCATAGAAATATTCTTTGTGGTTTTACGAATTTGCATTCGTAAAAATTTGGCATACAAATTAATCCAAAAGTTGAATGAAATACTATATATTGCTGATGAAACTATGAAGAATGTTATAATAACGACTTTAAAACCAGTAAAAATTCCAGTCAATTTTtATtTGTCCTCTGGC…
AcepOr49	scaffold00002	+	9189071	9192287	A	MDFRNVNPLNVKLNRFSGNLLPMTSDDSLFPVAWRIYSAIIWLIEMIQTSTVVTGILIVPRNKTLQDATVGLVVTIEVFFLLRQMHVHRDLVTQLIQKLNEILCSEDKTMKIIVKSTLKPVEIPLKFYCIVGTGSIFVWCCTSFTVIFKKNYFLYEDYRLPIVLSKQPFSMEMFLLGNCIATIASVYMFIKKVALDVYMINLVLLVTAQYRYIAVKLTTIFRENVPQNQNNESEKKYSIVDSLAILIKMKALCRHHNAVVQITLMLKELFSLNMSLMYLTNVFLFCFLDVMLINTVLSKAPVEGIMIIMYISGGLVQLYILCSCVNQLLNASVEITDKAFHEKWYQFGPSLKHMLRMMIITNNFECKLSISEKFSLSLPSFMTILNQSYSFALLFLKMK	ATGGATTTTCGGAACGTAAATCCATTAAATGTTAAATTAAATAGATTCTCAGGCAACTTGTTACCAATGACTAGCGACGATTCTCTATTTCCTGTAGCATGGAGAATATATAGTGCTATTATATGGTTGATCGAAATGATTCAAACTAGCACAGTAGTTACCGGAATCTTGATTGTGCCAAGAAATAAGACTTTGCAGGATGCAACGGTTGGCTTAGTTGTCACTATAGAGGTATTTTTCTTATTAAGGCAAATGCATGTGCACAGAGATCTTGTAACTCAATTGATTCAAAAGCTGAATGAAATTCTGTGTTCTGAGGATAAGACGATGAAAATCATCGTGAAGTCAACCTTGAAGCCAGTAGAGATTCCGCTGAAATTTTACTGTATTGTTGGTACT…
AcepOr50	scaffold00002	+	9300792	9354891	A	MDFQSVNPLNVHLNALSGNLLPLRPNDSRFPITWKIYSALIWLIEVIQTIALIPGLILVPREKALKDGTVLCVVTVEMFFMAVRIHSRRQLVNQLIQKLNDILRFSDETMKNVVTTTLRPMENPLKFYWLSGWLGVFVWACLPFLLSFKEISFFYEDYRMPAVFSKQPFSLDVFLLGSVFILIGNMYVFVKKVGMDVYMIHLVLLITAQYRYIAIKLAVIFRDGNSLNKLNESHQKYCSGINHWIKKEMITLCRHHNNIVHLSSMLKKLLSLNFSMIYVNNVLRFCFIGIMLSTIPSTTILEALSIVMFACGSIVQFYILCSCVQQLLDASQQMTNKAFHEKWYQFGPSVKRTFMLMILGNNLECKLSMCDKFNLSLPSFMIILNQSYSIALLLLRV	ATGGATTTTCAAAGCGTAAATCCTCTAAACGTTCACTTAAACGCACTATCGGGTAACTTGCTACCCTTAAGACCAAATGATTCGCGATTTCCGATAACGTGGAAGATATATAGCGCCTTGATATGGCTGATTGAAGTAATTCAAACAATTGCATTAATTCCCGGACTGATTCTGGTACCACGAGAGAAGGCTCTAAAAGACGGTACAGTTCTCTGTGTGGTTACAGTAGAAATGTTTTTtATGGCCGTGCGGATTCACTCACGCAGGCAACTGGTGAATCAATTGATTCAAAAACTAAATGATATTTTGCGTTTTTCGGATGAGACTATGAAGAATGTTGTGACGACGACTCTACGGCCTATGGAGAATCCGCTTAAGTTTTATTGGCTGTCTGGCTGG…
AcepOr51	scaffold00002	-	9585899	9395444	G	MTIIYLKFQRILYILRVLGTFTNTWPLYPDVGKNEYILRNIYYYVATFILMTVWIPMIISAYKNRNDVGVLMKNMSHIAAITEAVLNSILCRIKKKQLQDLMINIEKFAKVSKNYEKAVLQKYMNRYGMFISTIAISFVMAGITVICAPMFLPLEFPLDVWYPFSTKPPLLKFILYFMQIFAIIHTVFCIGVDVMIAVILFYSSAKLEILAFEIQQTTNEIYLISCIKKHQEITKFISKTQYAIQHILFKTTFTMGFTVISGCFPMLYIQSHILIPQFLSMIMAALQRMYITAWAANDLKEISIQFTWSVYSASWIYESQKVKSNIFMILQGSQKPILISMSGLLPALTLEYFASFLTSVLSYFMTMRAAITT	ATGACAATCATTTATTTGAAGTTTCAACGAATATTATATATCCTTCGAGTACTTGGGACTTTTACTAATACATGGCCATTATATCCAGATGTTGGAAAAAATGAGTATATTCTTCGTAATATTTATTATTATGTTGCTACCTTCATATTGATGACAGTATGGATACCAATGATAATTAGTGCATATAAGAATCGAAATGATGTCGGCGTATTAATGAAAAATATGTCTCATATAGCGGCTATTACAGAAGCTGTACTTAATTCAATTTTATGCAGAATTAAAAAAAAGCAATTGCAGGACTTGATGATAAACATTGAAAAGTTTGCAAAAGTCTCAAAGAATTATGAAAAAGCTGTTCTGCAGAAATATATGAATCGCTATGGGATGTTCATTTCAACT…
AcepOr52	scaffold00002	+	14316808	14348387	9-exon	KIMNANWSHYYDVIKKVSSLSGQWPYQRPIMRLFCVILITLSTISMIIPQIAKFVRCDGNLQCIFETMTSYMLTTVTLIKLYTCYFNRCKIKILIDQLIIDWNELETPEEYEIMKKYAKNSRRYSLGYSLYCYFAVYVFMSVSLIPQILDVVLPLNESRPILPTYPGYYFIDERKYFFYIFSHAIMAWEIAMTGIVTHDCMLLTYIEHVCSIFALVGFRFERLTYKHNDAMRILHFHTSDMYHKQIAFFVYTHRKALKFAQLIEDTFSLTLAIQIALNTIMISLTLLQQQADILEMIRYVMYVIGQLIHLFCLSFEGQKLIDHSLQVRNKIYKSLWYEISPKSQKMLLFVMQKSLRSIFLSAGKVYTFSMENFTMIVQTSMSYFTVLSSLE	AAAATTATGAACGCCAATTGGAGTCACTATTATGATGTCATTAAGAAAGTATCATCATTGTCCGGCCAGTGGCCCTATCAGAGACCAATAATGAGATTGTTTTGTGTAATTTTAATAACTTTGAGCACGATTTCAATGATTATTCCACAGATAGCTAAATTTGTTAGGTGCGACGGAAACTTGCAATGCATTTTTGAAACTATGACGTCCTATATGTTAACAACCGTAACATTGATCAAATTGTATACATGTTACTTTAACCGATGTAAAATAAAAATTCTCATTGATCAATTAATCATTGACTGGAACGAATTGGAAACACCAGAAGAATACGAAATTATGAAAAAaTATGCCAAGAATAGCAGGAGATATTCCTTGGGATACTCGTTGTACTGCTAT…
AcepOr53	scaffold00002	+	14349384	14401413	9-exon	NNYYDIVKRISSLAGQWPYQSPKTRLLCVSLMTLSTFSINIPQMAKFITCNKDLPCIFETMTSLMLAIMSLVKLYTCYLNRYKMKDLTDRLYVNWNALETSEEYNIMRKYAKNGRRYSLGYSLYCFVALYLFLSMSLIPQLLDVVLPLNKSRSILLTYPGYYFVDEREYFFYIFFHAIVAWEIAMTGIVAHDCIFVTYVEHVCSMFAVVGFRLEHLFYNRNDQAKTINTDDAYRKRIAFIVHVHRKTLKYAQLLEDTFNVSFAMQILIVTIGMSITLLQMMQQNNSNILESMRYALYIIGELIHLFFLSFEGQKLIDHSLQIRDKIYNNCWYKVSIKSQKLITLIMIKTLRLSFLSAGKIYIFSLESFTMVLQTSMSYCTVLASFQ	AATAATTATTATGATATTGTTAAAAGAATATCATCTTTGGCCGGTCAGTGGCCTTATCAAAGCCCAAAGACGAGATTGCTCTGTGTCAGCTTGATGACTTTGAGTACATTTTCCATAAATATTCCACAAATGGCTAAATTTATAACATGTAACAAAGACTTGCCATGTATTTTTGAAACTATGACATCACTTATGTTAGCAATCATGAGTTTGGTGAAACTATACACGTGCTATCTTAATCGCTACAAAATGAAAGATCTCACTGATCGTTTATACGTCAACTGGAATGCATTGGAAACTTCAGAAGAATACAACATTATGAGGAAATATGCCAAAAATGGTAGACGATACTCTCTAGGATACTCATTGTATTGCTTTGTAGCTCTTTATCTGTTCCTA…
AcepOr54	scaffold00003	-	9864299	9858503	9-exon	MDNVDKFFRESHYNIIQVLLSVSGLWPYHTTGKRCAIYFVFLLVLGSGMTFEVLGIIEIWSDSFEVIDCLPILVLSTVSISKLICAIYMLPEIRILLTRMRQYWYSPKSDEETRILLSYALYGKKLSYVYTGDHTVVFLFTTLLSKLLYTESSESDPSSNVHKQVGLPYYVNYILIDPKKYYVPIFVHVITCVISYTILMLTFDVLYMTLIQYCCGLFVALRYRLENAFECEGNDLQVPARNKLYSNIVYSIRRHTEAIQFSLAIESIHRIPLFIHVGANISVLSILGFQVITSTEDINHLLKHTSYLSALLLNTFFENWQGQKIIDSSEKVYESAYNAEWYKMPIAQRKLFIMIMMKSRKSLKITAGNFVNLSYVNFNAVLRASSSYFMLLRSIQ	ATGGACAATGTCGATAAATTCTTTCGAGAGTCGCATTATAATATTATACAGGTTCTATTAAGTGTCAGCGGTCTATGGCCCTATCATACGACAGGCAAACGCTGTGCGATATATTTCGTATTTCTACTCGTACTTGGATCTGGAATGACATTTGAGGTGCTGGGTATAATTGAAATTTGGTCAGATTCTTTCGAAGTAATTGACTGTTTGCCGATTTTAGTTCTCAGCACGGTATCGATAAGTAAATTGATTTGTGCAATATATATGTTACCAGAGATTAGAATACTTTTGACGAGAATGCGACAGTATTGGTATTCTCCAAAGTCGGATGAAGAGACTAGAATTCTGCTTTCATATGCGTTGTATGGAAAGaAATTAAGCTACGTTTAtACAGGTGAT…
AcepOr55	scaffold00004	-	2967540	2964754	U	LDWAIGINRISLKILGLWPDDKLSRRQKFLADLRAIIIFTTMLCAAVIPGILALLRVWGDMVAMADNMQIGLPFSVTVLKFIIMWFHKKDLEPVINMIVKDWLRTKTVQERDTMIKQARIARIMVMFGCTMMTLACIILIIPPCFGYTTRYLTNLTDPGRPMLVQTYYLRDITETPLYEIVISAQAISILMAAISYTGIDTFLCLLVFHICAQMEILKERFLSLNNFKDFDIGLSFNIKDHLRLIRLSVDIIDNTFNLMLLTLLVFFAMLFCLQGFLIVNIIDGGGEGVSIMRICWLVSILINTFAHMCLYCVVGEILIAKGEGIFYAVYNYTWYLRTPKEAKNLMLIMICAEKPLYITAGKIFPMTLSMFCSLIKTSAGYISVLLANR	TTAGACTGGGCGATCGGAATAAATCGGATTTCTTTGAAGATTCTCGGTCTCTGGCCAGATGATAAGTTAAGTCGTCGACAAAAATTTTTGGCTGATCTACGCGCTATTATTATTTTTACTACGATGCTTTGTGCAGCGGTTATACCCGGAATACTAGCGTTGTTGAGAGTCTGGGGTGATATGGTGGCAATGGCAGACAATATGCAAATCGGTCTGCCATTCTCAGTGACCGTCTTGAAATTTATCATAATGTGGTTTCATaAAAAAGATCTTGAACCGGTCATAAATATGATCGTAAAAGATTGGCTCAGGACAAAAACAGTGCAAGAACGAGACACTATGATAAAACAAGCGAGAATTGCAAGAATAATGGTCATGTTCGGATGTACCATGATGACC…
AcepOr56	scaffold00004	-	3597553	3592743	9-exon	MISVVDRYFNLNRTLLLILGLWPYEKSKFVGLQIICIFSILITCSTFQLTAILTSYSTEDIIKVLSFALPFMCCIIQYNSFYINSETIKKLMDQIQHVYNDLRDSNEIAIINKYGNNAKQYTVVLTMILICSISVCIVISLCLEFIDTVLSTNVSRSHHVSISTEYFVDQQKYFYLMFLHLSVGFIVGGTATVATGSLLLAYLLYFCGMFKIASYRIKKTIHIYTLKDLSIQKESLVNKHLIRAVNIHRKCMTFSNYLKSRFEISFVFLMALGVLSISLNIFRLFQIVLLKYNTAELLLYLSITFACFLYMFLCTLIGQEIIDHNNYVFITAYKVQWYVTPLPIQRLILILLQRGNKSFCLKVGELIVASLESFATLLNASLSYFIVIYSMK	ATGATCAGTGTTGTGGATAGATATTTCAATCTTAATCGAACTCTTTTGTTGATACTTGGTTTGTGGCCTTATGAAAAATCAAAATTTGTTGGATTACAAATAATATGTATATTTAGCATTCTTATAACTTGCTCTACGTTTCAGCTTACAGCAATATTGACTTCATATTCTACAGAAGACATCATTAAAGTTCTTTCTTTCGCACTTCCTTTCATGTGCTGTATTATACAGTATAATTCCTTTTACATTAACAGTGAAACGATaAAAAAACTAATGGACCAAATTCAGCATGTCTACAACGATTTAAGAGACAGCAACGAAATTGCTATTATAAATAAATATGGAAATAATGCAAAACAGTATACGGTTGTGCTTACAATGATTCTTATTTGCAGTATA…
AcepOr57	scaffold00004	-	7927356	7923652	9-exon	MNDKEDVCQSRYYFVLRLYLTISGLWPYHKLRDRCIRFVSLFVFSFTILIPQILYLLIGSTTLDDIFECAPSIFISILFSFKILVIMLNNEKLKICLNIIQKDWLSLNTNVEKIILERHTKFGQYLETSYAVFMHTTACLFMLKPIVLTLTANDVFNLTKSSITYASRLPFHVEYGEKFNQYIYPIAVHNYVAVVAHSFATIAVDGLYYSLIQHACGMFSIIGNTLENIGKNNEENFDVKSIKVKDDNYSKTLHCLRRHIIVIEFAEHIESLFTKIFLMTLNLNMIVSSISGIQVLMNLDKGANDIIGPLTIYVAQLIHLFLHFWQGQFLLDYSVLPYESICRANWYYTSQRCRKLLLLMMYKTVIPCRITASKLMILSIDNFATVVKTSLSYLTVFRS…	ATGAACGACAAGGAAGACGTTTGTCAAAGCCGCTATTACTTTGTTCTTAGATTATATCTGACTATTTCAGGATTATGGCCGTATCATAAACTTCGCGATAGATGTATTCGCTTTGTGTCACTGTTTGTGTTTAGCTTTACTATTCTGATACCTCAGATACTTTATTTATTGATCGGCTCGACCACTCTCGATGACATATTCGAGTGTGCGCCATCGATATTCATCAGCATATTATTCAGTTTCAAAATATTGGTCATAATGTTAAATAATGAGAAATTAAAGATTTGTCTTAACATAATACAAAAGGACTGGCTATCATTAAATACAAATGTAGAAAAGATTATTTTAGAACGGCATACTAAGTTTGGACAATATCTGGAAACATCTTATGCAGTTTTC…
AcepOr58	scaffold00004	-	7961994	7957486	9-exon	MFDKKDVEQNRRYAVLRLYLTISGLWPYYNLRDRCICFVPLFAFSSSIAIPQTLYLLIGSITLDDIFESLPSLIISIIFSSKLMIIMLNSKKVKLCLNTIRKDWLSANTDIERIILQRHTRYGQYLAVFYAAFMHVTSGLFIFKPIMLTLMTNDINVTKSSVSFISKLPFRVDYGEKFNQYIYPITVHSYTAVFAHVFATIAVDGLYYCLIQHACGMFSIIGYTLENIGKNNDDIFDTKQAKIQDSNYSKTLSCLRKHLLVIEFTERIESLFTKIFLINLNLNMIAGSLTGIQVLMNLEKSAHDVAGPITIYVAQFLHLFLHFWQAQFLLDYSVLPYESICRANWYYASRRCQKLLLLIMNRTTTPCKITAGKIVVLSIESFATVVKTSLSYLTMFRSLQ	ATGTTCGACAAGAAAGACGTTGAACAAAACCGACGTTACGCTGTTCTTAGATTATACCTGACCATCTCAGGATTATGGCCTTATTATAATCTTCGCGACAGATGTATTTGCTTCGTGCCATTATTTGCATTCTCCTCTAGTATTGCAATACCTCAGACGCTTTACTTATTAATTGGTTCGATAACTCTTGATGACATATTCGAGAGCTTACCATCTCTAATTATCAGTATAATATTCAGCTCTAAATTAATGATAATAATGTTAAATAGTAAGAAAGTAAAACTATGTCTTAACACAATACGAAAGGATTGGCTATCAGCAAATACAGATATAGAAAGGATTATTCTGCAACGACATACCAGGTATGGCCAATATTTGGCGGTATTTTATGCAGCTTTC…
AcepOr59	scaffold00004	-	8017841	8015006	9-exon	MDERKNIWQSRFYTVPRVYMSLVGIWPYHRFRYRCFLFVPMFTFSITILIPQLLYLLIAAADLDDVFSCTPSMWITIIFSFKLGWLIMNNKKLKTCLKTIEDDWLSLNTDVERNILQRHTAYGRYITLTYGIFMQFVGILLISKSVVIMLLEDTSDATVSSLVAEAKLPLRVEYGEMLNQYLYPMAVHCYLAVFSHISITIAVDSCYIALIRHACGMFAIVGHTLEHIGKDSNDNFDLKPDKVKDDNYNKTLGCLRKHLHVIQFAELIESTFTNIFLVSVCLNMIGGSMIGIQVVLNLNDAKDIVEPFAIYIAQLIHLFLQFWPAQFLLDYSILPYESICRSNWYYTSRRCRKLLFLIMNRSLLPCKITAGKIVPLTIENFGRVLKTMMSYFTMLRSF	ATGGATGAACGAAAGAACATTTGGCAAAGCCGCTTTTATACAGTTCCCAGAGTGTATATGAGCTTAGTAGGAATATGGCCTTATCACAGGTTTCGCTACAGATGTTTTCTTTTTGTACCGATGTTTACGTTTTCCATCACCATTCTTATACCACAATTATTGTATCTTCTAATCGCTGCGGCGGATCTCGACGATGTATTCTCTTGCACACCATCGATGTGGATCACCATAATATTCAGCTTTAAATTAGGGTGGTTAATAATGAACAATAAAAAATTGAAGACCTGTCTAAAAACAATAGAGGATGATTGGTTATCATTGAATACAGATGTAGAAAGAAACATTTTACAACGTCACACCGCATACGGACGATATATCACGCTAACATATGGAATCTTC…
AcepOr60	scaffold00004	-	8023202	8019700	9-exon	MIERKDILQSRYYTIPRLYMTLVGLWPYHPIRNRYLHFVPTFTICSIILIPMLLYVHIALRDLDDLFECMPTILITIIFSFKLASLMANSKKIEACLKTIEDDWLLLKTDSEKAILQRHAIHGQYLTIFYAVFMISTGLLYMFKSIVLIMIEDTSNSTRLDATKLPFRVEYGYRIDQYFYPIMIHCYLTVYSHVTATVAADTFYFALIQHACGMFSIVGHMLEHIGENINENFNLKPHKMNDNDYNKALSCLRKHLHVIKFAELIDSTFANIFLVSVSLNMIGGSICGIQVLMNLNDAKDIVAPLAIYIAQLTHLFFQFWQAQFLLDYSVIPYESICRANWYYTSERCKKLLLLIMSRTISPCRITAGKVATLSIESFGVVLKTSISYFTMLRSFH	ATGATCGAGCGAAAGGACATTTTGCAAAGTCGGTATTATACAATTCCTAGATTATACATGACGTTAGTAGGATTATGGCCGTATCATCCAATTCGCAATAGATATCTGCATTTTGTACCAACGTTTACGATCTGTTCGATCATTCTTATACCCATGCTATTGTATGTCCACATCGCTTTGAGGGATCTCGATGATCTATTCGAATGTATGCCAACGATATTAATCACAATAATATTCAGCTTTAAATTAGCGAGCTTGATGGCAAACAGTAAGAAAATAGAGGCCTGTCTTAAAACGATAGAGGACGATTGGTTATTATTAAAAACGGATAGTGAAAAGGCTATTCTGCAACGACATGCTATACATGGTCAATATCTGACGATATTTTATGCAGTCTTT…
AcepOr61	scaffold00004	+	8031223	8036944	9-exon	MNPEMEKYYAINKLFLSAIGVWPYQRRVLKVFLPCLFSTIHYAGFITQVLLVYDTWGNMDVIVEAIIVITCIFGASTKLINIIVNNHKFRRLLQLMCEHWEFFNSERHIMRYYASISQKVTKYFGVYFIVFTIFYLLIPLIPRILDVVKPLNESRPLIYVYSVEYRVDKEKYYYLILLHCYATSLITIIILFTIDTTYIMCVLHVCSLFIAISYRLENITIKAENKSDNKKQYIGRHCRLLMEKHDSTGNDYHELIICLKRHQLALEYVQILNSTFTQAMFILLSLNMLNLSVIGIQLIKNLEHINEIIRSIFFICAVFIHLVCMCIPGQLLIDRSIEVFDKAYDSAWYTFSIKTRRLLRILLYRSFSPCTLTAGKIFILSMTMCSSMMQTAMSYFTTF…	ATGAATCCGGAAATGGAAAAGTATTATGCTATCAATAAACTATTTTTGTCAGCAATCGGTGTTTGGCCATATCAGCGAAGGGTGTTGAAAGTGTTCTTACCGTGTCTCTTTTCAACGATACATTATGCTGGCTTCATAACTCAGGTGCTTCTAGTATACGATACTTGGGGTAATATGGATGTTATCGTTGAAGCCATAATTGTCATTACTTGTATTTTTGGTGCTAGTACAAAGTTGATTAATATCATTGTGAATAATCACAAATTTCGACGGTTATTGCAACTTATGTGCGAACACTGGGAGTTTTTTAATAGCGAACGTCATATTATGAGATATTACGCTAGTATCAGCCAAAAAGTGACAAAATACTTTGGAGTATATTTTATCGTCTTTACAATA…
AcepOr62	scaffold00004	+	8038226	8043592	9-exon	TMDFFDTRYFRINKLFLSFIGLWPYQTSFIKFLTQSFAIFGVAIMCAPQIAYIFKHVDDLDNMFELMPILAGTVICIAKIISLTCNSEMFKGLLQHMQDDWNNLLTSEETQILTHYAEKSRTLMLAYSISVIGFVFCYALLPLTEPVFDIILPMNETRPRKLPHLADFVILDQEKYYYTLLLILYVSYVVCVSIAVAADILYIFLVEHICGMYGVLCHRLRNLATHDNLRWIDGNYIHKEIGRYVQRCIQLHERIRLFIEMMESTISLFLFFDIGLGFLLHTSSCIMIIVRMGSSEIMRYVALMLMQSCRLFFNSWAGQEVTDHSVEVSIAAYDGIWYNASVKEQKLLLFLIARSQKVSQITIAKLYVINLEGFSKVMRTSVSYCTVLISLR	ACTATGGATTTCTTTGACACGCGCTATTTTAGGATTAACAAGCTCTTTTTATCTTTCATTGGTCTCTGGCCATATCAAACATCCTTCATAAAGTTTCTAACTCAGTCGTTCGCCATATTTGGCGTTGCAATAATGTGCGCGCCACAGATTGCATATATATTCAAGCATGTGGACGATTTGGATAATATGTTCGAGCTCATGCCAATTCTAGCTGGCACAGTGATATGTATTGCAAAAATCATTAGTCTGACTTGCAATTCCGAAATGTTTAAGGGGCTTCTGCAACATATGCAAGATGATTGGAACAATCTATTGACCAGTGAGGAAACGCAAATTTTAACGCATTATGCTGAAAAAAGTCGAACGCTCATGTTGGCGTATTCAATTAGCGTAATCGGA…
AcepOr63	scaffold00004	+	8052597	8054432	9-exon	MDVFDTRYFRVNKLLLSFFGLWPTQSTSDKNKRLCCTLFGILILLLPQIAFLFKRMRRLNDFYDVLPTFLGTCICLLKTIGLQWQTEKFRMLIQHVCYDWCLLAKYNDIWILMEYLERSRMFTLVFLIFTLTGAASFVTAPLTIPLFDSILMSNVTRTKQMPHPTEFFLDVEKYYYILLTLTIVGYSVCCTVIVATDTIYLALLQHTCGTLAILSYRLKRLATHDKSKKCFDPTSKENRDVQNMVNCIQLQVRIERLIYLIESTFATCLITDIGLGILLQCTACVMIVTRTELVRNGPLVLIQSLRFFFNSWLGQKIIDHSSQISVAAYNGMWYQICSEAKKMLLFLLMKCQKPYHITMVKLYVICLENYGSLMKTSASYITVMVSLNSDDM	ATGGACGTTTTTGATACTCGATATTTTCGAGTTAACAAACTATTGTTGTCTTTCTTTGGCTTGTGGCCAACGCAATCAACATCCGACAAAAATAAACGTCTTTGTTGTACACTATTTGGTATATTGATTCTATTACTGCCGCAGATTGCATTCTTGTTCAAACGTATGAGACGCTTGAATGACTTTTACGATGTTCTACCAACTTTTCTTGGCACATGTATATGTCTTTTGAAAACAATTGGTCTTCAATGGCAAACTGAAAAATTTAGGATGCTCATTCAACATGTTTGTTACGATTGGTGCTTATTAGCGAAATACAATGATATTTGGATTTTAATGGAATATTTGGAGAGAAGTCGGATGTTCACGCTGGTCTTCTTAATTTTTACCCTTACGGGC…
AcepOr64	scaffold00004	+	8056813	8061130	9-exon	MSFFDNRYYYLNKRFLAVIGQWPFQSRLKSNMMFAITSLSTFSFISFQLWGLAAGITDLSIIMENASQILVNSMIAIKLINCVFTNDKMKVLLEDIKKTWKIEHTDAEKKILQHYAEKSRTFTIGYAIILYATWLFYSTTSIVVSGIYMILPINETYTAKFLYRMDHVLDIDKYFKLLMLHGFISVFYLSSVPLAVDTTFTLCTHHICALFECLRYNIERIRGLDFVLLEPNIKDDEAYHNIIGCIKSYQHALKFSDVLSSNYATSFFFLLGNVIISLSFGAAQLIMIDNQLEEIVRLFAVTLAQLLHIYFLSLISQRLIDHSSGLQNVIYSCDWYKISRRSKHLLSFTLLRSTKPCQLIAGNMFVMSMENFSSILKVSLSYFTMLTSLQ	ATGTCCTTCTTTGACAATCGCTATTATTATCTTAACAAAAGGTTTCTAGCCGTAATCGGCCAATGGCCATTTCAATCGCGACTGAAGAGTAACATGATGTTTGCCATTACATCTTTGTCCACTTTCAGTTTTATATCCTTTCAGCTTTGGGGCTTAGCAGCTGGGATAACAGATCTGAGCATTATTATGGAAAACGCTTCTCAGATACTGGTGAATAGTATGATTGCTATAAAGCTCATTAATTGCGTGTTTACTAATGACAAAATGAAAGTACTTCTGGAGGACATTAAAAAGACATGGAAGATAGAACATACAGATGCAGAAAAAAAAaTATTACAACATTACGCAGAGAAAAGCAGAACTTTCACGATAGGATACGCCATTATTTTATATGCGACA…
AcepOr65	scaffold00004	+	8067279	8069353	9-exon	MDVFDTRYFRVNKLLLSFLGLWPMQSNKKKFFYCTMFGILILLLPQIAFLFKRMRNLNDFYDVLLTFIGTFLCLFKTISLHWQTEKFRMLLQHIRHDWCLSTKYNDMWILMEYMERNRIFTLVYSIFASTSIASFVTAPLIIPLLESILMSNITRSKRMPHPTEFFLDMEKYYYILLIITFVGYAVCGIIVIATDTIYFALLQHTCGILAILSYHLAAYDKSKKCFNPTSKGNTDVDNMVHCIQLQIRIERLIYLIETTFAICLSADVGLGVLLQCSGCVRIVTCTELARNGPLVIIQSLRFFFTSWLGQQIIDHSSQISVAAYNGIWYQMSLEAKKMLLLLIMKCQKPYHITAAKLYAICLESYSSFMRTSAYYVTVMISFNSD	ATGGACGTTTTTGATACCCGATATTTTCGAGTTAACAAGCTATTGTTGTCATTTCTCGGCTTGTGGCCAATGCAATCTAACAAAAAGAAATTTTTttATTGTACAATGTTTGGTATATTGATTCTATTACTGCCGCAGATTGCATTCTTGTTCAAACGCATGAGAAATTTGAACGACTTTTACGATGTTCTATTAACTTTTATTGGCACCTTTTTATGTCTCTTCAAAACAATTAGTCTCCATTGGCAGACTGAAAAATTTAGAATGCTCCTTCAGCATATTCGTCACGATTGGTGCTTATCGACGAAATACAATGATATGTGGATTTTAATGGAATACATGGAGAGAAATCGAATATTCACGCTAGTCTACTCAATTTTTGCAAGTACAAGCATAGCC…
AcepOr66	scaffold00004	+	8098947	8117586	9-exon	MSFFDNRYYYLNKRFMIIIGQWPFQSRLEGNMLFAAAFLFILSLIAFETWGLVAGIMDLNIIMENASPLLVDCFMMLKLMNCVLTNNKIKELLKDVEETWKIKPTGPEKEILQHHAEKSKIFAIRYAIVFYAVWLFYTLTPVVISGMYKILPTNKTYNVRFLYRLEHVIDMDKYFNIMMLHRFISVFYIVHVPIALDTMYTLCIQHICAFYNIERIQGSDFVFLQPNIEDDEAYRHIIFCIKSYKYVLKFSDLFISNYATSFLFQLSIGIISLSFSAAELIMIDLQLDQIIRIFSSNLAQLIHTYFLCLISQGLIDHSSDFQNVIYSCDWYKISRRSKQLLRFTLLRSTKPCQIIAGKMFVMSMENFSSILKISLSYCTMLMSLQ	ATGTCTTTCTTTGACAATCGTTACTATTACCTCAACAAAAGGTTTATGATCATAATCGGCCAGTGGCCATTTCAATCGCGACTGGAGGGTAATATGCTGTTTGCTGCAGCATTTTTGTTCATTCTCAGTTTGATAGCTTTTGAGACTTGGGGCTTAGTAGCTGGGATAATGGATCTGAACATCATCATGGAAAACGCTTCGCCTTTACTAGTGGATTGTTTCATGATGCTAAAGCTCATGAATTGTGTGTTAACTAATAACAAAATTAAAGAGCTTCTAAAGGACGTTGAAGAAACGTGGAAGATAAAACCTACGGGCCCGGAGAAAGAGATATTACAGCATCATGCAGAAAAAAGCAAAATCTTCGCCATACGATACGCGATTGTTTTTTACGCTGTG…
AcepOr67	scaffold00004	+	8159814	8162967	9-exon	MSLYDSHFYHFNKTSLCIIGQWPFQSRLKNNVMFAFTVFFIFSLATLELWGLIAGIADLSIIMENTSPLLVCTFIITKLINSISNNYKLQIKELLEHVEETWKVIHEGPENKILMYYAEENKIFIKRYAIGLYAMWLFYTTPPIIVSGIYTLLPTNETYSARFLYRLEHVLDMDKYYNLLMLHGFISVFYIVSVPIAVDSLFTLCIQHVCALFRCMKYNMEQIRGPEFTLLNPDIADDKAYHSIISCIKLYKRIVKFSDLLSSTYATSFLIMLGNVVICLSFGTAELVMVDNQFDEIIRILAANVAQLLHIYYLSLTSQRLIDYSNELQNVIYSCYWYTISLRSRHLLRFTLMRATKPCQIKAGNIFVMSLETFGGLLKMTMSYFTMLTSVQ	ATGTCTTTGTACGACAGTCACTTCTATCATTTCAACAAAACATCTCTATGCATTATCGGCCAATGGCCGTTTCAATCGCGACTGAAGAACAACGTGATGTTCGCCTTTACGGTGTTTTTCATTTTCAGTTTGGCGACTTTAGAGCTTTGGGGCTTGATAGCTGGAATAGCGGATTTGAGCATCATTATGGAGAATACTTCGCCGTTATTAGTGTGTACTTTCATCATTACGAAATTAATCAACAGTATCAGTAATAATTATAAACTGCAGATAAAaGAGCTTCTAGAGCATGTTGAAGAGACTTGGAAAGTAATACACGAAGGACCAGAGAATAAAaTATTAATGTATTATGCGGAAGAAAACAAAATCTTTATAAAaCGATACGCAATCGGTCTTTAT…
AcepOr68	scaffold00004	+	8167144	8170945	9-exon	NDIFQSRLYKINHILLSLLGQWPFQKNRHRSIIFVIISLIGITQAIAQVLALVTLRGDFDAIIECMPPLIIDFVCITKLVNLTCNIKKIKILLIHIQRDWRSWTIKSEFEILHKFAESGRTITIAYAGGMYAFGSLFPFLAIIPKIIGKNVTSEYSTRPVGFPYHVEYYVDLEKYYYPILIHNYLATAIRLTTLVATDTLVTILVQHCCALFSVVRYRLEFIRKSIEQDKELALLKEDDKFYKNFTYCIQKHKDVLRFARGLDAIYTKAFFFEVGLIILAMSMSALQATSRTINPHLAIRHASYITAQLLHLYIVCWLGQQIIDHSDRVYTSTYRGEWYESSLKSKKLLNMIMLRSTSPCTLTVGKIMILSFPSFSAVVRASASYFTVLRTV	AATGATATCTTTCAGTCTCGGTTATATAAAATCAATCATATATTACTTTCGTTGCTAGGACAATGGCCCTTTCAAAAAAACAGACACAGGTCGATTATTTTTGTAATAATATCGCTTATTGGTATAACGCAAGCCATCGCCCAGGTACTCGCTTTAGTGACGTTACGTGGCGATTTTGATGCAATTATCGAGTGTATGCCACCACTCATAATAGACTTCGTGTGCATCACTAAGCTGGTGAATTTAACGTGCAATATAAAGAAAATCAAAATACTTCTTATACATATACAAAGAGATTGGCGATCATGGACTATCAAAAGTGAATTCGAAATTTTGCATAAATTTGCGGAGAGTGGAAGAACCATTACCATCGCCTATGCCGGTGGTATGTATGCGTTT…
AcepOr69	scaffold00004	+	8171846	8176011	9-exon	DQFFQNSHYNIIRLLLNISGLWPFHTRSRRYTIYTILMLIFGSAFILELSGIIEVRHNFFELIDNLPLLFLAIFIMSKILCAIHTLPKIKILLLKMQEYWLSPKSDEETKIQHFHAQHGRKLGYAYTGLLLGHNILYLLSTLLSRVLYVKSEETDETSNNVQRGLPFRINSMIDLDTYYVPIFIYCSICEFMYMFLSTVTDVLYLTMVEYCCGLFAALRYRLETALVFENERLTIMLTKDKSYVNIVYSIRRHTEALQFIAIVESIYSLPLFIQIALTVLLLSLLGYQIVNNMENVSGDINNYVYLNGLLLNVLFENWQGQKIVDSSEKVFKSAYNTKWYNMPVAARKLLIMIMMRSEKPSTLKLGKIIVLSYVTFNAVLRLSSSYFMLLRSLQ	GATCAGTTCTTTCAGAATTCGCATTATAACATCATTCGACTACTACTAAATATTAGTGGTCTATGGCCTTTCCATACGCGAAGTAGGCGTTACACGATATATACCATTTTGATGCTGATATTCGGATCTGCATTTATATTAGAGCTGTCGGGTATAATTGAGGTCAGACACAATTTCTTCGAGCTGATCGATAATTTACCGTTGTTATTTCTCGCTATATTTATCATGAGCAAAATATTATGTGCGATACATACATTACCAAAAATAAAAATACTTCTACTAAAGATGCAAGAATATTGGCTTTCTCCAAAGTCGGATGAGGAAACTAAGATACAGCATTTTCACGCGCAGCATGGGCGAAAGTTAGGCTACGCTTATACGGGTCTTTTACTAGGCCAT…
AcepOr70	scaffold00004	+	8179520	8184451	9-exon	DIDQFFQNSHYNIIRLLLNISGLWPFHKRRRRYTIYTILMLIFGSAFILELSGIIEVRHNFFEVIDNLPLLFYAILMMSKILCAIHTLPKIKILLLKMQEYCLSSKSNEETKIQNLHAQHGRKLGYAYTGFLLSHSVLYLLATLLSRVLYVKSEETDKTSNNVQRGLPFRINSMIDLDTYYVPIFIHCSICEFMYMFLLTVIDVLYLTMVEYCCGLFAALRYRLETALVFENERLTVIFTKDKSYVNIVYSIRRHTEVLQFIAIVESIYSLPLFIQIALTVLLLSLLGYQIVNNMENVSGDINNYVYLNGLLLNVLFENWQGQKIIDSSEKVFKSAYNTKWYNMPVAARKLLIMIMMRSEKPSTLKLGKVIVLSYVTFNAVLRLSSSYFMLLRSL	GATATTGATCAGTTCTTTCAGAATTCGCATTATAATATCATTCGACTATTACTAAATATTAGTGGTCTATGGCCTTTTCATAAGCGACGTAGGCGTTATACGATATATACCATTTTGATGCTGATATTCGGATCTGCATTTATATTAGAGCTGTCGGGTATAATCGAGGTCAGACACAATTTCTTCGAGGTGATCGATAATTTACCATTGTTATTTTACGCTATATTAATGATGAGCAAAATATTATGTGCGATACATACATTACCAAAGATAAAAATACTTCTATTAAAGATGCAAGAATATTGTCTTTCTTCAAAGTCGAACGAGGAAACTAAGATACAAAATTTGCACGCGCAGCATGGGCGAAAGTTAGGCTACGCTTATACGGGTTTTTTACTA…
AcepOr71	scaffold00004	+	8189361	8192758	9-exon	NDIFQSRLYRINRMLLSLLGQWPFQKNRHRRIIFLIVSLIGVTQAVAQVLALMTLHGDFDAIIECIPPLVVDFGCIIKLVNLRCNTKKIKILLIHIQRDWRSWTIKSEFEILHRFAESGRSITIAYAGGMYAFGSLFPFLAIIPKIIGKNVTSEYSTRPVGFPYHVEYYVDLEKYYYPILIHNYLATAIRLTILVATDTFVTILVQHCCVLFSVIRYRLEYIRKSIEQDKELALLEEDDKFYKNFTYCIQKHKDVLRFAKYLDAIYTKALFFEVGLIILAMSMSALQATSGTLNPPLAIRHASYITAQLLHLYIVCWLGQQIIDHSDHVYTSTYRGEWYESSPKSRKLLNMIMLRSISPCTLTVGKIMILSFPSFSAVVRASVSYFTVLRTV	AATGATATCTTTCAGTCTCGATTATATAGAATCAATCGTATGCTACTTTCATTATTAGGACAATGGCCTTtCCAAAAAAaCAGACATAGACGGATTATTTTTTtAATAGTATCGCTTATTGGTGTAACGCAAGCCGTCGCTCAGGTACTCGCTTTAATGACGTTACATGGCGATTTTGATGCAATTATCGAGTGTATACCACCGCTCGTTGTAGACTTCGGATGCATCATTAAGCTGGTGAATTTAAGGTGCAATACGAAGAAGATCAAAATACTTCTTATACATATACAAAGAGATTGGCGATCATGGACTATCAAAAGTGAATTCGAAATTTTGCATAGATTTGCGGAGAGTGGAAGAAGCATTACCATCGCCTATGCCGGTGGCATGTATGCATTT…
AcepOr72	scaffold00004	+	8199964	8202618	9-exon	DQFFQDSHYNIIRLLLSISGLWPFHTRNKRYAIYFAMVLILGSGLIFQILGITEIWHDPFELLDALPFLFFTLVIISKTFCTIYALPEIKILLIKMHEYCLSPKSDEEEKIQNSHALYGRNLGYAYTGFLLSHTILYLFAPLLTKLSYVESNKTNELANEELKSQTGLPYRVNYMIDLNTYYVPIYIHCSVCNFIYTILLCVFDVLFLIVIEYSCGLFVALRSRLEIALVSKLTMTNDKCYSNIVYSIRRHAETIQFVAIVDSAYSLALSIQTGLTVFITSFLGYQVIKDDQDVNYLVKLFVYLNASLFITFFINWQGQKIINSSEKVFESAYNSEWYSMPIATRKLLITIMMRSEKPSGLRIGKIVVLSYLTFNTVLRTSLSYFMLLRSL	GATCAGTTCTTTCAAGATTCGCATTATAATATCATTCGACTATTACTAAGTATCAGTGGTCTATGGCCTTTTCATACGCGAAACAAGCGTTACGCGATATATTTCGCTATGGTGCTTATACTCGGATCTGGACTTATATTCCAGATTTTGGGTATTACTGAAATTTGGCATGATCCTTTCGAACTGCTCGATGCCTTGCCGTTCCTATTTTTCACCCTAGTGATTATAAGTAAAACATTCTGTACAATATATGCATTACCAGAGATCAAAATACTTCTAATAAAGATGCACGAGTATTGTCTTTCCCCGAAGTCGGACGAAGAAGAAAAGATACAGAATTCGCACGCGCTATATGGGAGAAACTTAGGCTATGCTTACACAGGTTTCTTACTAAGCCAT…
AcepOr73	scaffold00004	+	8209843	8213114	9-exon	MVDIDQFFQDSHYNIIRLLLNISGLWPFHMRNKRYAIYFAMVLILGSGFISQILGITEIWHNPFELLDIVPSLFFSVIAISKTFCIIYALPQIKMLLIKMHEYCLSSKSEEEEKIQNSHALYGRNIGYAYTGIFLSHTILYLFAPHLTKLFYVESNKTNELANKELKFQTRLPYRVNYMIDLDTYFVPIFIHCSVCVLIYTVLLCVFDVLYLIVIEYSCGLFAALRSRLEIALVSILVSRLTMTKDKCYSNIVYSIRRHTETIQFVAIMESACNLALFIQTGLTVLIISFLGYQMIKSVQDINHLVKLFAYLNATLFATFFINWQGQKIIDSSEKVFESAYNSEWYSMPIAARKLLIMIMMRSEKPSELTMGKIVVLSYFTFNTVLRTSLSYFMLLRSL	ATGGTTGATATCGATCAGTTCTTTCAAGATTCGCATTACAACATCATTCGACTGCTACTAAATATCAGTGGTCTATGGCCTTTTCATATGCGAAACAAGCGTTACGCGATATATTTCGCTATGGTGCTTATACTCGGATCTGGATTTATATCCCAGATTTTGGGTATTACTGAAATTTGGCATAATCCCTTCGAATTGCTCGATATCGTGCCATCGCTATTTTTCTCCGTAATAGCTATAAGTAAAACATTTTGTATAATATATGCATTACCACAGATCAAAATGCTTTTAATAAAGATGCATGAGTACTGTCTTTCCTCGAAGTCGGAAGAGGAAGAAAAGATACAGAATTCACACGCGCTATATGGGCGAAACATAGGCTACGCTTATACGGGTATC…
AcepOr74	scaffold00004	+	8224089	8226848	9-exon	MGDIDQFFQNSHYNIIRLLLSISGLWPFHTRNKRYAIYFTIVLILGSGLIFQILGITEIWHDPFELLDTVPSLFFAVVIISKTFCTIYALPQIKMLLIKMHEYCLSPKSAEEEKIQNLHALYGRKLGYTYTGFLLSHTILYLFAPLLTKLSYVESNKTNELANEELKSQTGLPYRVNYMIDLDTYYVPIFIHCSVCDLIYTILLSVFDVLYLIVIEYSCGLFVALRSRLEIALVSKLTMTKNKCYSNIVYSIRRHTETIQFVAIVESVYSLALSIQTGLTVFIISFLGYQVIKNVQDVNRLVKLFAYLNAVLFTVFFVNWQGQKIIDSSEKVFESAYNSEWYSMPIAARKLLIMIMMKSEKSSGLRIGKIVVLSYITFNAVLRMSSSYFMLLRSL	ATGGGTGATATCGATCAGTtCTTTCAGAATTCGCATTATAACATCATTCGACTACTATTAAGCATCAGTGGTCTATGGCCTTTTCATACGCGAAACAAGCGTTATGCGATATATTTCACTATAGTGCTTATACTTGGATCTGGACTTATATTTCAGATTTTGGGTATTACTGAAATTTGGCATGATCCCTTCGAATTGCTCGATACCGTACCGTCCCTATTTTTTGCCGTAGTGATTATAAGTAAAaCATTCTGTACAATATATGCATTACCACAGATCAAAATGCTtcTAaTAAAGATGCAtgAATACTGTcTTtCCCcGAAGTCGGCCGAAGAAGAAAaGATACAGAATCTGCACGCGCTATATGGGAGAAAGTTAGGCTATACTTACACGGGTTTC…
AcepOr75	scaffold00004	-	8231869	8228436	9-exon	MNSVQGQYMRINQILMCLIGQWPFQEGWEKFLIQFIFVPAVFSQAIVQGGGMITAWFADDIDAFMESSSPFVISLMCIVKHINYTYNHEQMKKLTFIMADDWNIYSKLSDEYNILCKNYEMGRKVSIAYAVSLYGSMTPFLVVPVIINTVSYMGLYNISDKPLMFRTEYFIDSEKYYYPLLVHSYIGTLGFVTIVVAIDSMLVFHVQHECGMCEILGYRLARIVEADTLDINLYTSKEEAMSYGYIKNCVIMHNHIIEYARRIEIANTTSYFFQLGFNMMGMTFTIFQAVVKLSDPNEALRYASFTVTLLSVLFLESWPGQQLSDYTNKIFAFTTNGRWYQSSLRIRKVISIMLMRSYVPIKITAGKLYALNLANFAAVVRTSFSYFTVLCSMQ	ATGAATAGTGTTCAAGGTCAATATATGCGAATCAATCAGATTCTTATGTGTCTTATTGGCCAATGGCCGTTTCAGGAGGGATGGGAAAAATTTCTGATCCAATTCATCTTTGTGCCCGCGGTTTTCTCTCAGGCGATTGTTCAGGGCGGCGGCATGATCACTGCTTGGTTTGCGGACGACATTGATGCGTTTATGGAGAGTTCGTCGCCTTTTGTAATTAGTTTAATGTGCATCGTTAAACATATTAATTATACGTACAACCATGAACAGATGAAGAAGCTTACCTTCATAATGGCAGACGATTGGAATATCTATTCAAAACTTAGCGATGAGTACAATATTCTTTGTAAGAATTATGAGATGGGTAGAAAAGTCTCGATTGCTTATGCAGTCTCTCTA…
AcepOr76	scaffold00004	-	8236575	8233648	9-exon	MDFFDGHNYRVNKILLLAIGQWPYQSSRTSHAIVIVIVTIVCTQIFAKLCGMFSYIHEMDIVIECLVPLMVDVSGMTKIMNSVLYMNEIRALLDRIRDDFYSLRNSNDIKMLEKYADSGKKSSTIYVCVMYILTVAFLLMPLQPLILQVTNVTRPMLHRVEYYVDMEKYYFHILIHGYFTAIICVTSIVATDAIFVIFMRHACGLFIITGSRIEQAVQEIYLTSDVNPPIIKDTAYRNMIQCVHDHRAAIRFVNLIEIVYSKHFLFHAGLNMIAMSVTGVGAVTKSNDLSELLRLIAVSCALLFHLCFECINAQRLIDYSGYLHTNLINLNWYNASPRTKKLVLFMMMKTQPPCVLTAGGMFVLCMETFATIVKTAVSYFTFLRKAH	ATGGATTTCTTTGACGGACACAACTACAGAGTCAACAAAATTCTACTATTGGCAATCGGCCAATGGCCTTACCAATCGTCTAGGACGAGCCATGCAATAGTCATCGTCATAGTAACTATAGTTTGCACGCAAATTTTCGCCAAGTTATGTGGTATGTTCTCCTACATTCACGAGATGGATATCGTGATCGAGTGTCTTGTTCCATTAATGGTTGATGTATCAGGTATGACGAAAATAATGAATTCCGTACTATACATGAATGAGATAAGAGCCTTGCTCGATCGAATAAGAGATGATTTTTATTCGTTAAGAAATTCCAATGACATAAAGATGCTTGAAAAATATGCGGATAGTGGCAAAAAATCCTCGACCATTTATGTTTGTGTAATGTATATATTA…
AcepOr77	scaffold00005	-	2612978	2606733	L	MESSQDEYVTSSNANYQRDIQYIFKPGNLILGSIGIWPIAIRGIERYAPKIAIVVCNSALAFAIVPCILHMIYDQKDLNIRLKLFGLLGFCTTAMMKYCVLVIRRPKILRCIEHVKSDWWQAKFSSDRELMLKYATTGRRLSMISATSMYVAGFIYHTILPFCIEHKVDNQTIRPLVYPTYSKFFKTQASPIYEMVYLAHCVCGYTMYSVTAGSCGLAAIFATHACGQIEVIISRLEDLSCGKNFEQLSDVNQRISLIVKSHVRILRFSAAVEGILQEVCLLEFASSIFTMCLPEYYCIVDWQDSDTVGLTTYFLLFVSFCFNMYILCYIGEQLVEKSSQIGTRCFMIRWYQLPAKSVRSLVLVIAMSSHPIKISAGRMIDLSLATFGNVFKTSLAYLS…	ATGGAAAGTTCACAGGATGAGTATGTGACATCATCgAACGCTAATTATCAACGGGACATACAGTACATCTTTAAACCCGGTAACTTGATCCTCGGCTCAATCGGCATCTGGCCTATTGCGATTCGCGGAATTGAGCGATATGCACCCAAAATAGCGATCGTGGTGTGTAATTCTGCATTAGCCTTCGCGATAGTGCCCTGTATTCTGCATATGATCTACGATCAGAAGGATCTCAACATAAGACTGAAGCTTTTCGGGCTGCTAGGCTTCTGCACTACTGCAATGATGAAGTATTGCGTTCTCGTGATACGTCGACCCAAGATATTGCGCTGCATCGAGCATGTGAAGAGTGACTGGTGGCAGGCGAAATTCAGTTCAGATCGCGAATTGATGCTGAAG…
AcepOr78	scaffold00005	-	2627910	2622328	L	MSSIRDKSSSHNSNYQQDIRYVFKLNHWIMGSLGIWPIPIRGIGRHMSKIAIAIFNFALSFAIVPCTLHIIYDQKDLDVRLRLSGLLAFCVTVMTKYCIFVIHRPKIYRCIEYVKNDWWQVTFKSDRELMLKYATTGRNLTIIGVCFMYTAGIIYHLILPFCVEHKIDNQTIRPLVYPIYSKFTQSQISPIYEIVYVAHCMCGYTIYSLTAGACGLAALFVTHACGQIQVIMSRLENLLNDENSNIHQQIAIIVKDHVRIVRFSAVIEEVLQEVCLVEFTSSVCIICLLEYYCIVDWKHDNKISLATYFLLFISFCFNVYILCYIGELLMEKSIEIGSMCYMINWYQLSPRSVRSLILIIAMSSHPIKLTAGRMANLSLTTFGNV	ATGTCCAGTATACGCGATAAGTCCAGCTCACATAACTCCAATTATCAGCAAGACATTCGATATGTTTTCAAATTGAACCACTGGATTATGGGGTCACTCGGTATTTGGCCAATCCCGATACGAGGCATTGGGAGACACATGTCCAAGATTGCAATCGCAATTTTTAATTTCGCGTTGAGTTTCGCAATAGTGCCTTGCACTCTGCATATCATTTATGATCAAAAAGATCTCGACGTAAGGTTGCGCCTAAGCGGTCTTCTAGCCTTCTGTGTCACCGTAATGACAAAATACTGCATCTTCGTGATACACCGTCCTAAGATATATCGTTGCATCGAATACGTGAAGAACGATTGGTGGCAGGTGACATTCAAGTCCGATCGCGAACTGATGCTGAAGTAC…
AcepOr79	scaffold00005	-	2633073	2629146	L	NYQQDIQYIFKLNNWILGSIGLWPVSFQGIGRHAPRIAIALGNFALSFAMVPCALHIVYDEKDIIMRLKLCGLLAFCLTAMTKYCILVIRRPKILRCIEYVKHDWWQVTFRSDRELMLKYATIGRNLTIIGASFMYTAGIIYYGILIPFFSETKINNQTIRPLVYPTYNEFYQFQISPIYEIVYVAHCMCGYTIYSITAGACGLAALFVTHACGQIQVIMSRLKILLNDENSNIHQRIAIIVKDHVRIVRFSAVVEEVLQEVCLVEFTSSVCTICLLEYYCIVDWKDDNKLSLATYFLLFISFCFNIYILCYIGELLMEKSIEIGSMCYMINWYQLSPRSVRSLVLIIAMSSHPIKLSAGRMADLSLTTFGNVLKTSVAYLSFLRTLVM	AACTATCAACAAGACATTCAATATATCTTCAAACTAAACAATTGGATTCTGGGCTCGATTGGCTTATGGCCAGTCTCGTTTCAAGGCATCGGACGACACGCGCCTAGGATCGCGATCGCGCTCGGTAATTTCGCGTTAAGTTTCGCCATGGTACCCTGTGCCTTGCACATCGTATACGACGAGAAAGACATCATCATGAGATTGAAACTATGCGGCCTTCTAGCATTCTGCCTCACCGCGATGACAAAATATTGCATCCTCGTGATACGTCGCCCTAAAATACTTCGCTGCATCGAATATGTAAAGCATGATTGGTGGCAGGTAACATTCAGATCTGATCGGGAACTGATGCTGAAGTACGCGACTATCGGTCGCAATTTAACGATAATCGGCGCATCT…
AcepOr80	scaffold00005	-	2636895	2633958	L	MAKLNIPWSNVNSERDIIKALMWNRWILRILGIWPLVYSNTTKIEKILATISFALCWSALSFLLISMIIVTLSKHSATSDKIKVLGPLCYVFVVTLKYFFLILHHKSIQQCIRILSSDWRTIQQENHRKIMIKNAAKSHVLSKFSIIFMYCGGLWFHVMMPFLSHTINKQNVTIKPMPFAGFNNIFNFHLMPVYVFVLCAQWFSSIILFNVTTAVCCLAAMFVSHACGQIEIVMDRVESFRKDTQSNHMKQCMAIIVKHHVQSLRFSVDIDKILREIGLVEIVGATFIICSLEYYCITEWNNNDSIAILTYFFLLISFVFNVFTLCYIGEQLTSQCSKIGYTSYEIEWYHLPGKIALDLTLIISISHHPVKISAGKIVSLSFSSFGSVLKTSIAYLNLL…	ATGGCTAAGCTTAACATCCCCTGGTCGAATGTGAACAGTGAGAGGGATATAATCAAAGCGCTAATGTGGAATCGATGGATACTACGAATTCTCGGAATCTGGCCATTGGTTTATTCGAATACTACAAAGATCGAGAAAATATTAGCGACAATATCATTCGCATTATGTTGGTCCGCGCTCAGTTTTCTTTTGATTTCCATGATCATTGTTACGCTATCAAAACACAGTGCCACAAGCGATAAAATTAAAGTGTTAGGTCCGTTATGTTATGTGTTTGTCGTGACGTTGAAATATTTCTTCCTGATTCTTCATCATAAGAGCATCCAGCAATGTATTCGCATACTGAGTAGTGATTGGCGTACAATCCAACAAGAGAATCATCGAAAAATCATGATTAAA…
AcepOr81	scaffold00005	-	2642068	2640168	L	MAKLNIPWSNVNSERDIINALVWNRWILRILGIWPLVYSNTTTIEKIIATISFALCWSALSFLLIPMAIFTLSEQTTINDKIKMLGPLSYVLISTLKYFFLVIHCKSIRQCIHVLSTDWRAIQQQNYRKIMIKNVAKSHMLSKICIMFMYCGGVCFQSVMPLLTHTTIDKQNITIKPIPCPGFDIIFDLHFTPIYVFVFCAQWFSGIVLFNVTTAVCCLAAMFVAHACGQIEIVMARVENFVKNAQSSRMKQRMAIIVKHHIQSLRFSVNIDNILREICLVEIVGTTLTICLLEYYCIMEWNNNNGIAIITYFFLLISFVFNVFTLCYIGEQLTNQCSKVGFASYKIEWYHLPGKIALDLILMISISHHPIKITAGKIINLSFSSFGSVLKTSIAYLNL…	ATGGCTAAGCTTAACATCCCCTGGTCGAATGTGAATAGTGAGAGGGATATAATCAACGCATTAGTATGGAACCGATGGATACTACGAATTCTCGGAATCTGGCCGTTAGTTTATTCAAATACTACAACGATCGAGAAGATAATAGCGACGATATCATTCGCGTTATGTTGGTCTGCACTTAGTTTTCTTTTAATTCCCATGGCCATTTTTACATTGTCAGAACAAACGACTATAAACGACAAAATCAAAATGCTAGGTCCGCTAAGTTACGTGTTAATCTCGACGCTAAAATATTTTTTCCTGGTGATTCATTGTAAAAGCATACGGCAATGCATTCACGTACTAAGTACCGATTGGCGTGCAATCCAGCAACAGAATTATCGAAAAATTATGATTAAA…
AcepOr82	scaffold00005	-	2646484	2643912	L	MAKLNIPWSNVNSEKDIINALIWNQWILRILGIWPLVYSNTTTIEKILATISFALCWSALSFLLIPMVIFTVSERTTVNDKIKMLGPLSYVLISTLKFFFLIIHRKSIRQCINVLSTDWRAVHQQDYRKIMIKNAAKSHVLSKFCIMFMYCGGLCFHTVMPFLTHTTIDEQNVTVKPIPYPGFDIIFDMHFTPAYVFVFCAQWFSGIVLFNVTSAVCCLAAMFVAHACGQIEIVMDRVESFIKGTQSSRMKQRMAIIVRHHIQSLRFSVSIDNILREICLVEIVGTTLTICLLEYYCIMEWNNNDGIAILTYFFLLISFVFNVFTLCYIGEQLTNQFSKVGFASYKIEWYHLPEKLALDLTLIISISQHPIKITAGKLMNLSFSSFGSVLKTSIAYLNM…	ATGGCTAAGCTTAACATTCCCTGGTCGAATGTGAATAGTGAGAAGGATATAATCAATGCACTAATATGGAACCAATGGATACTACGAATTCTCGGAATCTGGCCATTGGTTTATTCGAATACTACAACGATCGAGAAGATATTAGCAACGATATCATTCGCGTTATGCTGGTCCGCGCTCAGTTTTCTTCTAATTCCCATGGTTATTTTTACAGTGTCAGAACGAACAACTGTAAACGATAAAATCAAAATGCTAGGTCCGCTAAGCTATGTGTTAATCTCGACATTAAAAtTTTTTTTCCTGATAATTCATCGTAAGAGCATACGGCAATGCATTAACGTGCTAAGTACTGATTGGCGTGCAGTCCATCAGCAGGATTATCGAAAAATTATGATTAAA…
AcepOr83	scaffold00005	-	2651372	2648769	L	MAKLNISWSNVNSERDIIKALMWNRWILRILGIWPLVYSNTTTIEKILATILFALCWSALSFLLIPLIIFTLSERTTIYEKIKLLGPLSYVIIATLKYFFLVIHRKNIRQCINMLSTDWRAVHQQNYRKIMNKNVTKSHMLSKFCIMFMYCGGLSFHTVMPFLTHTTIDEQNVTVKPIPYPGFDIIFDLHFTPAYVFVFCAQWFSGIVLFNVTTAVCCLAAMFVAHACGQIEIVMARVENLVKNVQNSRMKEHMAIIVKHHMQSLRFSVSIDNILREICLVEIVGATLNICLLEYYCLMEWNNNDNIAILIYFFLLISFIFNVFTFCYIGEQLTNQCSKIGFASYKIEWYHLPGKTALDLTLINSISQHPIKITAGKIINLSFSSFCSVLKTSIAYLNM…	ATGGCTAAGCTTAACATCTCCTGGTCGAATGTGAACAGTGAGAGGGATATAATCAAAGCGCTAATGTGGAATCGATGGATACTACGAATTCTCGGAATCTGGCCATTGGTCTATTCGAATACTACAACGATCGAAAAGATATTAGCGACGATATTATTCGCGTTATGTTGGTCCGCGCTCAGTTTTCTTCTAATTCCCCTGATCATTTTTACGCTGTCAGAACGAACAACTATATATGAAAAAATTAAATTGCTAGGTCCGCTAAGCTACGTGATAATCGCGACGCTAAAATATTTTTTCCTGGTGATTCATCGTAAGAATATACGGCAATGCATTAACATGCTAAGTACCGATTGGCGTGCAGTCCATCAGCAAAATTATCGAAAAATTATGAATAAA…
AcepOr84	scaffold00005	-	2653698	2652090	L	WPNANHEKDVIDILIWNRWLLRILGIWPLIYPDTTMIEKILATFSFASCWIVLGLFLILTSIYTFTDRSIMGEKMKMLGPLGYVFFSMLKYLFLVIRHKSIRRCVQILSTDWRMVQEKYHREIMMKDAEKGHLLSKFCIVFMYCGGLSYNTVMPFLSQTSDANKQNDTVRPMAYLGFDIVFDLQLMPIYVFAFSLQCFIGIVMFNITTSVCCLAAMFVAHACGQIDIVIARVENLFKGERDHIKFEKYMAIIVQHHVRTLRFSAGIEDTLRELCLVEIVGTTLIMCLVEYSLITEWNNSDSIAIFTYFFLFVSFVFNIFIFCYIGELLTEQCSKIGNTTYTIEWYNLPGKVALDLMLMINMSGHPVQITAGRLLSLSFANFGNVLKTSVAYLNLLRTAI	TGGCCCAATGCAAATCATGAGAAGGATGTAATCGACATTCTGATATGGAACCGATGGTTATTGCGGATTCTTGGGATCTGGCCACTGATATACCCGGACACCACAATGATCGAAAAGATTCTGGCAACGTTCTCGTTTGCATCATGTTGGATTGTACTCGGTTTATTCCTGATACTTACGAGCATATACACCTTTACGGACCGAAGTATCATGGGTGAGAAAATGAAGATGCTGGGCCCACTGGGTTACGTGTTCTTTTCCATGCTGAAGTACCTTTTCCTAGTGATACGTCATAAGAGTATTCGACGATGCGTTCAGATTCTCAGTACAGATTGGCGTATGGTTCAAGAAAAATATCATCGAGAAATCATGATGAAGGACGCGGAGAAGGGCCACTTG…
AcepOr85	scaffold00005	-	2658038	2655437	L	MRDRFQLTGRTLKMYNVHHKHDIRYTMQLCRWVLKPIGIWHPIYGHPSQNEKFISIILIVICFSALCFVLIPAGFYTLFREKDISIKVKLFGPVGFCLTNTIKYCYFGARAAAFGRCIRHVEDDWRIVQHQTREIMLKKVLIGRRLTTLCAIFLYTGGLSYHIIMPLSSRQEINENYTIRIHTYPGYDMFFDPRVSPAYEIVFCIHILFAMITYHITTASCSLAAIFVTHACGQIDILMLLLDDLVEGKWSKNTTVKKRLSAIAKHHVRILRFSASVEEVLREICLLELLTSTLTICLLEYYCLTEWENSDAIAILTYFILLISFTFNVLIFCYIGELLVEQYSKIGAATYEINWYNLSGNKALELVLIIAMSHYPPKLTAGKFIDLSINTFGAVLKSS…	ATGCGCGATCGATTCCAACTTACAGGAAGAACGCTCAAGATGTACAATGTACACCATAAGCATGATATACGTTACACAATGCAGCTGTGCCGCTGGGTGCTAAAACCAATCGGTATATGGCACCCGATCTATGGTCATCCGTCGCAGAATGAGAAGTTCATCTCGATAATATTAATCGTCATATGCTTCTCCGCTCTATGTTTCGTCCTGATACCTGCCGGATTTTATACTTTATTTCGCGAGAAGGACATCAGCATTAAAGTCAAGCTTTTCGGTCCGGTCGGCTTCTGCCTGACTAACACAATCAAATACTGTTACTTTGGTGCGCGCGCTGCCGCATTCGGAAGATGTATTCGACATGTCGAGGACGATTGGCGGATCGTGCAGCATCAAACTCGC…
AcepOr86	scaffold00005	-	2660982	2658864	L	MSYRSSLPERIHNIRYEQDIYYAIQLSRWILQSIGIWHIIYGRSSQSEKLLSLMLIFMSFFGLCFVLVPAGSYFLFYDEDIQSKIQFLGPVSFCLTSVIKYCFLGTRISTIGKCIEHVESDWRIMQYQNHRRMMLRNVLIGRRITMMCVIFLYGGGLFYHTILPFTSRTKTDGNFTSKSLLYPGYDLYFDSQTSPTYEIIFCMHCLSAVIQYSATAAVCSLAANFATHARGQVQILVMLLDDLINGKRTEGTNMEKRLSFITKHHVRVLRFTTDVEKILREVCLVELVTATLMICLLEYLFLMEWENSDAVSIMSYILLLIALTFNVLIFCYIGELLVEEFGKIGLAVYEVNWYDLSGHKAMDLIMIMMKSYYPPKLTAGKFCDLSLNTFSAVLKTSVV…	ATGAGCTATCGATCTTCACTTCCAGAAAGGATACATAACATACGTTATGAGCAGGACATATATTACGCTATACAGTTAAGTCGGTGGATCCTGCAATCGATCGGTATTTGGCACATAATTTACGGTCGCTCTTCACAAAGCGAGAAGCTCCTTTCTTTAATGCTGATCTTCATGAGTTTCTTCGGTCTATGCTTTGTGCTTGTGCCTGCCGGTTCGTACTTTCTATTCTACGACGAGGACATTCAAAGTAAAATCCAGTTTCTTGGGCCAGTTAGCTTCTGTCTAACTTCCGTGATCAAATATTGCTTCCTCGGAACGCGTATCTCAACGATCGGAAAGTGTATCGAACACGTCGAGAGTGATTGGCGGATAATGCAATATCAGAATCATCGTAGAATG…
AcepOr87	scaffold00005	-	2670253	2667687	L	MRDRFQLIERTLKMYNIHYKHDIRYTMQLCRWMLKPIGMWHPIYGHSPSQNEKFISIILIVICFSALCFVLIPAGFYTLFREKDISIKIKLFGPVGFCLTNTIKYCYFGARAAAFGRCIRHVEDDWRIVHHQTREIMLKQVLGRRLTTLCAIFLYTGGLSYYIIMPLSSRQEINENYTIRINTYPGYDMFFDPTASPAYEIMFCIHILFAMISLQITTASCSLAAIFVTHACGQIDILMLLLDDLVEGKRSKNTTKTPGKRSKNVKKRLSAIAKHHVRILRFSASVEEVLREICLLELLTYTLTICLLEYYCLTEWKNSDAIAILIYFILLISFTFNVLIFCYIGELLVEQYSKIGAATYEIDWYNLSGNKALELVLVIAMSHHPPKLTAGKFIDLSMN…	ATGCGCGATCGATTCCAACTTATAGAAAGAACGCTCAAGATGTACAATATACATTATAAGCACGATATACGTTACACAATGCAGCTGTGCCGCTGGATGCTAAAACCGATCGGTATGTGGCATCCGATCTATGGTCATAGTCCGTCGCAGAATGAGAAGTTCATCTCGATAATATTAATCGTCATATGCTTCTCCGCTCTATGTTTCGTCCTGATACCTGCCGGATTTTATACTTTATTTCGCGAAAAGGACATCAGCATTAAAATCAAGCTTTTCGGTCCGGTCGGCTTCTGCCTGACTAACACAATTAAATATTGTTACTTTGGTGCGCGCGCTGCCGCGTTCGGAAGATGTATTCGACATGTCGAGGACGATTGGCGGATCGTGCATCATCAAACT…
AcepOr88	scaffold00005	-	2675945	2674024	L	MRDRSQLPDRIHNIHYKHDIYYAMQLCRWILKPIGIWHMIYGRSSQSEKLLSLILIFVCFFGLCFVLVPAGPYTLFREKDINIKVKLFGPVGFCLTSAIKYCFLGARASSIGRCVEHVESDWRIVRHYDHRRMMLRNVLVGRKLTTLCVIFLYTGGMSYHTIMPLSSRTKTNGSFTSRPLVYPGYDLYFDSQASPAYEIIFCMHCLSAMIQYSATTAACSLAASFATHACGQVQILMTLLDDLVDGKRTKGTNVEKRLRLITKHHVRVLRFTADVEKILREICLLELVAATLIICLLEYYCMTEWANSDAVAILTYFMLLISLTFNILIFCYIGELLVEEFGKIGSAAYEVNWYDLPGHKAVDLVMIITMSYYPPKLTAGKFCDLSLNTFSTVLKTSVV…	ATGCGCGATCGATCCCAACTTCCAGACAGGATACACAATATACATTACAAGCATGACATATACTACGCTATGCAGCTATGCCGATGGATCCTGAAACCGATTGGTATCTGGCACATGATTTACGGTCGCTCGTCGCAAAGCGAGAAACTTCTTTCGTTAATACTGATCTTCGTGTGCTTTTTTGGTCTGTGCTTCGTGCTTGTACCTGCCGGTCCATACACTCTATTTCGTGAGAAGGACATTAACATTAAGGTAAAGCTTTTTGGACCTGTTGGATTTTGTCTAACTTCCGCGATCAAATATTGCTTCCTCGGAGCGCGAGCCTCGTCGATCGGAAGATGTGTCGAACACGTCGAGAGCGATTGGCGGATTGTGCGACATTATGACCATCGCAGAATG…
AcepOr89	scaffold00005	-	2679629	2676734	L	MPDYSKSKSIKSITDGWNYSIQMNRWFLKPIGVWPLTLCETTVEKIGCMILTVISCLLICFLLIPCTLCTILVDTDLDTKIRMIGPVSFFLMAAMKQYILIIRSENIDECIRHIRVDWSRVALNHEKDREIMVNNAKFGRWLSSISAIFMYSAGIFFTTVMPICARRTEIIDNETVRSLSFPIYRGLFDPRTTPSFEIAQFTQALAGYVIYTITISVCSLTAVFVMHACGQFRILMLKLEDLADGKERKSANSTHEGRLGDIVEHHIRILSFIARTEKILNEICLVDVVGCTLNICFLGFNMMTEWEHRETLGTMTFCSLLISFTFNIFILCYIGELLAEQCIQIGMKSYMINWYRIPNKGAIGLTLIMAMSNATIKLTAGKFMDLSLASFCSIVKASV…	ATGCCTGATTATTCAAAGTCAAAGTCTATCAAATCCATAACGGATGGCTGGAATTATAGCATTCAGATGAATCGTTGGTTTCTGAAGCCGATCGGGGTATGGCCCTTAACTCTCTGCGAGACCACAGTGGAAAAAATTGGTTGCATGATTCTGACGGTGATCAGTTGTTTATTGATATGTTTCCTGCTCATCCCATGCACTCTCTGCACTATCCTAGTAGACACTGATCTCGATACCAAGATCAGGATGATCGGTCCGGTCAGtTTTTTCCTAATGGCCGCGATGAAACAATACATCCTCATTATACGCAGCGAGAACATCGACGAATGCATTCGGCACATTCGCGTGGATTGGAGCCGTGTCGCGTTGAATCATGAGAAAGATCGAGAAATAATGGTG…
AcepOr90	scaffold00005	-	2682964	2681075	L	MGDDLADNSSISPYLVNKYNEYSIQIIRWILKAISVWPRSVNASLIEKIRSDFAIFICYFLIITTMVPNGLSMLIDSQMSYETRLQNFGPLTFWFIAMVNYSCLLMHVDDIHNCVEHVKMDWLIIKRFEDQKVMLKSAKLGRFIAGFCAVFMHCGVFSYNVVQGLSKSILYMENSSIVVRGLPYPFYNKILNVHFSPAYEFVFFLQCLSSFVVNCVTVATCGLTAVFVMHACGQMKIMISWLENFIDDKKEERTSLRQRFAIIVNHHLRILSFVSRTEKIMNVICLVELIGCTMHICFLGYYCIMDFIDGNHQSILSHSMVLSSITFNIFIFCYIGEILSEQGEQIGKSAYMTNWYLLPGKTAQGLILIILRSNAVLKITAGKIVQLSFSTFGDVIKSA…	ATGGGGGATGATCTAGCAGATAATTCTAGTATCTCTCCGTACTTAGTCAATAAATACAACGAGTATAGTATCCAGATAATACGTTGGATTCTCAAGGCAATTAGTGTATGGCCGCGTTCCGTCAACGCCTCACTTATCGAAAAGATCCGCTCCGATTTCGCAATATTTATATGTTACTTCCTGATAATTACTACCATGGTACCTAATGGTTTGAGTATGCTCATCGATTCACAGATGTCTTACGAGACCAGGCTACAAAATTTCGGTCCGCTCACCTTTTGGTTCATAGCGATGGTGAATTATTCCTGCCTCCTGATGCACGTTGACGATATACACAATTGTGTGGAACACGTGAAAATGGACTGGCTGATCATCAAGAGATTCGAGGATCAAAAAGTG…
AcepOr91	scaffold00005	-	2692327	2689954	L	MSNSKHAPKRKTSEKHIDYCLQFNRWFLKPIGAWPQKNVPSLVYKIIILLQIFICLSIITVPTIPCLLYVLFEAKNSQQKLNPMLPLINRFMSSMHYWVLLKRTDDIQKLIRHMETDWNLVQRIGERKVMLQHAKFGRFVTIICGIMMQGSCLLFGLGQSMRTATITIGNETFTTRSMTCPIYSKIIDTRFTPQNEIAVILQQLVILVISTCTVGGCSLAAVFAIHACGQLNVLYLWLHELIENQTEKNDKSEQKLAAIVEHHLRILSFISQLESIMHKPAFVELTGCTTIMCLLGYYTATIWETFDKTKLISYLFSYLSMSFNIFIFCYIGEIVTEQCKLVGEMAYMTDWYNLHHTTARGLILIIARSNNVVKITAGKLFHLSIATFSDVIKTSFVYC…	ATGTCAAATTCAAAACATGCGCCAAAAAGAAAAACATCGGAAAAACATATCGATTACTGTTTACAATTTAATCGATGGTTTCTCAAACCAATCGGTGCGTGGCCACAAAAAAATGTACCGAGTTTAGTGTATAAAATTATAATATTACTACAAATTTTCATTTGTTTAAGCATAATAACAGTCCCAACAATACCGTGTTTATTATATGTGTTATTTGAGGCAAAGAATAGCCAGCAAAAACTGAATCCCATGTTGCCACTGATCAACAGATTTATGAGCTCGATGCATTACTGGGTGTTGCTCAAGCGTACAGATGATATTCAAAAATTAATACGACATATGGAGACAGACTGGAATCTGGTGCAAAGGATCGGTGAACGTAAAGTGATGCTGCAACAT…
AcepOr92	scaffold00005	-	2707098	2703368	L	MSNSKHAPGRKISEKHIDYSLQLNQWILKSIGAWPQISASTSVYKIIILLQIFICLSIIAVPTIPCLLYVLFEAKNIQQKLKPMMPLINRFMSSMHYWVLLKRSDDIHKLIQHMETDWNLVQRIGEREVMLQHAKFGRFVTIICGIMMQGSSLLFGLGQSMRTATITIGNETFTTHPTTCPIYSKIIDTRLTPLNEIAIVLQNVIILILSFCTAGGCSLAAAFAIHACGQLNILYLWLHELVENQMEKNDKAEQKLAAIVEHHLRILIWETLDMIKLISYLFPYVSMGFNIFIFCYIGEIVTEQCKLVGEVAYMTDWYYLHHTTARGLILIIVRSNNVVKITAGKLFHLSIATFGDVIKTSFVYCN	ATGTCAAATTCAAAACATGCGCCAGGAAGAAAAATATCGGAAAAACATATTGATTATAGTTTACAACTTAATCAATGGATTCTCAAGTCAATAGGAGCCTGGCCACAAATAAGTGCATCGACTTCAGTGTACAAAATTATAATATTACTACAAATTTTCATTTGTTTAAGCATAATAGCAGTCCCAACAATACCATGTTTATTATATGTGTTATTCGAGGCAAAGAATATCCAGCAAAAACTGAAGCCTATGATGCCACTGATCAACAGATTTATGAGCTCGATGCATTACTGGGTATTGCTAAAGCGTAGCGATGATATTCACAAATTAATACAACATATGGAGACAGACTGGAATCTGGTGCAAAGGATCGGCGAACGTGAAGTGATGCTACAACAT…
AcepOr93	scaffold00005	-	2714752	2712861	L	MSNSKHAPGRKISEKHIDYSLQLNQWILKSIGAWPQISASSSLYKIIILLQIFICLSIIVVPTIPCILYVLFEAKNIQQKLRPMIPLIHRFMSSMHYWVLLKRSDDIHKLIRHMETDWNLVQKIGEREVMLQHAKFGRFVTIICGIMMQGSSLLFGLGQSMRTATIIIGNETFITHPTTCPIYSKLIDTSFTPLNEIAIVLQNVIMLLLSFCTAGGCSLAAAFAIHACGQLNVLYLWLHELVENQTEKNDKVEQKLAAIVEHHLRILIWETLDMIKLISYLFPYVSVGFNIFIFCYIGEIVTEQCKLVGEMAYMTDWYYLHHTIARDLILIIVRSNNVVKITAGKLFHLSIATFGDVIKTSFVYCNF	ATGTCAAATTCAAAACATGCGCCAGGAAGAAAAATATCGGAAAAACATATCGATTACAGTTTACAACTTAATCAATGGATTCTCAAGTCAATCGGAGCCTGGCCACAAATAAGTGCATCGAGTTCATTGTACAAAATTATAATATTACTACAAATTTTCATTTGTTTAAGCATAATAGTAGTCCCCACAATACCGTGTATATTATATGTGTTATTTGAGGCAAAGAATATCCAGCAAAAACTGAGGCCTATGATCCCACTGATCCACAGATTTATGAGTTCGATGCATTATTGGGTGTTGCTAAAGCGTAGCGATGATATTCACAAATTAATACGACATATGGAGACAGACTGGAATCTTGTGCAAAAGATCGGCGAACGTGAAGTGATGCTGCAACAT…
AcepOr94	scaffold00005	-	2722511	2720179	L	MSNSKHASERKTPEEHIDYCLQFNRWFLKPIGAWPQINAPNLGCKIMILLQIFICSSIIAVTTIPCILYTLFEAENIQQKLSTITPLLNRFISSMHYWVLLKRSVDIHKLIRHMETDWNLVQRIGEREVMLQHAKFGRFVTIICGIMMQGGCLLFGLGQSMRTATITIGNETFTTHPMTCPIYSKIIDTRFTPLNEIAIVLQNVIILILSFCTAGGCSLAAAFAIHACGQLNVLYTWLHELVENQTKKNDKAEQKLAAIVEHHLRILSFISQLESIMHKPAFVELIGCTTIMCLLGYYIVTIWETLDMTKLISYLFPYLSMSFNIFIFCYIGGIVTEQCKLVGEMAYMTDWYNLHHTTARGLILIIARSNNVVKITAGKLFHLSIATFGDVIKTSFIYCN	ATGTCCAATTCAAAACATGCGTCAGAAAGAAAAACACCCGAAGAACATATCGATTACTGTTTACAATTTAATCGATGGTTTCTCAAACCAATCGGTGCGTGGCCACAAATAAATGCACCGAATCTAGGGTGCAAAATCATGATATTACTGCAAATTTTTATTTGTTCAAGCATAATAGCTGTCACAACGATACCATGTATCTTGTATACGTTATTTGAAGCAGAGAATATTCAACAAAAACTGAGTACCATAACACCATTGCTCAACAGATTTATTAGCTCGATGCATTACTGGGTGTTGCTAAAGCGCAGTGTTGATATTCACAAATTAATACGACATATGGAGACCGACTGGAATCTTGTGCAAAGGATCGGCGAACGTGAAGTGATGCTACAACAT…
AcepOr95	scaffold00005	-	2736133	2732735	L	MSNSKCALESDKLKTRTDYNLQFNRWLLKPIGAWPQINVSSSLCKIMILLQIFICSSIIAVTTIPCLLYVLFEAQNIKQKLHAVGPLINRSVSSIHYWVLLKRSDDIQILIRHMETDWNLMQRIDEREVMLQHAKFGRFITIICGIMMQSGCLFVGFGQSMKTATIIIGNETFTTHLMTCPIYNKIIDTRFTPVNEIALVFQNLVLLVISFCNAGGCSLAAVFAIHACGQLNVLYAWLHELIKNKAKENGKAERNLAAIVERHLRILSFISQLESIMHKVALVELVGSAITICMLGYYIITAWETFDVTKIISYGILYLSLCFNIFIFCYIGEIITEQCKLVGEMTYMTDWYNLHHKTARGLILIIARSNDVIKFTAGKLFHLSITTFGDIIKTSMVYL…	ATGTCAAATTCCAAATGTGCATTAGAAAGTGACAAACTAAAAACACGTACCGATTACAATTTACAATTTAATCGATGGCTTTTGAAACCAATCGGTGCGTGGCCACAAATAAATGTATCGAGTTCATTATGCAAAATCATGATATTACTACAAATTTTCATTTGTTCAAGCATAATAGCAGTCACAACGATACCATGTTTATTGTATGTATTATTTGAGGCACAAAATATCAAGCAAAAATTGCATGCCGTGGGGCCACTAATCAACAGATCTGTGAGCTCGATACATTACTGGGTGTTGCTCAAGCGTAGTGATGACATTCAAATATTAATACGACATATGGAGACAGACTGGAATCTTATGCAAAGGATCGATGAGCGAGAAGTGATGCTGCAGCAT…
AcepOr96	scaffold00005	-	2741091	2738346	L	MSNSKCTPKKEGSKKHIDYSLQFNRWLLKPIGAWPKINTSSSVCRIVILLQIFICSSIIAVPTIPCLLYVLFEAENIQQKLNTMMPLINRFMSSMHYWVLLKRRDDIHKLIRHMEIDWNLVQKIDEREVMLQYAKFGRFITIICGIMLQGGCLLFALRQSMKTATITIGNETFITHLTTCPIYSKIIDTRFTPLNEIALVLQNLVILVISFCTAGGCSLAAVFAIHACGQLNVLYAWLHELIENNAKENDKTEQKLAAIIEYHLRILSFISQVESIMHKAALVELTGCTIIMSLLGYYTITAWETLDTGKVTSSLIVYLSMGFNIFIFCYIGEIITEQCRLVGQMVYMTDWYNLHHKTARSLILIIARSNDVIKITAGKLFRLSIATFGNVIKTSVVYL…	ATGTCAAATTCCAAATGTACGCCCAAAAAAGAGGGATCaAAAAAACACATTGATTACAGTTTACAATTTAATCGATGGTTGCTCAAACCAATCGGTGCGTGGCCAAAAATAAATACATCGAGTTCAGTGTGTAGAATCGTGATATTACTTCAAATTTTCATTTGTTCAAGCATAATAGCAGTCCCAACGATACCGTGTTTATTATATGTGCTATTTGAGGCAGAGAATATCCAGCAAAAACTAAATACTATGATGCCACTGATCAACAGATTTATGAGCTCGATGCATTATTGGGTGTTGCTCAAACGTAGAGATGACATTCACAAATTGATACGACATATGGAAATAGATTGGAATCTCGTGCAAAAAATCGACGAACGTGAAGTGATGTTGCAATAT…
AcepOr97	scaffold00005	-	2755432	2752747	L	MSNFKRAPESDISKKHIDYSLQINRWFLKLIGAWPQINASSSVYKIMILLQIFVCSSVIAVTTIPCLLYVLFEADNIKQKLNAVAPLLHRVMGSVHYWVLLKRSHDIDKLIRHMEADWNLIQRIDEREVMLQHAKIGRFIVIICAVFMQSGLFLFSLGRSMKTTTIIIGNETFKTHPTSCPIYSKIIDTRFSPVNEIALILQNVTMFVASFSTVGACSLAAVFAKHACGQLNVLYAWLHELVENQKKSDTNQKLTAIVEHHLRTLSFISRVESIMHKASLAELMGCTIILCLMGYYTIMAWETFDTAKITSYVVIYLSMGFNIFIFCYIGEIITEQCKRVGEMAYMTDWYNLHHKTARGLILIIARSNNVIKITAGKLFHLSIATFGDVIKTSMVYLNF…	ATGTCAAATTTCAAACGTGCGCCAGAAAGCGACATATCaAAAAAACATATCGATTACAGTTTACAAATTAATCGATGGTTTCTGAAACTAATCGGTGCGTGGCCACAAATAAATGCGTCAAGTTCAGTGTACAAAATCATGATATTACTACAAATTTTTGTTTGTTCAAGCGTAATAGCAGTCACAACAATACCGTGTTTGTTATATGTGTTATTTGAAGCAGACAATATCAAGCAAAAACTGAACGCCGTGGCACCACTGCTTCACAGAGTTATGGGCTCAGTACATTACTGGGTGCTGCTCAAGCGTAGTCATGACATTGACAAATTAATACGACATATGGAAGCAGATTGGAATCTCATACAAAGGATTGACGAACGTGAAGTGATGCTGCAACAT…
AcepOr98	scaffold00005	-	2760365	2757749	L	MSNSKHVPESDIPKKNIDYSLQINRWFLKPIGAWPQINSPSSVYKIMILLQIFICSSIIAVPTIPCLLHVLFEANNIKQKLNVSGPLLHRALGSIHYWVLLKRNRDIHKLIQHMEADWSLIQKIDEREVMLQHAKFGRFVVIICAVFMQGGLFLYSLGKSMKTITIIVGNETFKTHPTNCPIYSKIIDTRFSPVNEITLVLQNLTMFVASFSTVSICSLAAVFAIHACGQLNVLNAWLRELVENQKRNDTNQKLAAIVEHHLRTLSFISRVESIMHKASLAELMGCTISLCLIGYYTIMAWETFDTAKITSYIFMYLSMGFNIFIFCYIGEIITEQCKHVGEVAYMTDWYNLHHKTARGLILIIARSNNVIKITAGKLFHLSIVTFGDVIKTSMVYLNF…	ATGTCGAATTCTAAACATGTGCCAGAAAGCGACATACCaaAAAAAAACATCGATTACAGTTTACAAATTAATAGATGGTTCCTCAAGCCAATCGGTGCGTGGCCACAAATAAATTCGCCGAGTTCAGTGTATAAAATCATGATACTACTACAAATTTTCATTTGTTCAAGCATAATAGCAGTCCCAACAATACCATGTTTGTTACATGTGTTATTTGAGGCAAACAATATCAAGCAAAAACTGAATGTCTCAGGACCGCTACTTCATAGAGCTTTGGGTTCGATACATTACTGGGTGCTGCTGAAGCGTAACCGTGACATTCATAAATTAATACAACATATGGAAGCAGACTGGAGTCTCATACAAAAGATTGACGAACGTGAAGTAATGCTGCAACAT…
AcepOr99	scaffold00005	-	2764591	2762233	L	MSTSKCASEYNRSKKYNDYSLQFSRWFLKSIGAWPQINASSLVCKIVILLHIFICSSMIASNMVPCLLYVLFEKVNIKLKLSAVGPLLHRVMGSVHYWVLLKRSDDIHKVIRHMETDWRLIQRLDNREIMLQQAKFGRFVAIICGIIMYGGTILFSIAKAMKTIIINVGNETFTTRPMTCPVYSKIIDTRFSPVNEIALVLQNFAILVVSSSTVGACSLAAVFAIHACGQLKVLNAWLHELVQKKKNQKKKNDTAERKLAAIIEHHLRILSFISQVESIMHKAALVELAGCTVVMCLLGYYTITAWETLDTTKITSSLIVYFSMGFNIFIFCYIGGIITEQCKDVGEMAYMTDWYNLHHKTARGLILIIARSNNVIKITAGKLFHLSIATFGDVIKTSM…	ATGTCAACTTCCAAATGTGCATCAGAATACAATAGATCGaAAAAATATAACGATTACAGTTTACAATTTAGTCGATGGTTTCTCAAGTCAATTGGTGCGTGGCCACAAATAAATGCATCGAGTTTAGTGTGCAAAATCGTGATATTACTACATATTTTTATTTGTTCAAGCATGATAGCATCCAATATGGTACCATGTTTGTTATATGTATTATTTGAAAAAGTCAATATCAAGCTAAAACTCAGTGCCGTTGGGCCATTGCTTCATAGAGTTATGGGCTCAGTACATTACTGGGTGCTGCTTAAGCGCAGTGATGATATTCATAAAGTAATACGACATATGGAGACAGATTGGCGTTTGATACAGAGACTTGATAATCGTGAAATAATGCTACAACAA…
AcepOr100	scaffold00005	-	2770400	2768065	L	MSNSKCAPEKIIPEKHINYSLQFNQWILKPIGAWPQISASSSVYKIIILLQIFICLSIIAVPTIPCLLYVLFEAKNIQQKLNPMMPLINRFMSSMHYWVLLKRRDDIQKLIQHMETDWCLMQRLDEREVMLQHAKYGRFITIICGIMLQGGCLLFSFVQSIRTVIIIIGNETFTTHTISCPIYSKIIDTRFTPMNEIALILQNMIVILVSFCTAGGCSLAAVFAIHACGQLNVLYMWLHELVQNQAKENDKIERKLAAIIEHHLRILSFISQVESITHKAAFVQLTGCTVIMSLLGYYTVTGWETLDTGKITSSLTVYLSMSFNIFIFCYIGEIVTEQCKYVGETAYMTDWYNLHHKTARDLVLIIARSNNVIKITAGKLIHLSVPTFGDVIKTSVVYL…	ATGTCAAATTCCAAATGCGCGCCAGAAAAAATAATACCGGAAAAACATATCAATTACAGTTTACAATTTAATCAATGGATTCTCAAGCCAATCGGAGCCTGGCCACAAATAAGTGCATCGAGTTCAGTGTACAAAATTATAATATTATTACAAATTTTCATTTGTTTAAGCATAATAGCAGTCCCAACAATACCaTGTTTATTATATGTGTTATTTGAGGCAAAGAATATCCAGCAAAAATTGAATCCTATGATGCCACTGATCAACAGATTTATGAGCTCGATGCATTACTGGGTATTGCTCAAGCGTAGAGATGATATTCAAAAATTAATACAACATATGGAGACAGACTGGTGTCTCATGCAAAGACTCGATGAACGTGAAGTGATGTTACAACAT…
AcepOr101	scaffold00005	-	2781985	2779592	L	MSNFKCASENDRSKNHNDYSLQFNRWFLKPIGAWPQTDELSLVWKILVLLQIFICSSIVASNMIPCLLYVLFEKDNFKLKLNATVPLLHRVMGSIHYWVLLKRSGDISNLIRHMETDWCLVQRFDREIMLQQAKFGRFVTIICGIMMQGGCLLFGIGHLMKTATISIGNETFTKHVFPKTCPVYNKIIDTRFSPVNEIVLILQNLTMLIVSSSTVGACSLAAVFAIHACGQMNVLYEWLHELVKNQEKRNDKTKQKLGAVVEHHLRILSFISQMESIMHKISFVELTGCTVVMCLLGYYIIMAWETLDKAKITSYFILYLSTGFNIFIFCYIGGIVTEQCKLVGEMAYMTDWYNLHHTTARSLILIIARSNNIIKITAGKLFHLSIATFGDVIKTSMAY…	ATGTCAAATTTCAAATGCGCGTCAGAGAACGACAGATCaAAAAACCATAACGATTATAGTTTACAATTTAATCGATGGTTTCTCAAACCAATTGGTGCATGGCCACAAACGGATGAGTTGAGCCTAGTGTGGAAAATCTTGGTATTACTACAAATTTTTATTTGTTCGAGCATAGTAGCATCTAACATGATACCGTGTTTATTATATGTGTTATTTGAGAAAGACAACTTCAAATTAAAATTAAATGCAACTGTACCATTACTTCATAGAGTTATGGGCTCGATACATTATTGGGTGCTGCTTAAGCGCAGTGGTGATATTAGCAATTTAATACGACACATGGAAACaGATTGGTGTCTCGTACAGAGATTCGATCGTGAAATAATGCTGCAACAAGCT…
AcepOr102	scaffold00005	-	2794315	2791856	L	MSNFKCAPESDRSKKHNDYSLQFNRWFLKPIGAWPQTDESSLVWKILVLLQILICSSIVASNMIPCLLYVLFEKDNIKLKLSATGPLLHRIMGSVHYWVLLKRSGDISNLIRHMETDWCLIQKFDDREIMLQQAKFGRFIAIICGIIMHGGTILFSLARAMKTVTIVVDNETFTTHPMTCPIYNKIIDTRFSPVNEIALILQNLAMLIVSSSTVGACSLAAVFAIHACGQLNVLYEWLHELVKNQEKRNDKAKRKLATIVEHHLRILSFISQVESIMHKVSLVELTGCTMAMCLLGYYTIMAWETLDTAKITSYFIVYLSMGFNIFIFCYIGGIVTEQCKLVGEMAYMTDWYNLHYTTARSLILIIARSNDVIKITAGKLFHLSIATFGDVIKTSMAYL…	ATGTCAAATTTCAAATGCGCGCCAGAGAGCGACAGATCaAAAAAACATAACGATTATAGTTTACAATTTAATCGATGGTTTCTCAAACCAATTGGTGCATGGCCACAAACAGATGAGTCGAGTCTAGTGTGGAAAATCTTGGTATTATTACAAATTCTTATTTGTTCGAGCATAGTAGCATCCAACATGATACCGTGTTTATTATATGTGTTATTTGAGAAAGACAACATCAAACTAAAACTAAGTGCAACTGGACCATTACTTCATAGAATTATGGGCTCGGTACATTATTGGGTGCTGCTTAAGCGCAGTGGTGATATTAGCAATTTAATACGACACATGGAAACAGATTGGTGTCTCATACAGAAGTTCGATGATCGTGAAATAATGCTGCAACAA…
AcepOr103	scaffold00005	-	2812784	2810960	L	NLKHDLRNVDFKHINNYSLQINQWCLKPIGAWPITSTSSTLEKIAAIVLIIFCSLTIAIVTVPCILYIILENQTIIAKIGAFGPLFHRIMGSISYWTLLKRSHDIHNCIQHMEIDWQLIQRIGDRETMLQYVKFGRFLAGISAAITQGGQLLFGTARAIKTTTIMVGNETFKTRPMTCPTYSKILDTRFSPINEIMLTIQFVSAFVVSSAIVSVCSLAGVFAMHACGQLNVLYAWLNELVIDYEEKGNQSVEQKLAAIVEHHLRALSFIARVESIMHKVCLVILMGCTLNMCLLGYYSIMNWGAFDAAKILSYITLYTSMGFNIFIFCYIGEILTEQCKNVGNVVYMINWYQLPHRTALCLILIIMQSSNVIKITAGKLVHLSIATFGDVIKTSMAYLN…	AATTTGAAACATGATTTGAGAAACGTTGATTTCAAACACATTAATAATTATAGTCTGCAAATTAATCAATGGTGCTTAAAACCGATAGGTGCTTGGCCCATAACAAGCACGTCGAGTACATTAGAGAAAATTGCTGCGATAGTACTGATCATCTTTTGTTCACTTACAATAGCAATCGTTACGGTGCCATGTATACTGTATATAATATTGGAGAATCAGACTATCATAGCAAAGATAGGCGCCTTTGGGCCATTATTTCATAGGATTATGGGTTCGATAAGCTATTGGACGTTGCTCAAGCGTAGCCACGATATTCACAATTGCATACAGCACATGGAGATAGATTGGCAGCTTATACAAAGAATCGGAGATCGTGAAACGATGCTACAATACGTTAAG…
AcepOr104	scaffold00005	-	2816059	2813490	L	SNLKRILINFKNVNDYSIQFNRWFLISLGVWPQRSASKIKQIVVSMQIFIFSIVVAVIMIPCTLYVCFEKKKFGIRINAIVPLMHRIMGSINYWQLLTHNKDIQHCILHMETDWKLVRKMDDREVMLRYAKIGRFITKFCAIFMHSSAIFAIAVKAMKTTTVIIGNETFKMYPMTCPPHSKIVDIRFSPTNEILLSVQLLSTLIVSSSTVAICSLAAVFAMHACGQLNVLHTWLKELAEEKTYHLAEQKLAVIVEHHWRVLSFVVQIENIMHKACLGELMGCTLSMCLLGYYSILNWANFDAAKIFACISFYISYTFNIFIFCYIGEVLTEQCKNIGEIAYMTNWYKLHHKTALKLTLIFMQSNYVIKITAGKIFRLSIATFGDIIKTSTAYLNFLRTN…	AGCAATCTGAAACGCATCCTAATAAATTTCAAAAATGTCAATGATTACAGTATTCAATTTAATCGATGGTTTCTTATATCACTCGGTGTTTGGCCGCAAAGAAGCGCGAGCAAAATAAAACAAATTGTGGTGTCAATGCAAATCTTTAtTTTTTCAATCGTGGTGGCAGTCATTATGATACCATGCACATTATATGTATGCTTTGaAaAAAAAAAATTTGGTATTAGAATAAATGCTATCGTTCCGTTGATGCACAGAATCATGGGATCTATAAATTACTGGCAATTACTTACGCATAACAAAGATATTCAACATTGCATACTACATATGGAGACGGATTGGAAACTCGTTCGGAAAATGGATGACCGCGAAGTTATGTTGCGATATGCCAAAATTGGC…
AcepOr105	scaffold00005	-	2837528	2834379	L	VNERVMSHLDASDYSIQLNRWFLKPVGAWPRSASTTIKEKVISIVLIIICYSLIAYTVVPCILNILLEETDMHKKLQAVGPLNHWSMGGVNYFSLLFRSRDIYRCVEHVRTDWLIITDIEDRQIMLKYAKFGRFVAGLCAIFMHSGVFSHSVMQGIIPTFVYIENVSVSIHILPCPTYSKFIDITKSPAGEIAFTVQLISSIVVNSVTAGACSLAAVFAMHACGQLNILMRWLDQLDNRKQQDMIQHRLAIIVEHHLRVLSFVARMEALLNQICFVELLGCTFNLCMLGYYIITGWNTIETKMTIACMMIIYISMTFNIFIFCYIGETVTEQCKQVGEIAYMTNWYCLPHKTARSLVLIISRSSNVIKLTAGKLFHLSIATFGDVMRTSMIYPNMLRTM…	GTCAATGAACGTGTCATGTCACACTTGGACGCGAGTGATTACAGTATTCAGTTGAATCGTTGGTTCCTAAAACCAGTGGGCGCTTGGCCACGTTCAGCCTCGACGACCATCAAAGAAAAAGTGATTTCAATAGTACTGATAATTATCTGTTATTCATTAATAGCCTACACGGTCGTACCTTGCATCCTGAACATCCTGCTCGAAGAGACCGATATGCATAAAAAGTTACAAGCTGTTGGTCCGTTAAATCACTGGAGTATGGGTGGCGTGAATTACTTTTCACTGCTGTTTCGCAGCCGTGATATATATCGTTGCGTGGAGCACGTGAGGACTGATTGGCTTATAATAACAGATATAGAAGATCGGCAAATAATGCTGAAATATGCCAAATTTGGCCGT…
AcepOr106	scaffold00005	-	2842917	2840598	L	RDASDYSIQLNRWLLKLVGAWPSSASTTVREKVFSTILIIICYSLIAYTVIPCILNILFEEIDVQKKLRAIGPLSHWCMGGMNYFSLLFRRRDIHRCVEHVRTDWRMMTEIEDHHVMFKYAKFDRFVVGLCAIFMHGGVFSHTILQGVTPKFESIGNVSVKVRVLLCPTYSKFIDITKSPTGEIALTMQLLSSIVVNSVTAGACSLAAVFAMHACGQLNILMRWLDQLDDRKQQDMVHHQLAIIVEHHLRVLSFVAQMEALLNQICFVELLGCTFNLCMIGYYVITGWNTVETAMTVACMMIIYISMTFNIFIFCYIGETVTEQCKQVGQIAYMTNWYHLPYKTARGLILIISRSSSVIKLTAGKLVHLSIATFGDVIRSSMIYLNMLRTMTAS	CGAGACGCGAGTGATTATAGTATTCAATTGAATCGTTGGCTTCTAAAATTGGTGGGCGCTTGGCCAAGTTCAGCCTCGACAACAGTTAGAGAAAAGGTGTTTTCAACAATATTGATAATCATCTGCTACTCGTTGATAGCTTATACGGTCATACCTTGTATTTTGAACATCCTATTCGAAGAGATCGATGTGCAGaAAAAATTAAGAGCTATTGGTCCATTAAGTCACTGGTGCATGGGTGGCATGAATTATTTCTCATTGCTGTTTCGCAGACGCGATATACATCGCTGCGTGGAGCACGTGAGGACTGATTGGCGGATGATGACAGAGATAGAAGATCATCATGTGATGTTCAAATATGCTAAATTTGATCGTTTCGTCGTCGGGCTATGCGCAATT…
AcepOr107	scaffold00005	-	2847965	2845689	L	RDASDYSIQLNRWLLKLVGAWPSSASTTVREKVFSTILIIICYSLIAYTVIPCILNILFEETDVQKKLKAIGPLSHWCMGGMNYFSLLFRRRDIHRCVEHVRTDWRIMTEIGDRQVMFKYAKFGRFVAGMCAIFMHSGVFSHGVLRGITPTFVYIGNVSVSVQVLPCPTYSKFIDITKSPAGEIALTVQLLSGIVVNSVTAGACSLAAVFAMHACGQLNVLMRWLDQLDDRKQQDMVHHQLAIIVEHHLRVLSFVAQMEALLNQICFVELLGCTFNLCMIGYYVITGWNTVETAMTIACMMIIYISMTFNIFIFCYIGETVTEQCKQVGQIAYMTNWYHLPYKTARGLILIISRSSSVIKLTAGKLVHLSIATFGDVIRSSMMYLNMLRTMTAS	CGAGACGCGAGTGATTATAGTATTCAATTGAATCGTTGGCTTCTAAAATTGGTGGGCGCTTGGCCAAGTTCAGCCTCGACAACAGTTAGAGAAAAGGTGTTTTCAACAATATTGATAATCATCTGCTACTCGTTGATAGCTTATACGGTCATACCTTGTATTTTGAATATCCTATTCGAAGAGACCGATGTACAGaAAAAATTAAAAGCTATTGGTCCATTAAGTCACTGGTGCATGGGTGGCATGAATTATTTCTCACTGCTGTTTCGCAGACGCGATATACATCGTTGCGTGGAGCACGTGAGGACTGATTGGCGGATAATGACAGAGATAGGAGATCGTCAAGTGATGTTCAAATATGCTAAATTTGGTCGTTTTGTCGCTGGGATGTGCGCAATT…
AcepOr108	scaffold00005	-	2856280	2853779	L	VSELIISHRDASDYSIQLNRWFLKPVGAWPSLASTLVKEKVISTILIIICYSLIAYTVIPCILNILFEETDVQKKLRAVGPLNHWCMGGMNYFSLLFRRRDIHRCVEHMKTDWRTVTEIGDRQVMLKYAKVGRFVAGLCAIFMHGGVFSHSVLQGTTPTFECIGNVSVSVHVLPCPSYSKFVDTTQSPAGEIALTLQLISSIVVNSVTVGACSLAAVFAMHACGQLNVLMRWLDQLDDRKQQSTVQHRLAIIVEHHLRVLSFVARMEALLNQICFVELLGCTFNLCMLGYYVITGWNVIEKKTSVAYMIIYISMTFNIFIFCYIGEIVTEQCKQVGETIYMTNWYRLPHKTARSLILIISRSSCVIKLTAGKLFHLSITTFGDVMKTSMIYLNMLRTIT…	GTCAGTGAACTTATTATATCACACCGTGACGCGAGTGATTACAGTATTCAGTTGAATCGTTGGTTTCTAAAACCGGTGGGTGCCTGGCCAAGTTTAGCTTCGACACTAGTCAAAGAAAAGGTGATTTCAACAATATTGATAATTATCTGTTACTCGTTGATAGCCTACACGGTAATACCTTGCATCCTGAATATCCTATTCGAAGAGACCGATGTGCAGaAAAAATTAAGAGCTGTTGGTCCATTAAATCATTGGTGCATGGGTGGCATGAATTATTTCTCACTGCTGTTTCGCAGACGCGATATACATCGTTGCGTGGAGCACATGAAAACCGACTGGCGGACGGTGACAGAGATCGGGGACCGGCAGGTGATGCTGAAATATGCTAAAGTCGGCCGT…
AcepOr109	scaffold00005	-	2859387	2856891	L	VSEPVTSNRDASDYSIQLNRWFLIPVGAWPSSASTTIRKKVIATILIIICYALIAYTVIPCILNILLEETNVQKKLLAVGPLNHWCISGINYFSLLFRSRDIHRCVEHIKADWRTMTEIADRQVMLKYAKVGRFVAGLCAIFMHGGVFSHTVLQGATPKFECIGNVSVKVRVLLCPSYSKFVDTTQSPAGEIALALQIISSIIVNSITVGACSLAAVFAMHACGQLNVLMRWLNQLNDQKQQETVQHQMAIIVEHHLRVLSFVARMEALLNQICFVELLGCTFNLCMAGYYVITKWSILETKMSMDILITCIIYLSMTFNIFIFCYIGETVTEQCKQVGETAYMTNWYHLPHKTARDLILIISRSSNVIKLTAGKLIHLSIETFGNVMRTSMIYLNMLR…	GTCAGTGAACCTGTCACGTCAAATCGGGACGCGAGCGATTACAGTATCCAGTTGAATCGTTGGTTTTTAATACCAGTGGGCGCTTGGCCAAGTTCAGCTTCGACAACAATAAGaAAAAAGGTGATTGCAACAATATTAATAATCATCTGTTACGCTCTGATAGCCTATACGGTCATACCTTGCATCCTGAACATTCTGCTCGAAGAGACCAATGTGCAGAAAAAGTTACTAGCTGTTGGTCCGTTAAATCACTGGTGCATAAGCGGCATAAATTATTTCTCCTTGCTGTTTCGCAGTCGTGATATACATCGTTGCGTCGAACACATAAAGGCTGATTGGCGAACGATGACGGAGATCGCGGACCGACAAGTGATGCTGAAATATGCCAAAGTCGGCCGT…
AcepOr110	scaffold00005	-	2863569	2861881	L	YSERILTSIKFTYRSNNDYSLQLTRWFLMPIAAWPQATISRTVKRISLQAHVLACSSLIAIVMVPCMLYVSLEEKDVQMKLNAMGPLSHWIMGTINYWLLLTHSDDIRKCVQHMEMDWRLVRRNDDQDVMLRYAKIGRFVAGFCAIFMQSGTFLFTVAKAMTSMNVMIGNETMSVHPMTCPIYSKFIDTKFSPANEIMLAVELLSCFIVNSVTVGACSLAAVFAMHAYGQLSMLFAWLNDLVEDEDKGNNFAEKKLATIVEHHLRVLSFISRMENVMQNICLVELVGCTMNMCLLAYYSITNWSDFDAARITSYIIVYVSMAFNIFIFCYIGEILTEQCKNVGEKAYMINWYELPHKTALGLILVIARSSNVIKITAGKLFQLSIATFGDVIKTSVVYL…	TACTCCGAGCGTATATTGACGAGTATCAAATTCACGTATAGAAGTAATAACGATTACAGTCTTCAACTTACGCGTTGGTTTCTGATGCCGATCGCAGCTTGGCCACAAGCGACTATATCAAGGACGGTGAAGAGGATCTCCCTACAAGCACACGTTCTCGCTTGCTCATCTCTGATAGCAATTGTTATGGTACCATGTATGTTGTACGTGTCACTGGAAGAAAAAGATGTCCAGATGAAGTTAAACGCGATGGGTCCGCTAAGCCATTGGATCATGGGCACAATTAATTATTGGTTGCTCCTTACGCACAGCGATGACATCCGTAAATGTGTGCAACATATGGAGATGGACTGGAGACTGGTTCGTAGGAACGACGATCAAGATGTAATGTTGCGATAC…
AcepOr111	scaffold00005	-	2866720	2865095	L	MTYSDHVTRGTKFSYKSDNDYSLQLTRWFLIPIGVWPQMSTATKVKRIFSHIHILTCASLIAIIMVPCLLYVLLEEKDTEIKLNIASPLSHWMMSMINYCLLLTRSDDIRQCVLHMETDWRYIRKIEDRQIMIRQAKISRFITGFCAVFMQSGTFLFAIAKSLSTTIVIVGNETVLIHPMTCPMYTKFIDTRFSPANEIIVGVEWLSCFIVNSVSVSTCSLDAVFAMHAYGQLDMLFSWLNDLVDKEGNENAEQRLAVIVEHHLRVLSFISRMETIMQQICLVELLGCTLNMCLLAYYFITNMDSFDMAKTISYAIIYLSVTFNIFIFCYIGEILTEQCKNVGERVYMINWYELPHKTALGLILVITRSSNVIKITAGKLFQLSIATFGDVVKTSMVYL…	ATGACATATTCCGATCATGTAACAAGGGGCACCAAGTTCTCCTATAAAAGCGATAATGATTACAGTCTTCAACTGACTCGTTGGTTTCTGATACCAATCGGTGTTTGGCCGCAAATGAGCACAGCGACAAAAGTGAAGAGAATCTTTTCGCACATACACATTTTAACTTGCGCGTCTTTAATAGCAATCATTATGGTGCCATGTTTGTTATACGTATTACTGGAAGAAAAAGATACCGAGATCAAATTGAACATCGCAAGTCCGCTGAGCCATTGGATGATGAGTATGATTAATTACTGTTTACTTCTTACGCGTAGCGATGATATTCGTCAGTGCGTGTTGCATATGGAGACGGACTGGCGGTACATTCGGAAAATCGAGGATCGTCAGATAATGATA…
AcepOr112	scaffold00005	-	2869076	2867218	L	MCRSMIKDLHDHSVQLNRWFLKPIGAWPQELTTSSSEKAVSRILIFICYFLIAFTVIPCALNIFFEEKDVELKLRAAGPLSHWFMGGLNYCSLLLHSADIHKCMQHMEMDWRIMKQSRDREIMARNAKLGRFVAGFCAICMHGGVFFYNIVSGMTTVMVSIGNNQSISMLQLPCAFYNKLIDTRYSPANEIVLITQMLSGFIVNSTTVSACSLAAVFAIHACGQLDILILRLGKLIEGEDAEKNEPVQRRLANIVDHHLRVLRFIGSIEDVMHQICLVELLGCTFNLCMLGYYSITWWNKIDRKGIMAYIIVYISMSFNIFIFCYIGEILTQQCKKVGEIAYMTDWYHLPHKTAMSLILIISRSSVVIKITAGKMVQLSLVTFSDVIKTSLVYLNMLRT…	ATGTGTCGGTCAATGATTAAAGATCTTCACGATCACAGTGTGCAGTTGAATCGGTGGTTTTTAAAGCCAATAGGCGCGTGGCCGCAAGAACTCACGACTTCTAGCAGCGAGAAAGCTGTGTCTCGAATTTTGATATTCATCTGTTACTTCCTGATAGCTTTCACCGTGATACCATGCGCATTAAATATCTTTTTTGAAGAGAAAGATGTTGAATTAAAACTAAGAGCAGCTGGTCCGCTGAGCCACTGGTTCATGGGCGGATTGAATTATTGCTCTTTATTGCTGCACAGCGCTGACATACATAAGTGCATGCAACACATGGAAATGGATTGGCGGATTATGAAGCAATCGCGGGATCGCGAGATTATGGCAAGAAATGCGAAGCTGGGCCGATTCGTG…
AcepOr113	scaffold00005	-	2871551	2870029	L	MTIASDKPPSVLYRHNEHHDYSLQLNRWFLKPIGAWPESRVTTISERLLLKIIQIICYALIAFTVIPSMMYFYLEEQDLDTKMRLVGPVSHWVMSSLNYSSLLWRGKDIRCCIQHMENDWCIVHRNVDRGAMLRYAKFGRSMAAFCAVFLHCGVFSYSVVNSLTPIIIVVGNETVSTRRLPCPFYSKLLDISHDPMNEIVLMIQFLSGFIANSVTVSACSLAGVFAMHVCGQFAVLYTWLNELTNEEKRTTKNKLANIVEHHLRVLNFISRFEKIMNQICMVQLVGCTMNLCLLGYCSIKEWDEKNTKTITTYGILFVSMSFNIFIFCYIGEIITEQCRKVGEMAYFINWYYLPHKTTLDIMLIISRSRVIIKITAGKLIHLSLMTFGDIIKTSVAYLN…	ATGACGATCGCATCTGATAAACCACCATCGGTTTTGTATCGCCATAATGAACATCACGATTATAGTCTTCAATTGAATCGTTGGTTTCTAAAACCAATTGGCGCCTGGCCAGAATCGCGTGTTACCACAATTAGCGAAAGACTCCTATTGAAAATTATCCAAATAATATGCTACGCCCTCATAGCTTTCACGGTTATTCCTAGCATGATGTACTTCTATCTTGAGGAACAGGATCTTGATACTAAGATGAGATTAGTAGGTCCTGTAAGCCACTGGGTTATGAGCTCATTAAATTATAGTTCTCTGCTGTGGCGCGGCAAAGACATACGTTGCTGCATTCAGCACATGGAGAACGATTGGTGCATCGTGCACAGAAATGTGGATCGCGGAGCGATGCTA…
AcepOr114	scaffold00005	-	2876571	2874652	L	MQKSSFTQKSNLVVTGYDHEKYAQISIKQIRWLLKSLGIWPNSLKSSSLIKKYVRVLMNIIYLGIMAFLFIPCVFYVVLEVQDTYNTLKFAGPLSFGLMVIMKYCSLALHGRDICVCIEHIKIDWRNTWYHDDRAIMTKNAKFSRRLVMINAFLTYSGAIFYLIAMPIGMGKITDKNSNLTYQPLVYPVARIIVDTRHSPINEIFFWTQFASGIISQTVAAAACSLTAVLAVHAYSRLEVLMQWIVHLVDGREDFSNNVDDRLAIIMQEHVRILYFIKLTEKVLHQISLVEVVGCTFNICFLGYYTIMEWEGGFAITYIILLMNFVFNLFVFCYIGELVAEQCKSVSETSYMINWHRLPGRKALAIVLMIAMSNSSIKLTAGNIIELSMSSFGDVMKTS…	ATGCAAAAATCATCCTTTACTCAGAAATCAAATCTGGTAGTGACCGGATATGATCATGAGAAATACGCGCAGATAAGTATTAAGCAGATCCGTTGGTTACTGAAGTCACTTGGCATTTGGCCCAATTCACTCAAATCCTCTTCTTTGATAAAGAAATATGTGCGCGTATTAATGAACATAATTTATCTCGGTATAATGGCTTTTCTCTTCATTCCGTGCGTCTTCTATGTCGTGCTCGAAGTCCAAGATACATACAATACCTTAAAGTTCGCCGGACCATTATCCTTTGGCCTAATGGTTATCATGAAATACTGCTCGCTAGCCCTTCATGGGAGAGATATTTGTGTATGTATCGAGCATATCAAAATCGATTGGAGGAATACGTGGTATCACGACGAT…
AcepOr115	scaffold00005	-	2885629	2881719	L	MMRKSPSTKKVNSTTVYDREKDAQINIQQIRWLLKSIGIWPNSLKSSSSIKKYVRVLMNVIYLGMVAFLFIPCVFYVVLEVKDIYNILKFTGPLSFGLMVTMKYSSLALHGRDVRICIEHIKTDWRNTWYHGDRVIMTRNAQFGRRLIIINAFIAYGGITFYHIAMPLSMGKITERNSNLTYQPLVYPVARMIVDTRYSPINEIFFWTQFASGVISQTVATAACSLTAVLAVHAYGRLEILMQWILHLVDGREDFSNNVDERLAIIVRQHVRILYFIKLTEKVLRQISLVEVVGCTLNICFTGYYTIMEWDNDFAIYITYIVLFMNFTFNLFVFCYIGELVAEQSKRVSEISYMIDWHRLPGRKALAVILMIAMSNSSVKLTAGNIIELSMISFGDVIK…	ATGATGCGGAAATCACCCTCTACTaAAAAAGTAAATTCAACGACCGTTTACGATCGCGAAAAAGACGCGCAAATAAATATACAGCAGATCCGTTGGTTACTAAAATCAATTGGCATTTGGCCCAATTCACTCAAATCCTCTTCTTCAATAAAGAAATATGTGCGCGTGTTAATGAACGTAATTTATCTCGGTATGGTGGCTTTTCTCTTCATTCCGTGCGTCTTTTACGTCGTGCTCGAAGTCAAAGATATATACAATATCTTAAAGTTCACCGGACCATTGTCCTTTGGCCTGATGGTTACTATGAAGTATAGCTCGCTGGCTCTTCATGGGAGAGATGTCCGTATATGTATCGAGCACATCAAGACTGATTGGAGGAATACGTGGTATCATGGTGAT…
AcepOr116	scaffold00005	-	2892210	2890336	L	MMRKSSCTQNSNPVATVYDHEKYARLSIQQIRWIMKSIGIWPNSLKSSSSIKKYVRVLMNIIYLSIMAFLFIPGVFYVVLEVEDIYNTLKFIGPLSFCLMTIMKYSSLAFCRRDIRVCIEHIKIDWRNTWYHDDRAIMTKNAEFGRRLIVINGFFAYSGAIFFHIAMPISMGKITESNLTYQPLPYPVSRIIVDTRHSPINEIFFWTQFVSAVVSQTAVTATCGLIAVLAVHAYSRLEVLMQWIVHLVDGREDFSNNVDERLAIIVREHVRILCFIELTEKILHKISLVEVVGNTLNICFLGYYTITEWENGFAITYIILLMSFVFNLFVFCYIGELVAEQCKRVSEVSYMIDWYRLSERKALAIILMIAMSNSSVKLTAGNIIELSMISFGDVIKTSI…	ATGATGCGGAAATCATCCTGCACTCAGAATTCAAATCCAGTAGCGACCGTTTATGATCATGAGAAATACGCGAGGCTAAGTATTCAGCAGATCCGTTGGATAATGAAGTCAATTGGCATTTGGCCCAATTCACTCAAATCCTCTTCTTCGATAAAGAAATATGTGCGCGTGCTAATGAACATAATTTATCTCAGTATAATGGCTTTTCTCTTCATTCCGGGCGTCTTCTACGTCGTGCTCGAAGTCGAAGACATATACAATACCTTGAAGTTCATTGGGCCGTTATCCTTTTGCCTAATGACTATCATGAAGTACAGCTCGCTGGCCTTTTGCAGAAGAGATATCCGTGTATGTATCGAGCATATCAAAATCGATTGGAGGAATACGTGGTATCACGAC…
AcepOr117	scaffold00005	-	2896880	2895214	L	MKRVSSEIIVNNYKRDNDYSLQLNRWFLKSIGAWPEIQTNSMIKTVLINILRIICHSLIAFTVISAILYILFEEKDFRLRLKAIGPTSHILMGGINYCSLLHHNNRIRTSIEHMETDWRMVKKEYDRELMLRNARVGRVIAGICALILQGGVICYNIARGMSRISVKIGNKTIETGRLPCPSFNKIVDTRLSPVYEIVLALQCLSTIVVNNITIGACGLAAVFAMHASGQLNVVMLHLEELVTERQDLFQLRLANIVEHHLRALRFLSHLEAIMSEICFVELIGCTFNLCMLGYYTITEWHEESINTIITYIMVLTAMMFNIFIFCFIGELVSDQCKKVGEVAYLTDWYKLPHKIILGLILIILRSRIVTKITAGKIFHMSIQTFGVVIKTSVAYLNML…	ATGAAGCGCGTTTCTAGCGAGATCATTGTGAACAATTACAAACGAGACAATGATTATAGTTTACAGTTAAATCGTTGGtTTTTGAAATCGATAGGCGCTTGGCCAGAAATACAAACAAATTCAATGATTAAGACTGTATTAATAAATATCTTGCGAATAATATGTCATTCATTAATAGCTTTTACCGTGATATCTGCTATATTATATATATTATTTGAAGAAAAGGATTTCCGTTTGAGACTCAAGGCTATTGGACCTACGAGTCATATTCTGATGGGTGGAATTAATTATTGCTCGCTCTTGCACCATAATAATCGGATACGTACGTCTATAGAGCATATGGAGACCGATTGGCGGATGGTGAAGAAAGAATATGATCGGGAATTAATGTTACGAAAC…
AcepOr118	scaffold00005	-	2905337	2902823	L	MSYSFRVSSVDMRNIAYQQDNEYSIQLNRWFLKPIGAWPGINTGIAGKMLSYGIQFVCHSLIAFTVVPCALYIIFEPDVHLKLKAFGPMIHWLMGGANYCSLLMRSCKIRKCVDHMRDDWRYVGTRRDREVMLQNAKFGRFVSAFCAVFMQGGVCSYSIITTLTPANIQIGNVTIITHQLPCPFYTELVDTRYSPANEIVIVLQLLSTIIVNSVTVGACSLAAVFAMHACGQLSILMIRLDELVDETGSEYKITRRKLAIIVEQHLRVLEWKLHDTKNLLTYFTIFIAMSCNIFIFCYIAEILTDQCQKIGEMAYMTEWYRLHHKIAIDLILIISRSNAVIKITAGKMVQLSIATFGDVMKTSFAYLNILRTVAT	ATGTCGTATTCTTTCCGTGTGTCCTCTGTTGATATGCGCAATATCGCATATCAACAGGATAATGAATACAGTATTCAATTGAATCGCTGGTTCCTAAAACCAATCGGTGCTTGGCCAGGAATTAACACTGGTATCGCCGGTAAGATGCTATCGTATGGTATCCAATTTGTCTGTCATTCTCTGATCGCCTTCACGGTGGTGCCATGCGCGTTATACATTATATTCGAGCCGGATGTGCATCTAAAGTTGAAGGCTTTCGGTCCGATGATACACTGGCTGATGGGCGGCGCGAACTATTGTTCATTACTGATGCGTAGCTGCAAGATACGCAAGTGCGTGGACCATATGCGCGACGATTGGCGATATGTGGGAACAAGGCGCGATCGCGAAGTGATGCTG…
AcepOr119	scaffold00005	-	2909308	2907259	L	MYGTITEKTNTVATVYDYKKDIRLSVQLIRWMMEMIGTWPKSTMISSIERYAYTLLNVICIALISFLVVPAVIYIVLEMDNGYLILKLSGALSFCVLAIVKYFSLIFHKEDIRNGIKYIESDWINTRYYNDRITMIRSAKFGQHLVAICMFFMYGGAIFFYLALPFSASKITEDEGNLTYRPLVYPVARVIIDVRHSPVREIFFWMQCLSGFLAHSITASGCSLAAVFAMHAYGRMEILIQWIEHLIDGRKDLCDNMNERLAIIIEHHVRILRFISLTDRILREISVVEIVQCTVSMCLLGYNIIMEWESQKTTSYITYTVLLLSFTFNIFIFCYIGELIAEKYKKIGEVSYTIDWYRMSGRKSLDIVLMIAMSNTSIKFTAGNIFELSFTTFGNVVKT…	ATGTATGGAACTATCACAGAAAAGACAAATACGGTCGCGACTGTCTACGATTACAAGAAAGATATAAGGCTGAGCGTTCAGCTGATTCGTTGGATGATGGAGATGATTGGCACATGGCCAAAATCTACCATGATCTCATCGATAGAGAGATACGCGTACACGCTATTAAACGTTATTTGTATCGCTTTGATTAGCTTCCTCGTCGTACCCGCCGTCATCTACATAGTGCTTGAAATGGATAATGGATACCTTATCTTGAAACTTTCCGGAGCGTTGAGTTTCTGCGTATTGGCCATCGTGAAGTATTTTTCGCTAATTTTTCATAAAGAAGATATTCGCAATGGTATCAAGTATATCGAGAGTGACTGGATAAATACTCGGTATTACAATGATCGGATC…
AcepOr120	scaffold00005	-	2916234	2913808	L	IKSIMADSSKSKYKNDFNYAVQVTRNVLRMIGVWPISSNASNVERIATRLQNVSCYFLFTFIIVPSLLLIFLKEHDFKRSVRVLGPLLNCGMGCLKYSLIMYHAKEIQSCLKQVLHDWRDTVDWKNRKIMLSKAKIGRRFAIISAVFMYVGGLSYRTLVPLSKGRMLTSMNITVRALACPSYFVKFDEQTSPAYEIVFILQFFAGLITYSVTVGAAGLAAFFVMHICGQLSILIGKFKHLNDIPEPEDRPVAILLADIVEHQIKVKTFLKQVEETMRYILLVEMTGSTILLCLTMYYVIMEWERSDSTAMLTMFVILTSFTFSIFTNCYVGQLLTDQSIKVGSMTSTTNWHRLPHKRARTLILIMAVSNIPAKISAGKMIEMSLPTFSNIIKTSLAYFN…	ATAAAATCAATTATGGCAGACTCATCGAAAAGTAAATACAAAAATGATTTCAATTACGCAGTGCAAGTGACTCGCAATGTTTTGCGAATGATCGGTGTGTGGCCAATTTCCAGTAACGCTTCCAATGTGGAAAGAATCGCGACTCGCTTACAAAATGTCTCTTGTTACTTTTTATTCACATTTATTATCGTGCCGAGTCTTCTATTAATATTCCTGAAGGAACACGACTTTAAACGTAGCGTAAGAGTGCTCGGACCGCTTCTGAATTGTGGGATGGGTTGCTTGAAGTACAGTCTGATCATGTATCACGCGAAAGAGATTCAGTCTTGTCTGAAGCAGGTGCTACATGACTGGAGGGATACAGTTGATTGGAAAAATCGAAAAATAATGCTATCTAAG…
AcepOr121	scaffold00005	-	2925237	2922428	L	IIMEKANPVIVVNDYKKDLRLSIQLNRWILKPLGAWPKSIKISFIERYAYMLVNVICISLIGFLFVPSAIYLVLEMDDAYNILKLTGPLNFCLMAIIKYSSLIFRENDIRNGIEHIANDWINTRYSDDRIIMIKSAKFGRRLVTICAVFMYGGATFYYLALPLSNGKITADGGNLTYRPLMYPVSSMIVDARRSPISEIFFFVQCLSGFIVHSITTGACSLAAVFAMHAYGRLEVLMQWIEHLVDGREDLCDNVDERLAMIVQQHVRILHFITLTDKMLREISMVEILGCTLSMCFLGYFVITEWERKDMTSYVTYVVLYTSLTFNIFILCYIGELVAEKCKKIGEKSYMIDWHRLSGRKGLDLILMIAVSNTSIKLTAGNLFELSLSTFGDVVKTSVA…	ATTATAATGGAGAAAGCAAATCCAGTGATAGTTGTTAACGATTACAAAAAAGATCTGCGGCTAAGCATTCAGCTGAATCGTTGGATATTGAAACCGCTCGGTGCCTGGCCGAAATCAATCAAGATTTCATTTATAGAGAGATAtGCGTATATGCTAGTGAATGTCATTTGCATCAGTCTAATCGGCTTCCTCTTTGTACCCTCCGCAATCTATTTAGTGCTTGAAATGGATGATGCTTATAATAtTTTGAAACTCACCGGGCCGCTGAATTTCTGCTTAATGGCCATCATaAAATATTCCTCATTGATCTTCCGCGAAAATGACATCCGTAATGGTATCGAGCACATCGCAAATGACTGGATTAATACTCGATATTCTGATGATCGGATAATCATGATC…
AcepOr122	scaffold00005	-	2928957	2926955	L	IMERTNSIATVHDNEKNMQLSIQLNRWILKPIGVWPKLTEISRMERYAYGLVNVICTSLIGFLFIPSAIFMLLEMDDVYLILKLSGPLSFCLMAVIKYSSLIFRENDIRSGIRHIESDWINTRHSNDRIIMIRNAKFGRRLVSICAFFMYGGAVFYYLALPFSKGKITENDGNLTYRPLVYPVASVILDARHSPISEILFWIQCLSGFIAHSITAGACSLAAVFAMHAYGRLEVLIQWLEHLVDGREDFCNNVDERLAMIVQQHVRILHFISLTDKVLREISIVEIVGCTLNMCFLGYYSLTEWETKETTSYITYIVLLISLTFNIFIFCYIGELVAEKCKKIGEVSYMIDWHRLSKKKGLALVLIIAMSNSSIKLTAGNLFELSLSTFGDVVKTSVAY…	ATAATGGAAAGAACAAATTCTATCGCAACAGTCCATGATAACGaAAAAAATATGCAGTTAAGCATCCAGCTGAATCGTTGGATACTGAAGCCGATCGGTGTCTGGCCGAAATTAACCGAAATTTCACGTATGGAAAGATACGCATATGGACTGGTGAATGTCATTTGCACTAGTCTAATAGGCTTCCTCTTCATACCCTCCGCAATTTTCATGTTACTTGaAATGGATGATGTATATCTCATTTTGAAACTTTCCGGTCCGTTGAGTTTTTGCCTAATGGCCGTTATTAAATACTCCTCGCTTATTTTTCGCGAAAATGACATCCGCAGTGGTATTAGGCATATTGAAAGCGACTGGATAAACACTCGGCATTCTAATGATCGGATCATCATGATCAGG…
AcepOr123	scaffold00005	-	2931820	2930052	L	VHNKSGLYNKNYKNDLRINLQLNVWIMKIIGTWPLTHSSIEMLWYRVLNVICYILLALLLIPSGVYIVLEIKDFYNQLKLGSALTFFFMAVLKYCALLLRENDIRKCVDYIKSDWRNVRYMDERRIMLQNANFGRRLIVICSVLMYGGVTFYFVAVPLTRAKIKEEDTNLTYRRLVFPVPSVIVDARRSPVNEIFYFIQLFAGFIAHNITVAACSLAALLAMHACGQLQVLMSWINHLVDGREGVNDTTNERLAKIIQLHMRILNFISLTEELLHEISLVEVVGCTLNICFLGYYCMMEWDFKKPVSGLTYLILLTSLTFNIFIFCYIGELITEQIIKVRESSYMIDWYRLPERKSLAVILIICMSNATTRLTAGNMIELSISSFGDVIKSSVAYLNML…	GTTCACAACAAGTCTGGACTATACAATAAGAATTATAAGAATGATCTTCGAATTAATTTGCAACTAAATGTCTGGATCATGAAAATCATCGGCACGTGGCCACTGACACACTCCTCGATTGAGATGTTGTGGTATAGGGTGCTGAATGTAATCTGCTACATATTGCTGGCTTTACTCCTAATTCCCAGTGGCGTATACATCGTCCTGGAGATCAAGGATTTCTACAATCAATTGAAGCTTGGTAGCGCTCTTACATTCTTTTTCATGGCCGTATTGAAATACTGCGCTTTGCTTTTGCGCGAGAATGACATTCGCAAATGTGTTGATTATATTAAGAGTGATTGGAGAAATGTGAGATATATGGATGAAAGAAGAATCATGCTGCAGAACGCAAACTTT…
AcepOr124	scaffold00005	-	2937040	2935088	L	LTTSKYDNDFNYAVQVTRIILRLIGAWPNPNSSMERIATRFQNVICHFLFGFIIMPSLLRVFLKEHEFKRRIRLLAPIVNCSMGWMKYFLILNHAKEIQSCLNRAHQDWSNTVDGSDRKAMLSTARVGRKFAIFSAIFMYTGGVGYRILIPLSKGRMLTPENITVRALALPSYFIKFDGQVSPAYEIVFTLQAFAGVLTYSTGIGAAGLAAFFIMHVCGQLSIIMGKLQNLNNISNSNDQAVAMLLADIVQHQIKVKSFLTQVEATMRYVWLVEIMGSSLLLCLSGYYIIMEWQNNDSTAMLTNSVMLTSFIFSIFTYCYVGQRLTDQSIKVGLMTSTTKWYHFQYKRARSLILIMAVSNIPAKISAGRMIDISLPTFSNIIRTSMAYFNMLLKF	TTAACGACGAGCAAATACGATAACGATTTCAATTACGCCGTACAAGTTACTCGCATTATTCTGCGATTAATCGGTGCATGGCCGAATCCTAATTCCAGCATGGAAAGAATTGCGACCCGTTTTCAAAACGTCATTTGCCATTTTTTAtTCGGGTTCATCATTATGCCAAGTCTTCTACGAGTATTTCTAAAGGAACACGAATTCAAACGTAGAATCAGACTGCTTGCGCCGATTGTGAACTGTTCGATGGGTTGGATGAAATATTTCCTGATCCTaAACCACGCAAAGGAAATTCAATCTTGCCTGAATCGGGCGCATCAGGATTGGAGCAATACAGTTGATGGAAGCGATCGGAAAGCGATGCTGTCTACAGCGAGAGTAGGCCGAAAGTTTGCAAtT…
AcepOr125	scaffold00005	-	2962066	2960127	L	LTTSKYDNDFSYAVQVTRIILRAIGAWPNYASSMERIVTRFQNIICHFLFGFIIMPSLLRVFLKEHEFKRRVRLLAPIVNCSMGWMKYFLILNHAKEIQSCLNRAHQDWSNTVDGSDRKAMLSTARVGRKFAIFSAIFMYTGGVGYRILIPLSKGRMLTPENITVRALALPSYFIKFDGQVSPAYEIVFTLQAFAGVLTYSTRIGAAGLAAFFIMHVCGQLSIIMGKLQNLNNISNSNDRAVAMLLADIVQHQIKVKSFLTQVEATMRYVWLVEIMGSSLLLCLSGYYIIMEWQNNDSTAMLTMSVMLTSFIFSIYTYCYVGQRLTDQSIKVGLMTSTTNWYHLQYKRARSLILIMAVSNIPAKISAGRMIDISLPTFSNIIRTSMAYFNMLLKF	TTAACGACGAGCAAATACGATAACGATTTTAGTTACGCCGTACAAGTTACTCGCATTATTCTGCGAGCAATCGGTGCGTGGCCGAATTATGCTTCCAGCATGGAAAGAATTGTGACCCGTTTTCAAAACATCATTTGCCACTTTTTATTCGGGTTCATCATTATGCCGAGTCTTCTACGAGTATTTCTAAAGGAACACGAATTCAAACGTAGAGTTAGACTGCTTGCGCCGATTGTGAACTGTTCGATGGGTTGGATGAAATATTTCCTGATCCTGAACCACGCAAAGGAAATTCAATCTTGCCTGAATCGGGCGCATCAGGATTGGAGCAATACAGTTGATGGAAGCGATCGGAAAGCGATGCTGTCCACAGCGAGAGTAGGCCGAAAGTTTGCAATT…
AcepOr126	scaffold00005	-	2981895	2979909	L	LKLIMKSSSTMSKRDNDFDYAIQVTRIILRSIGAWPSPNYVSNMERIATRFQNVICHFLFGFIIVPSLLQVFLKEHEFKRRVRLLAPVVNASMSWIKYFMILNHAKKIQSCLNRAHQDWSNTVDGSDRKAMLSAARVGRKFAIFSAAFMYTGGLCYRILMPILKGRMLTPENITVRPLALPSYFIKFDGRVSPAYEIVYTLQAFAGVITYSTRVSAAGLAAFFIMHVCGQLSIIMGKLQNLNNISNSNDRAVAILLANIVQHQIEVKSFLAQVEATMRYVWLVEIMGSSLLLCLSGYYIIMEWQNNDLTVMLIMSVMLISFILSIFTYCYVGQRLTDQSIKVGLMTSTTNWYHLQYKRARSLILIMAVSNIPAKISAGRMIDISLPTFSNIVKTSMAYF…	TTAAAGCTAATAATGAAAAGCTCATCAACTATGAGCAAACGCGATAACGATTTCGATTATGCAATACAAGTGACTCGTATTATTCTGCGATCAATCGGCGCGTGGCCGAGTCCAAATTATGTCTCCAATATGGAAAGAATTGCGACCCGTTTTCAAAATGTTATTTGCCACTTTTTATTCGGGTTCATCATTGTGCCGAGTCTTCTACAAGTATTTCTAAAGGAACACGAATTCAAACGTAGAGTCAGACTGCTTGCGCCGGTTGTGAATGCTTCGATGAGTTGGATAAAGTACTTCATGATACTTAACCATGCAAAGAAGATTCAATCTTGCCTGAATCGGGCGCATCAGGATTGGAGCAATACAGTTGATGGAAGCGATCGGAAAGCGATGCTGTCC…
AcepOr127	scaffold00005	-	2987631	2985753	L	MYPNENYVNDIKYTIQLNRVICRLLGIWPETKSSFLEHLKKISLILGCYFLLGCELIPTILYIVFVEKRTRIRLKLISSVMFTILAVLKYSSLVLSKNQVRNCLARMKDDWRNVTSTSARTSMIHKAMTARRLLILCGIFMYISGLYFRTIVPLSKGKTITNQNITIRHLPCPSYFVLFNGQISPAYEIMFFIQFFSGFIKYTITVVICSLAALFIMHTCGQLEILMTLINSLINETEEKNLDKKLAFTVEHQIKMRNFLRLVQSTLQYTSLLEVMGCTIIVCLLGHDVITEWEDQNVISMCSYLILLTSIGFNIYIFCFIGEQLSIEGEKLALTVCTLAWYRLPNAKARALILVIATSIVPAKLKAGKFFDLSIRTFGDVVKTAVTYLNFIRKMME	ATGTATCCAAATGAAAATTATGTGAACGACATAAAATATACTATACAACTAAATCGCGTTATTTGCCGTCTATTAGGTATCTGGCCAGAGACAAAATCTTCGTTTCTTGAACATTTAAAAAAGATCTCGCTGATATTAGGCTGCTACTTTCTTCTCGGTTGTGAACTAATCCCGACAATCTTGTACATAGTATTTGTAGAAAAACGAACTCGCATCAGATTGAAACTTATTTCATCTGTAATGTTCACGATACTGGCCGTCCTCAAGTACAGCAGTTTAGTGCTTAGTAAGAATCAAGTAAGAAACTGTCTAGCGCGAATGAAGGACGATTGGCGAAATGTCACAAGTACCAGTGCTCGTACTTCCATGATTCATAAAGCAATGACTGCAAGACGTTTG…
AcepOr128	scaffold00005	-	2991649	2989737	L	MPQNEHYQNDILYVMQPIRNLLLALGAWPTIKKERSVYQKAYNLLLICISYTLLFCDFVPSILYWFIEATSRIRLQMIPFLLYDFMSVGQYGIFIFRYNQLKRCLMHVEEDWENVLNVDARNIMLKSARIGKRLITICGIFMYSAVITFRTILPLFQGKIITDQNITIRHFSCPGYFFSLNVQVTPVYETIFIIQFVIGFIPVSIVTSACGLTAIFVEHACGQLKILISLMTTLVQKQWQKEHEVNTMLAEIVNHQMRVRNFLRLVQHTLQEVYILEIAVNTASLCILVYFMLVDWENRNIATVCTYCISITNVTIHTFLFCYTGEQLTSQAEKVAIASCELEWFRLPDKKARSIILLIRMSNAPSKISAGIFIDLSLKTFGNIMKTAGTYFNMIRNVID	ATGCCGCAAAATGAACATTATCAAAATGATATTTTGTATGTCATGCAACCAATTCGCAACTTGTTGCTCGCGCTCGGTGCTTGGCCCACCATCaAAAAAGAAAGATCTGTATACCAGAAGGCTTACAATCTTTTGCTAATTTGTATATCTTATACTCTTCTCTTTTGCGACTTTGTGCCCAGTATCCTTTACTGGTTTATAGAGGCAACGTCGCGCATTCGACTGCAAATGATACCTTTTCTCCTCTATGATTTTATGTCCGTTGGTCAATATGGCATCTTCATATTTCGCTATAATCAACTCAAGCGGTGTTTGATGCACGTTGAGGAAGATTGGGAGAACGTTCTCAATGTGGACGCACGAAACATTATGCTAAAATCCGCGAGAATAGGGAAGCGC…
AcepOr129	scaffold00005	-	2995971	2992952	L	MSQNKHHQSDILYITQPTRNILLALGAWPSINKGESIHSKVHNLLLIFMSYSLLFCDLIPGILYWLMKATTRVRLQMIPLLLYDFMSVSQYGIFISRYDQLKRCLKHVEEDWENILSVDARNIMLKSARTGKRLVTICAFFMYSGVITFRGILPLFQGKIVIDQNVTIRRFACPGYYFSFDVQVSPVYETVFIIQFLTGFITVSIVTCACGLTAIFVVHACGQLKILISLMTGLVQKEWQEECETNKKLAEIVEHQIRVRNFLRLVQHTLQEIYMLEIVINTTTICLLVYFMLMDWQTRNIGTLCSYLISIINVIIHMFLFCYTGEQLTGQAEKVAITSCMLEWYRLPDRKARSVVLLIIMSNMPTKISAGQFIDLSLKTFGNVMKTAGTYFNMLRSVID	ATGTCGCAAAATAAGCATCATCAAAGCGATATTTTGTACATTACGCAACCAACTCGTAACATTCTGCTCGCACTTGGCGCTTGGCCCTCCATCAATAAAGGAGAATCCATACACTCGAAGGTTCACAATCTCTTGCTAATCTTTATGTCCTACTCTCTCCTCTTTTGCGACCTTATACCCGGTATCCTTTATTGGTTGATGAAGGCAACAACGCGCGTTCGACTGCAGATGATCCCTCTTCTTCTTTACGATTTCATGTCCGTTAGTCAATACGGCATCTTCATATCTCGCTATGATCAACTCAAGCGATGCTTGAAGCACGTCGAGGAGGATTGGGAGAATATTCTCAGCGTGGACGCACGAAACATTATGTTGAAATCTGCGAGGACGGGGAAACGT…
AcepOr130	scaffold00005	-	2999776	2997811	L	MPQNKHHQNDISYITQPTRNILLALGAWPFVSKGRSVYPKAHNLLPICISYIFLSSDIIPGVLYWLMAETARVRLQTIPLLLYDFMSVSQYGIFIFRYDKLKRCLQHVEEDWKNVLSADARNIMLKSARTGKRLVMICAIFMYSGAFTFRTILPLFQGKIVIDQNITIRHLACPGYFFSLDVQVSPVYETVFVIQCLTGFIAVSIVTCACGLTAIFVVHACGQLKILIGLMRELVQKQWQEEREMDMKLAEIVEHQTRVRNFLRLVQHTLQEIYVVEYLVNTITICLLVYFMLVDWQNRNIPTLFTYWLCIVNVTTHMFLFCYTGEQLTGQAEKVAIASCELEWYRLPDKKARSVVLLIIMSNAPTKISGKFIDLSLKTFGDVMKTAGTFFNMLRNVID	ATGCCGCAAAATAAGCATCACCAGAATGATATTTCGTACATTACGCAACCAACTCGCAACATTTTGCTCGCGCTCGGCGCTTGGCCGTTCGTCAGTAAAGGAAGATCCGTATATCCAAAAGCACACAATCTTTTACCAATCTGTATATCCTACATTTTCCTCTCTAGCGACATTATACCTGGTGTCCTTTACTGGTTGATGGCAGAAACGGCGCGCGTTCGATTGCAGACGATCCCTCTTCTTCTCTACGACTTCATGTCTGTCAGTCAATATGGCATTTTCATATTTCGCTATGATAAACTCAAGCGATGTTTGCAACATGTCGAGGAGGATTGGAAAAACGTTCTCAGCGCAGACGCACGGAATATTATGCTGAAATCTGCGAGAACGGGCAAACGC…
AcepOr131	scaffold00005	-	3003311	3001553	L	MFANKYYEYDIENTFVMNRFFFRLLGIWPFPRTNSLFPELLETVVLVFVCFAFLFGELIPIILYVFMVLTDVRLRFKIMANGIFTIIEIIKYGYTVFYKNQVRNCLVLVEEDWRNVNLNDRISMIGRVRTSKRLIVICTVFVYLTGVCARMIIPLSVGKIVTPQNVTIRPLPCAAHLVIFDVQRSPVYEIVYFIQFVAGFVKYTILVATFSFVTLCGMHFCAQSDILVTLMNDFVNENQSEYLNKKLANVVEHQIRIRNFLRLLQSITQYPNLIEILGSTVMLCYVGFYIIMEWEDHNVFRLSLYFSGLTMFCFNIFIYCYMGEQIIEQGEKIALTACTLEWHRLPDIKARALILLISISEKPLRLKAGNFIDLTLRTFGNVVKMSVTYLNLLR	ATGTTTGCCAACAAATATTACGAATACGACATAGAGAATACTTTCGTGATGAATCGCTTTTTCTTTCGTTTATTAGGCATATGGCCATTTCCACGCACGAATTCCCtTTTTCCGGAGCTGTTGGAAACGGTCGTGCTGGTCTTCGTGTGTTTTGCATTTCTCTTCGGCGAATTAATCCCGATTATACTTTATGTATTTATGGTGCTGACAGACGTTCGTTTGAGATTTAAAATCATGGCTAATGGAATATTTACGATAATAGAAATCATTAAGTACGGTTATACCGTGTTTTACAAGAATCAAGTGCGAAATTGTCTAGTACTGGTTGAAGAGGACTGGCGAAACGTCAATCTAAATGATCGCATCTCTATGATTGGCAGGGTCAGAACTAGCAAACGT…
AcepOr132	scaffold00005	-	3006932	3005108	L	MFANKYYERDIENAFGINRFFFRLLGIWPFSRTNSLLFELVETFILVFACFAFLFGELIPTILYVFMVLTDFRLRLKVMASGIFTIIEIIKYSYAILYKSQVKNCLILVDKDWRNVINPNDRNSMIDKVKTSKRLIVICAIIVYVTGMAVRMIIPLSVGKIVTSQNITIRPLPHVAYLVIFDVQRSPVYEIIYFVQFLAGLIKYTITVTTFGFMTLCAMHFCAQSDILVTLMNNFVNENQSENLNKRLATVIEHQIKIRNFLQLVQSTTQYPSLIEILGSTVLLCFAGYYIIMEWEDHNVIRLCAYISVLIMFCFNIFIYCYMGEQIIEQGEKVALTTRTLEWYRLPNTKARALILLIIISENPLNLKAGNLIDICLRTFGNVAKMSVTYLNFLRSV	ATGTTCGCCAATAAGTATTACGAACGTGACATAGAAAATGCTTTTGGAATAAATCGtTTTTTCTTTCGTTTATTAGGCATATGGCCATTTTCGCGCACTAATTCCCTTCtTTTTGAACTGGTGGAAACATTTATATTGGTCTTTGCTTGTTTTGCGTTCCTCTTCGGCGAATTAATCCCGACTATACTTTATGTATTTATGGTGTTGACAGACTTTCGTTTGAGACTGAAAGTCATGGCCAGCGGGATATTTACAATAATAGAAATTATCAAGTACAGCTATGCAATACTTTACAAGAGTCAAGTAAAAAACTGTCTAATATTAGTTGATAAAGATTGGCGGAACGTCATCAATCCGAATGATCGTAATTCGATGATCGACAAAGTTAAAACTAGTAAA…
AcepOr133	scaffold00005	-	3010667	3008618	L	MFANKYYEHDIENAFGINRFFFRLLGIWPFSRTNSLLFELAETFTLIFACFAFLFCELIPTMLYVFMVLTDFRLRLKVMASGIFTITEIIKYSYAVLYKSQMKNCLILIDEDWRNVINSSDRNSMIDRVKTCKHLIVICAIIVYVTGMAVRMIIPLSVGKIVTSQNITIRPLPHVAYLVIFDVQRSPVYEIVYFIQFLAGLIKYTITITTFSFMTLCAMHFCAQSDILVTLMNDFVNENQPENLNKRLAIVVERQIRIRNFLQLVQSTIQYTSLIQIVGSTVMICLVGYYVIMEWEKHNVVNICAYISGLIMLWYIIFIYCYMGEQIIEQGEKVSLTTCTLEWYRLEDATARALILLITISENPLKLKAGNFIDISLRTFGNVAKMSMTYLNLLRSVV	ATGTTTGCCAATAAGTATTACGAACACGACATAGAAAATGCTTTTGGAATAAATCGTTTTTTCTTTCGTTTGTTAGGCATATGGCCATTTTCGCGCACTAATTCCCTTCTTTTTGAGCTGGCGGAAACGTTCACATTGATCTTCGCTTGTTTTGCGTTTCTCTTCTGCGAATTAATCCCGACTATGCTTTATGTATTTATGGTGTTGACAGACTTTCGTTTGAGGCTGAAAGTCATGGCCAGCGGGATCTTTACAATAACAGAAATTATCAAGTACAGCTATGCTGTACTTTACAAAAGTCAAATGAAAAATTGTCTAATACTGATTGATGAAGATTGGCGAAACGTCATCAATTCGAGTGATCGCAATTCGATGATTGACAGAGTTAAAACTTGCAAA…
AcepOr134	scaffold00005	-	3014898	3012998	L	MFANKYYERDIENAFAMNRFFFRLLGIWPFTHANSFLLELMETNALILTCFTFLFGELIPTMLYVFMVLTDFRLRVKVMASGLYTLIEIIKYSCTLLYKNEVRNCLKFVEEDWRNVINPSDRVSMIDRVRTSKRLIMMCAIFMYFSGMGFRIIIPLSTGKIITSENITIRPLPHVAYLVLFDVQSSPVYEIVYIVQFLSGLIKYTITVTTFGFMTLCAMHFCAQSDILVTLMNDFVNENQPKDLNKRLAIVVERQIRIRNFLQLVQSTIQYTSLIQIVGSTVMICLVGYYVIMEWEKHNVVSICAYISGLIMLWYIIFIYCYMGEQIIEQGEKISLTTRTLEWYRLEDATARALILLITISENPLKLKAGNFIDISLRTFGNVAKMSMTYLNLLRSVV	ATGTTTGCTAACAAGTATTACGAACGTGACATAGAGAATGCTTTCGCGATGAATCGTTTCTTCTTTCGTTTATTAGGCATATGGCCATTTACACACGCAAATTCTTTTCTTTTGGAACTGATGGAGACTAACGCACTGATCCTCACATGTTTCACGTTCCTCTTCGGCGAACTAATCCCGACCATGCTATACGTATTTATGGTGCTGACAGACTTTCGTTTAAGGGTGAAAGTTATGGCCAGCGGACTATATACGTTAATAGAAATCATCAAGTACAGTTGTACTCTGCTTTACAAGAATGAGGTGCGAAACTGTCTAAAATTCGTTGAAGAAGACTGGCGAAACGTTATAAATCCGAGCGATCGTGTCTCAATGATTGATAGAGTCAGAACTAGCAAA…
AcepOr135	scaffold00005	-	3018893	3017146	L	MFANKYYKHDIENAFAMNRFFFRLLGIWPFTHANLFLLELIETVALILMCFTFLFCELIPTMLYVFLVLTDFRLRVKVMASGLFTLIEILKYSCTLLYKNQVRNCLKFVDEDWRNVINPSDRISMIDRVRTSKRLIMMCATFVYLTGMVVRIIVPLSIGKVVTSENVTIRPLPHVAYLVILDVQRSPVYEIVYFIQFLAGFIKYTISITTFSFMTLCAMHFCGQSDIFVTLINDFVNENQSKNVNRRLAIVVERQIRIRNFLQLVQSTIQYTSLIQIMGSTVLICFVEYYTIMEWENHNVIRMCAYISGLIMLSYNIFIYCYMGEQIIEQGEKVSLTTRTLKWYRLEDATARALILLITISENPLKLKAGNFIDISLRTFGNVAKMTVTYLNVLRSV	ATGTTTGCTAACAAGTATTACAAACACGACATAGAAAATGCTTTCGCGATGAATCGCTTCTTCTTTCGTTTATTAGGCATATGGCCATTTACACACGCAAATTTATTTCTTCTGGAGCTGATAGAGACGGTCGCACTGATCCTCATGTGTTTCACGTTCCTTTTCTGCGAATTGATTCCGACTATGCTCTACGTATTTTTGGTGTTGACAGACTTTCGTTTGAGGGTAAAAGTTATGGCCAGCGGACTATTTACGTTAATAGAAATCCTCAAGTACAGTTGTACTTTGCTATACAAGAATCAAGTGCGAAACTGTTTAAAATTTGTTGATGAGGACTGGCGAAACGTTATCAATCCGAGTGATCGCATCTCGATGATTGACAGAGTCAGAACTAGCAAA…
AcepOr136	scaffold00005	-	3026581	3020829	L	LLGVWPFYRKKSTREKIWKYLLILIYHILLYSVLIPGALFWLIEKRARVRVRTIPLLLYGIITCGKYGSLIFHEKNIKRCLQHIEEDYKVVNAKARNTMIKSAKIGRRLVTLCAIFMYGSGLFFRLILPFAKGQIITSQNVTIRPLPCPAYFIFFNVQVSPTYELIFAIQVLSGIVTFSITTGLCGLATLFVMHACGQLKVLINLMTNLVEEKWHEKRELNRKLARMVEHQIRFRNFLQLIENTLHQACLIELMGCTMLICLLGYFIIMEWENSNRIAMFSYFSSITSMMINVFMFCYTGEQLTIQAEEVARKSCVLEWYRLPNKDARGIVLVIIISNLPAKITAGKIVDLSFKTYGDVIKTAVTYFNMLRKMT	TTACTCGGAGTATGGCCGTTTTATAGAAAAAAATCTACCCGCGAAAAAATTTGGAAGTACTTATTAATCTTGATCTATCACATTCTCCTCTATTCTGTCCTGATACCTGGTGCTCTTTTTTGGTTGATCGAGAAGAGAGCACGTGTCAGGGTCCGAACAATCCCTCTGCTTCTTTATGGCATCATAACATGTGGTAAATATGGCAGTTTGATATTCCATGAGAAAAACATAAAACGCTGCTTGCAGCACATCGAGGAAGATTATAAAGTTGTTAACGCAAAAGCGCGGAACACGATGATTAAATCTGCAAAAATTGGAAGACGGCTGGTTACACTTTGTGCGATTTTTATGTACGGTAGCGGGCTCTTTTTTCGACTGATTTTGCCATTTGCCAAAGGA…
AcepOr137	scaffold00005	-	3030191	3028587	L	MFHNKYYKDDMIYITHLTRNILSLLGIWPSNKKDSICAKVWRYFLISICHILLYCVLLPGIFFWLIEKRTRVRIQTIPLLLFVLMACSKYINLLFHEKKIKRCLEHIEEDYKVVTNAEARDTMITSAKIGRHLVSLCAIFMYSSGLSFRLILPFARGKVITPQNITLRPLPCPSNFFFFDVQVSPTYELIFAIQVLSGIVTYSITTGLCGLATLFVMHACGQLKVLINLMTNLVEEKWHKKRELNKKLARMVEHQIRFRNFLQLIENTLYQACLIELMGCTMLICLLGYFIIMEWENSNRIAMCSYFSSITSMMINVFMFCYTGEQLTIQAEEVARKSCVLEWYRLPNKDARGIVLIIIISNLPAKITAGKIVDLSFKTYGDVVKTAVTYFNMLLKMTD	ATGTTCCATAATAAGTATTATAAAGATGACATGATTTACATCACACATTTGACGCGAAACATTCTAAGCTTACTCGGAATTTGGCCGTCTAATAAAAAAGACTCTATCTGCGCGAAAGTCTGGAGATACTTCTTAATCTCGATCTGTCACATTCTTCTCTATTGCGTTTTGCTTCCTGGAATCtTTTTTTGGTTGATTGAAAAGAGAACACGCGTTAGAATCCAGACGATTCCTCTGCTTCTCTTCGTTTTGATGGCTTGTAGTAAATATATCAATTTGCTATTTCACGAAAAGAAAATCAAACGCTGCTTGGAGCACATCGAGGAAGATTATAAAGTTGTTACAAACGCGGAAGCGCGGGACACGATGATTACATCTGCAAAGATTGGAAGACATCTG…
AcepOr138	scaffold00005	-	3033648	3032008	L	MLHNEYYKDDMIYITQLTRNVLSLLGVWPNYNRRRTIGEKIRKYFLISISYILLYCVLIPGALFWLIEKRTRVRVQTIPLLFYGFMASGKYSNLIFREKNIRRCLKHIEQDWRIITSAEEREMMIESAKIGRRLVTLCAVFMYGSGLSFRSILPFAKGKIVTAQNITIKPLPCPAYFFSFDIQVSPAYELIFAMQFLSGIVTYSITIALCGLAAVFVMHACGQLRILVDLMRNLVEDQWQEKQEVDKKLAKMVEHQIRIRSFLQLVENTLQQACLIELMGCTMIVCLLGYFIIMEWENSNSIAMCSYVITLTSLMINMFMFCYTGEQLTVQAERVASTSCELEWYRLPDKKARGIVLVIIMSNMPTKITAGKIMALSFKTYGDVVKTAVTYFNMLLNVA	ATGCTGCACAACGAGTATTACAAAGATGATATGATTTACATTACACAATTGACACGAAATGTTTTGAGCCTACTTGGGGTTTGGCCGAATTACAACAGGAGAAGAACTATTGGCGAAAAAATTCGGAAGTACTTTCTGATCTCGATCTCTTATATTCTTCTCTATTGCGTCTTGATTCCTGGTGCCTTATTTTGGTTGATTGAGAAGAGAACACGAGTCAGAGTTCAAACGATTCCTTTACtTTTTTACGGTTTCATGGCCAGTGGTAAATATAGCAATTTGATTTTTCGTGAGAAAAATATTAGACGCTGCTTGAAACACATTGAACAGGATTGGAGGATTATTACCAGTGCAGAGGAGCGAGAGATGATGATTGAATCCGCGAAGATTGGAAGACGC…
AcepOr139	scaffold00005	-	3039099	3037204	L	MILNEYQKIDVKYVFEQSHVVLRMLGIWPSIDRQPNIIEKIINIFLIIVCYLLLHCDMVPGILYYAVVDDEPSEKVKMMPPILYSVMAIAKYSTLLVYEYDIRNCLRHIKEDWGTVVVDDAREVMLSKASNGRRLFTLCCTFMYCGGVSYNTIVPLSRGSIVIDENTTIRPFSSPGYYVFFDPQNSPAYEIVFLQQVLCGFVMYTITVAICGLAAVFVMHASAQMEILIRQMENFVDESEFGQRNICAKLAVIVEHQIRIQNFLQLVENVLRYSSLVEIVGCTTLICLTGYCIIGEWNNGNLPAFCTYVTALTSVIINIFILCYIGEYITAQAEEVGLITCTLDWYRLPTNVARDMILVIISSNIPPRITAGKFIELSFKTFGDVIKSAVIYLNILRQL…	ATGATCCTTAATGAATATCAGAAGATAGACGTGAAATACGTTTTCGAACAAAGTCACGTTGTACTTCGCATGCTCGGGATTTGGCCATCGATTGACAGACAGCCAAACATAATCGAAAAGATTATAAATATTTTTCTCATAATCGTTTGTTATCTGCTCCTCCATTGTGACATGGTACCGGGTATTCTTTATTACGCAGTTGTCGATGATGAGCCGAGTGAGAAAGTAAAAATGATGCCACCGATTCTGTACTCAGTCATGGCGATCGCCAAATACAGTACTTTACTTGTTTATGAATACGATATTAGAAATTGCCTGCGGCACATCAAGGAAGATTGGGGAACAGTAGTCGTCGATGACGCGCGAGAAGTGATGTTGAGCAAAGCTAGTAATGGAAGA…
AcepOr140	scaffold00005	-	3042483	3040175	L	MVDRKQGKTLNTLAANVTKQNELHVLDFYYAVQISVCLLKPFGAWPLANDETSKFKIVLHKASMMIATFLLICTIVPMMLHMMKEKDVFLIIHLMCELIFTLMAFAKYVLLLWHQDQLRFCVDYVANDWRYAIIAEDRNIMLANARIGRTFGITSVIFMFSCGTLYYLQPIATSNLVNEDNVTVRLHPSACEFLVFDSKVSPAYEIVYFLQLLCGFTAYSAFCGICSLMANFVAHICGQCDVLMSLLKELVDGGKRNSGSIDNRIAVVITRHLHLLRFVSHVRNLFTEICLVEFMNASCNICLLGYIIITDMNNNESFVQIFTYFFGLVSVIFNVFMFCYIGDLLKERCQQIGTICYTIEWYRMPSRKAIDLLMPIIMSRYPATLTAGKMLTMTLITFS…	ATGGTTGATCGAAAACAAGGAAAGACGCTGAACACGCTCGCTGCCAATGTAACAAAGCAGAATGAATTGCATGTTTTGGACTTTTATTACGCCGTTCAGATAAGCGTTTGTCTATTAAAACCATTTGGTGCTTGGCCGTTGGCCAATGATGAAACGTCGAAATTCAAGATCGTCCTGCACAAGGCATCGATGATGATCGCCACGTTCCTCTTGATCTGCACTATAGTGCCGATGATGTTGCACATGATGAAAGAAAAGGATGTCTTCCTAATAATTCATTTAATGTGTGAGTTAATCTTCACTCTAATGGCTTTCGCGAAATATGTTTTGTTGCTCTGGCATCAGGATCAGCTCAGATTCTGCGTTGATTATGTAGCCAACGATTGGCGGTACGCAATA…
AcepOr141	scaffold00005	-	3045918	3044229	K	MIASMSPVDNRALFQNFNYRSDTEYMLRVAKILLTPVGIWPLYGNDSTMYKIKYYLQTSIVFCLMCFLLVPHIIYTFFDAEDLTRYMKVIAAQIFSLLGIIKFWTMIINKNNIKYCLKEMEIQYRDVESEEDRLVMVKNAKVGRQFTMMYLVLLYGGALPYHIIMPLMADKVIKEDNTTHLPLPYLSDYVFFVVEDSPFYEILFVVQIVFSTMILSTNCGVYSLIASCVMHACCLFEIARRHMETLLVGGIDDLHERFNWIITNHMRALRYVEMIENSLNIVFLSEMILCTIIICFLEYGVLKEWEDNKFFGVIIYFTLVTSIFVNVFTLSTIGDRLKEESGKIGEVSYSIDWYTIPTKNVNSLIMVMIRSNRPSTLTAAKMFDISLQSFCDVCKTSMA…	ATGATCGCGAGCATGTCGCCGGTCGACAATCGCGCGCTATTCCAAAACTTCAATTACAGGTCCGATACGGAGTACATGTTAAGAGTCGCCAAAATCTTGTTGACGCCTGTTGGCATCTGGCCACTTTACGGGAACGATTCTACAATGTATAAAATTAAATACTATCTCCAGACGAGCATCGTATTTTGCTTAATGTGTTTTTTGCTCGTTCCGCACATCATATATACCTTCTTCGATGCGGAGGACCTAACAAGATACATGAAAGTCATAGCCGCTCAGATATTTAGCCTGCTGGGTATCATCAAATTCTGGACAATGATCATTAACaAAAACAACATCAAGTACTGCTTGAAAGAGATGGAGATTCAGTACAGAGATGTGGAGAGTGAAGAGGATCGA…
AcepOr142	scaffold00005	-	3048929	3047172	K	MSLKDFTLFRNRNYKADTEYVVKVAKTLLTPVGIWPLYRGNSKSDKIKNYLQTGVIFGLMCYLLVPHIIYTFFDAEDLTRYMKVVAAQVFSLLAIIKFWTMIINREEIRYCLQQMEMQYRNVECEEDRLVMMKSAKIGRLFTVTYLGLSYGGALPYHIIMPLLEDRIVKEDNTTQIPLPYLSDYVLFVVEDSPFYEITFVSQILISSIILSTNCGVYSLIATCVMHSCCLFEVVRRQMETVLDDEINNLHKRFGRIIEHHMQAIKFAEMIEKSLNIVFLCEMVGCTIIICFLEFGVLKEWEDGKILNMGTYFVLMTSIFVNVFIISAIGDRLKEESEKIGESSYSIKWYDLPSQIVKDLILVMLRSNRPSTLTAAKIFDLSLQGFCEVCKTSAAYFNFI…	ATGTCGCTGAAAGACTTTACGCTATTTCGAAATCGCAATTATAAGGCCGACACTGAGTACGTAGTGAAAGTGGCCAAGACTTTGTTAACACCTGTGGGTATTTGGCCGCTCTACCGAGGTAACTCCAAGTCGGATAAAATCAAAAATTACCTCCAAACAGGAGTAATATTTGGATTGATGTGCTATTTGCTTGTTCCACACATCATATATACCTTTTTCGATGCAGAGGATCTGACAAGATATATGAAGGTTGTAGCTGCTCAGGTGTTCAGTCTACTTGCCATTATTAAATTCTGGACAATGATTATTAATAGAGAAGAGATCAGATACTGTCTGCAGCAAATGGAAATGCAGTATAGAAACGTGGAATGCGAGGAAGATCGATTGGTGATGATGAAG…
AcepOr143	scaffold00005	+	8589171	8594994	V	MIPTSTVDNLMEFTLRMIGIWPYSSYRFLMRIIWTMTMTIWQFLQYWHLFSHIGSDTLPNLMDSLSLCLSNSLLFLKMSLLWLNGRIIYDMVARIAEDWNECSSNHSKMQLMISKAILSHRISKYSIGTYTVVLLLFGAGNMIVQKTMGSEQLVEEKQLIVKMKLPSEFDASPIYEIVVVTQFFVQFTLALLAGMLNALIVTLILHVAGQIDIICHELLEIPIAENKYDSRIILLRSIVSRHQRIIAFADSIEDVFCYMALMQFLLNTFVICFLGFVIVTSFGTHDGNILMVKIIPYYAVVNLEAFILCFSGEYLTSKSKSINQAAYNSFWYKLKTKESKILLLLIMRSQKELTMTAGKFVDLSLEGFTSILKASASYISVLHAMY	ATGATACCTACGAGCACTGTTGACAATTTGATGGAATTTACTTTACGGATGATCGGCATTTGGCCATATTCCTCATACAGATTCTTAATGCGCATTATTTGGACGATGACGATGACCATCTGGCAGTTCTTACAGTACTGGCATCTCTTCAGTCATATCGGTTCCGATACTCTACCGAATCTCATGGATTCTTTGAGTCTGTGTTTATCAAACAGCTTGTTGTTTCTAAAAATGAGTCTCCTTTGGCTGAACGGACGTATTATTTATGACATGGTTGCGAGGATTGCTGAAGACTGGAATGAGTGCTCCTCTAATCACTCAAAGATGCAGCTGATGATAAGCAAAGCGATCTTGTCTCATCGAATTTCAAAATACAGCATTGGTACATACACTGTCGTG…
AcepOr144	scaffold00005	+	8597792	8603862	V	MIPISTVSRSVEIGLHLTGIWPNSSIFFKLLWTLVMGIGLIFQYYYLLTHFSTKELPNLIDGLSTTLPHSLLFFKLIVLWVNHRIFKNILIVMSNDWHKYSNMYAMIDKAVLAHRCSKLIISVYSIAVLLYSTASILNKQNDIDCRELLIKMELPFGFCESPIYEIVMFVQFIRLMAVASAIGMLDALLVTLMLHIGGQIDLMQQEVEEIFVKDNKHDLSTIIVRSLIDKHHKIIAFSESIESLFSYIALMQFFSNTLIICCIGFLIVTSLGTNEGVRMLVKTLFFYIAITLEAFIFCFAGEYLSNKSKTIGDAVYGSIWYNLKPRDSRILLFVIMRSQKRLTITAGKFMDLSLEGFANSLKASASYISVLYAMY	ATGATACCGATTAGCACTGTCAGTCGATCAGTCGAAATTGGCCTTCATCTTACTGGAATATGGCCGAATTCTTCGATTTTTTTtAAACTACTTTGGACATTGGTGATGGGAATAGGATTAATCTTCCAGTATTATTATCTTCTGACACATTTCAGCACTAAGGAGCTACCGAATCTGATAGACGGTTTAAGTACTACTTTGCCGCATAGTCTCCTTTTCTTCAAACTGATCGTCCTGTGGGTCAATCATCGAATATTCAAAAATATCCTGATAGTGATGTCCAACGATTGGCACAAATATTCCAACATGTACGCCATGATCGACAAGGCAGTCCTCGCACATCGCTGCTCAAAATTGATCATCAGTGTTTATTCGATAGCAGTATTGCTTTACAGTACC…
AcepOr145	scaffold00005	+	8606099	8608869	V	RRDKMTAISTVALSVQIGLRFVGIWPNASYALFFRGVWILTTGIVQTFQYWWIIIHLGTDDMSHLMDGLSVTMEYSVMFLKLIILWLNSRIFYDILATMAADWREAAISEMRTMKNKANLSRHFSNVIIGLHSAAAFSYGIGVLVSHSNDYDINEVKTPAREFTLKLQLPFESDESPRYELVMCLEFLHQLASSAMTGVLNSLIVTLILHASGQIEILCDALRDISSDKNNQHFIISIIKELISKHQKIIVFSDQIEKIFCYIALIQFLSSSLVICCLGFMIVTSISTQDSDMIDSSSLMKAIVFYMAATVEAFIFCFCGEYLSAKSKMISDAAYESIWYDFKPNECKFILFIILRSQRRLTITAGKIMDLSLEGFTSIIKASVSYISLLHAMY	AGACGTGATAAAATGACGGCTATAAGCACTGTTGCTCTTTCGGTGCAAATTGGTCTTCGATTTGTCGGGATTTGGCCTAATGCGTCATATGCGCTGTTTTTtCGGGGTGTTTGGATATTGACCACCGGTATAGTACAGACTTTCCAGTATTGGTGGATTATTATTCACTTAGGAACTGACGACATGTCACATCTGATGGACGGTTTGAGTGTTACTATGGAATACAGCGTGATGTTCCTGAAACTGATTATTTTATGGTTGAATAGTCGTATATTTTACGACATCCTAGCTACGATGGCTGCAGATTGGAGGGAAGCCGCTATTAGTGAAATGCGTACCATGAAGAACAAGGCAAATCTGTCGCGGCACTTCTCCAACGTAATCATCGGACTTCATTCG…
AcepOr146	scaffold00005	+	8616525	8618717	V	MGLKTTISSSVEFGLRAIGIWPGSHNILFRTFWTISLGLAQTFQFKYIVACIETANFLDLVDSVSTTLPYSLLCFKLIILWQNQRLFNDILTSMSRDWRNCHTVAFDVRIMTNKATLSHRCSMLIIGVYSIAVVVYVSVIMEFNSINSESGRGELFLKMEFPFVYEFSPVYEIVMFIQCIQLLSNAWVIGMLDALIITLIFHISGQIDIVCQGLLELFSKDYEYKSYKDAKSAVIRKHQNVIAFSNNIENLFSNIALMQFFTNTLVICCIAFVILISIEGNKRFNMLLKSLFFYIAITLEAFIFCFAGEYLSNKSKSVANIAYEALWYNAKPSESRNLLILILRSQKRLTLTIGKFNDLSLEVFASILKASASYVSVLLAMS	ATGGGTCTTAAAACAACCATAAGCTCTTCGGTTGAATTCGGGCTGCGGGCTATCGGGATTTGGCCGGGATCTCATAACATCTTATTTCGGACTTTTTGGACAATCTCCTTGGGTCTCGCTCAAACATTCCAATTTAAATACATCGTCGCCTGCATCGAAACTGCTAACTTTCTTGATTTGGTAGACAGCGTTAGTACCACGCTGCCTTACAGCTTGCTCTGTTTCAAACTAATTATCCTCTGGCAGAATCAAAGATTATTTAACGATATTTtGaCATCGATGTCACGAGATTGGCGTAACTGCCATACTGTCGCTTTCGATGTACGCATTAtGACAAATAAaGCAACTCTTTCtCATCGTTGTTCGATGTTAATTATCGGAGTATActCGATTGCTGTT…
AcepOr147	scaffold00005	+	8619697	8624103	V	KMIPTSTVSRPVEIGLRLTGIWPNSSIFFRLLWTLVMGTGLIFQYHYLLVHFSIKELPNLIDGLSTTLPYNLLFFKLVVLWINNRLFIDILTAMSNDWSEYSNMYAMIDKAILAHRCSKVTIGVYSTAVLLYSTASINFRKQTNGNCRELLIKMELPFEFCNSPIYEIVECVQFVHLMAVASAIGMLDAFMVTLMLHIGGQIDLMQQEVEEIYLKNNKYNFPATILRSLINKHHKIIAFSESIESLFSHIALMQFLSNTLIICCIGFLIVTSMGTDEGIRMLVKTSFFYIAITLEAFIFCFAGEYLSNKSRTIGDAVYESVWYTLKPQDCRILLFVIMRSQRRLTITAGKFMDLSLEGFTNSLKASASYISVLYAMY	AAGATGATACCGACTAGCACTGTTAGTCGACCAGTCGAAATTGGCCTCCGTCTTACTGGAATATGGCCGAATTCCTCGATTTTCTTCAGATTGCTTTGGACATTGGTAATGGGAACAGGACTGATCTTCCAGTATCATTATCTTCTAGTACACTTTAGTATCAAGGAACTACCGAATTTGATAGATGGTTTAAGCACTACTTTGCCATACAATCTTCTTTTCTTCAAATTGGTTGTTCTGTGGATTAATAACCGATTATTTATTGATATTCTGACGGCGATGTCCAACGATTGGAGCGAGTATTCTAACATGTATGCTATGATCGACAAGGCGATCCTTGCGCATCGCTGCTCAAAAGTGACCATCGGTGTTTACTCTACAGCGGTGTTGCTTTACAGT…
AcepOr148	scaffold00005	+	8636818	8639912	V	TSTIALSVQIGLRSIGFWPNTPCGLLFRCLWMLTIGIVQTFQYWWIILHLRTDDMSYLMDGLSVTIEYSVMSLKLIILWFNSRIFYDVLAAMAADWREATSNEMHIMMSKANLSRRFSNVIIGLHSVAVMCFGIEVLASHTNDYDADHGIETPIRAFTLKLQLPLQCNESPLYELVMSLEFLHQLASATATGILNSLLITLILHTSGQIEILCDTLRNISSKMNNQQLIFCMKEAIGKHQKIITFSDKIDKIFSYIALIQFMSSTLLTCCIGFTVITSINAQDSDTIDGTALMKAIVFYMAAAVEAFTFCFCGEYLTAKSKMIGDAAYKSVWYDFAPKESKLILLIILRSQRRFTITAGNMMDLSLEGFTSILKASVSYVSVLNAMY	ACAAGCACTATTGCTCTGTCGGTGCAAATCGGTCTTCGAAGTATTGGATTTTGGCCTAATACGCCTTGCGGCTTGTTATTTCGATGCCTTTGGATGTTGACCATCGGTATAGTGCAGACTTTCCAATATTGGTGGATCATTCTTCATTTAAGAACCGACGATATGTCGTATTTGATGGATGGTTTAAGTGTTACTATAGAGTACAGCGTGATGTCTTTAAAACTGATTATTTTGTGGTTCAATAGTCGTATATTTTACGACGTCCTAGCTGCGATGGCTGCAGATTGGAGAGAAGCCACCAGCAACGAAATGCACATCATGATGAGCAAGGCAAATCTATCGCGGCGCTTTTCCAATGTTATCATCGGGCTTCATTCGGTAGCAGTGATGTGCTTCGGA…
AcepOr149	scaffold00005	+	8641070	8643715	V	MLELRKDTIGRASTISESVEVGLRFIGMWPHCVYANINWWTYIVSVAIMQYFQYAYIFAHFDLSHLSVFVDGLSITFGYSLSFLKLINLWFNRRKLFAILDTMNKDWSDAIHSDMSTMIRYANWSRQCSNVMITTNALAVFFYVIGGLILRSMIQKNDDSIRELPIKMEFPFKVDYFPIFELILILQFFHDLSVACIIAMLNALLVTLVLHVSGQIDIMLQGFMEISSKHTSRSSLDAIKDLVNRHQRIIDLSEDIEDLFSNIALLQFIWNTLVICCIGFVIVISIGTEEGATTITKSLIFYVAITLEAFVFCYAGEYLSAKSKSISDAAYECLWYDLTPSECRILMFLMLRSQKRLTITAGKITDLSLEGFTTIMKSSASYISVLSALY	ATGTTGGAGTTACGCAAAGATACGATAGGACGCGCAAGCACCATCAGTGAGTCGGTCGAAGTGGGTTTACGTTTTATCGGAATGTGGCCACATTGTGTATACGCGAATATCAATTGGTGGACTTATATCGTGTCGGTGGCAATAATGCAATATTTTCAATATGCGTATATTTTCGCACACTTCGACCTCAGCCATCTCTCGGTTTTTGTAGATGGCCTAAGCATCACATTCGGCTACAGTTTGTCGTTTCTTAAACTGATCAATCTGTGGTTCAATCGTCGAAAATTGTTCGCCATTCTGGATACAATGAATAAAGATTGGAGCGACGCAATCCATTCGGACATGTCCACAATGATCAGATACGCCAACTGGTCGCGTCAATGTTCCAATGTAATGATC…
AcepOr150	scaffold00005	+	8644877	8647000	V	MKRTSTISRPVEIGLRFIGMWPDSAYATLYWLFYMATMVIVQYYQYTYVFTHFDLSDISLLMDCLSLTLAYTLAFLKLFVLWWNRRTFYYIVKAMNEDWKECVINNSYKSTMMSVSDLSHRCTNVMISINALAAFFLSIGEHLLQSMGDVSGVDNNSRELPIKMEFPFDVSESPIFECFLIGQFLYELVLASIVGMMNALLVSLILHVSGQIDIIQQDINKISNSKYDSSLSLIVIKGLIYKHQKIITLSENVENLYTYIALMQLLWNTLVICCTGFVIIITIGTNANATTSIKSVSFYIAITLEVFILCFAGEFLSAKSRSISDAVYESLWYNMPPTNSRILLFMILRSQKRLTITAGKVVDLTLEGFTNIMKASASYVSILNAMY	ATGAAGCGCACAAGTACCATCAGTCGCCCAGTCGAAATTGGCCTCCGTTTCATCGGTATGTGGCCGGATTCGGCCTATGCAACTCTTTATTGGTTGTTTTATATGGCGACGATGGTGATAGTGCAATATTATCAGTATACATATGTTTTTACGCATTTTGATCTGAGTGATATTTCGCTCCTCATGGATTGTCTCAGTCTTACTCTGGCATACACTCTCGCCTTTCTCAAGCTCTTTGTTTTATGGTGGAATCGCCGGACATTTTATTATATTGTAAAAGCGATGAATGAAGATTGGAAAGAGTGCGTTATCAATAATTCGTATAAATCCACGATGATGAGCGTATCGGATCTGTCGCATCGCTGCACAAACGTAATGATTAGTATCAACGCCTTAGCT…
AcepOr151	scaffold00005	+	8648382	8650313	V	MKRANTISLSVEIGLRFIGMWPDSAYPNLYWFSYMTTIAIVQYYQYTYIFVHFDLNDLWLLMDCLSLTLAYSLAFLKLLVLWWNRRIFHYIVKAINEDWREYVVNDSYKSTMMSMADLSRRFANVSFSIYAFSAFSLSIGEHLLQSMDDQFGNSSRELPIKMKFPFDVSRSPIFECFLIGQFLYDLVIACVVNLINALLVALILHVSGQIDIMQQDLFEISNKKYDRNTFLPVIKSFICNHQKIISLSENIENLYTYIALMQVLWNTLVMCCTGFVIIIIVRSGEDITNLIKSVSYYITIILEVFVYCFAGEFLSAKSKLISNAMYEVLWYNMPSCDSRIILFMILRCQKRLTITAGRFIDLTLEGFTSIVKASVSYISVLNAM	ATGAAGCGTGCAAATACTATTAGCCTGTCAGTTGAGATCGGCCTCCGTTTCATCGGTATGTGGCCGGATTCGGCTTATCCGAATCTTTATTGGTTTAGCTACATGACAACAATAGCCATAGTGCAATATTATCAATATACATATATATTTGTACATTTTGACTTGAATGATCTTTGGCTTCTCATGGACTGTCTCAGCCTTACTCTAGCATACAGCCTCGCCTTTCTCAAATTACTTGTTCTATGGTGGAATCGTCGGATATTTCATTATATTGTAAAGGCGATAAATGAAGATTGGAGAGAGTATGTTGTTAATGATTCGTACAAATCCACGATGATGAGCATGGCAGATCTGTCGCGCCGTTTTGCAAATGTATCGTTCAGTATTTATGCCTTCTCT…
AcepOr152	scaffold00005	+	8653669	8655605	V	MKRANTISFSIEIGLRFIGMWPDSAYPNFYWFSYMTTVAIVQYYQYTYIFVHFDLNDLWLLMDCLSLTLGYSLAFLKLLVLWWNRRVFYYILKAIDEDWSEYVINDSYKSTMVSMADLSRRFANVSFSIYAFSAFFLSIGEHLLQSMDDQFGNSSRELPIKMEFPFDVSKSPIFECFLIGQFLYDLVIASVVNLINALLVALILHVSGQIDIMQQDLFEISNKKYDHSTFLPVIKNLICKHQKIITLSESIENLYTYIALMQVLWNTLVMCCTGFVIIIVVSSGEDTTNLIKSVSYYFAIMLEVFVYCFAGEFLSAKSKSISNSAYEALWYNMPPSDSRIILFMILRCQKRLTITAGRFMDLTLEGFTSIVKASVSYISVLNAMY	ATGAAGCGTGCAAATACTATTAGCTTCTCAATTGAGATCGGCCTCCGTTTCATCGGCATGTGGCCGGATTCGGCTTATCCGAATTTTTATTGGTTTAGTTACATGACAACAGTAGCCATAGTGCAATATTATCAATATACGTATATATTTGTACACTTTGACTTGAACGATCTTTGGCTTCTCATGGACTGTCTTAGTCTTACTTTAGGATATAGCCTCGCCTTTCTCAAGCTTCTCGTTTTATGGTGGAATCGTCGGGTATTTTATTATATTTTGAAGGCGATAGATGAAGATTGGAGTGAGTATGTTATTAATGATTCGTACAAATCCACGATGGTGAGCATGGCAGATCTATCGCGCCGTTTTGCTAATGTATCGTTTAGTATTTATGCTTTCTCT…
AcepOr153	scaffold00005	+	8658930	8661322	V	MKRTSTISRLVEFGLRLIGMWPDSAYPNLYWSMYMTMLGLYQYFQYSYIVTHFDTSNLSILTDCLGLALANTSAFLKLFFLRWNRRTFYNIVAAVKRDWNDRVVSDSYSTMMAIANQSSRYSVVLIGLHFLTGFSLSIGAYMFRTINTDSEASTREFPVKMQFFFVVSESPVFECILFGQIFFLMLIAPVVGMINALLATLILHVGGQVDIMRQAIMDVHTNDKLGTSLIVLRDLIHRHRKIITLSNDIETLFSFIALLQLLWNTLIICFCGFMIILAVSSNKGIMVLIKSMFLYTVKTLEVFVFCYAGEFLSSKSKSISDAIYESLWYNMIPSDSRILLLIMVRSQKRLTITAGKIFDLTLEGFMSVMKASASYMSVLHAMY	ATGAAACGTACAAGCACTATTAGTCGTTTGGTCGAGTTTGGTCTTCGTTTAATTGGCATGTGGCCGGATTCGGCTTATCCGAATTTATATTGGTCTATGTATATGACAATGCTAGGGTTATATCAATATTTTCAATATTCATACATTGTTACGCATTTTGATACAAGCAATCTTTCAATTTTAACGGATTGTCTGGGTCTCGCCCTGGCGAATACGTCCGCTTTTCTTAAATTATTTTTTTtGCGATGGAACCGAAGGACATTCTATAATATCGTGGCAGCAGTGAAAAGAGACTGGAATGATCGCGTTGTCAGTGATTCTTATTCCACCATGATGGCAATCGCAAATCAGTCAAGTCGTTATTCTGTCGTGCTAATTGGTCTCCACTTTCTAACTGGC…
AcepOr154	scaffold00005	+	8662153	8665241	V	MLRSTISPLLKMGLSLIGIWPGASYGMLCWLFYMTTLVVMQYFQYSYVYEHFDFNNLTKLMDGLGLTLDYTLTILKLISFWFNRRIFADILIAMDDDWKDSGTNLRECVMMNKANLAHRCSNAMISVNALATFLYFIESYVHEYTRSKNGQFRKFPIQIQFPFDVYKTPVYELVGVGLFFHVLKTAIIIAILNALILTLVLHVSGQIDIMCQELKAIPSITKSSSTKSLVVRHQKIISLSKNIESFFSFVALLQFVWNTFVICAIGFMVSLDMNMTSKFEILVQFIIPYFAVTIEAFVFCFAGEYLSTKSKTIGDAAYETVWYKLSTSECRILLFVILRSQKRLTITAGKVMDLTLEGFTNVMKASVSYISVLYAMY	ATGTTGAGAAGTACCATCAGCCCGTTGTTGAAGATGGGTCTTAGTTTGATCGGTATATGGCCTGGTGCCTCATACGGAATGCTTTGTTGGCTCTTTTATATGACAACTCTCGTTGTGATGCAATACTTTCAGTATTCCTATGTCTACGAACATTTCGATTTCAACAATCTGACCAAGCTGATGGACGGATTGGGTCTCACTTTGGATTACACTCTGACAATATTGAAATTAATCAGCTTCTGGTTTAATCGTCGGATATTTGCGGATATTTTGATCGCGATGGATGATGATTGGAAGGATAGTGGGACTAATTTGCGTGAATGCGTGATGATGAACAAGGCTAATTTGGCGCACCGTTGTTCCAATGCCATGATATCCGTTAACGCTCTTGCCACTTTT…
AcepOr155	scaffold00005	+	8666689	8668611	V	MLTSTVSPLLKLGLCLIGMWPDFSYRTFFWFFYMATLVIMQYFQYSYFFAQLGTNDFSKLMDGLSITLDYTLTFLKLLSLWHNRRIFSDILGAMNDDWNNCSTHTCMMMNKANLAHRCSNVMLILNSLSVIFYFVGNYMNHRTVSTDFREFPIQIQFPFHATDSPIFEFIVLGLFLHVWETAIVIALLNSLILTLVLHVSGQIDIMCQRLREISTTQKSHSSAMKSLIEMHQRIISLSKNIDNFFSFVALIQFVWNTIVICSIGIMIMISLSTDVEGKSGLLIQSIVPYIAVTLEAFVFCFAGEYLSTKSKSISDAAYETLWYDLSISECRILLLIIVRSQKRLTITAGKIMDLTLEGFTSVMKASASYMSVLHVMY	ATGTTAACAAGTACTGTAAGCCCTTTGCTGAAACTCGGCCTTTGTTTGATCGGCATGTGGCCTGATTTTTCGTATAGAACATTTTTTTGGTTCTTTTACATGGCCACCCTCGTCATCATGCAATACTTTCAGTATTCATACTTTTTCGCACAATTGGGCACAAACGATTTCTCTAAGTTAATGGATGGTTTGAGCATTACTCTGGATTACACTCTGACATTTCTGAAGCTATTAAGCCTTTGGCATAATCGTCGAATATTCTCTGATATTTTGGGTGCGATGAACGACGATTGGAATAATTGCTCCACGCATACGTGCATGATGATGAATAAGGCCAATCTGGCGCATCGGTGTTCCAACGTCATGCTAATCCTTAACAGTTTGTCTGTTATTTTTtAT…
AcepOr156	scaffold00005	+	8670967	8673475	V	IMSTVSPAVKIALQCLGIWPDVSYSTIYWLSFMSSMLIVQYFQYSYIFDHLSTSELSNLIDGLPMTFNYSLTLFKLSSLWINRRIFYKILATMDNDWCECINIDQHLYIMTIKANISHFISNALLSFTAIVGVLYLLGEYAVRFVFLIENYNDTIKQLPLRLQFPFETQQSPIFEFLVVTIFLQAMIHVCTVAILNGLIFSLVLHASGQIDIICQEFKNIFKNSLLHEFSLSMLIEKHNKIISFSEDIKKLFSFFALMQIVLNTLTMCCLGFFTIICIHNEIAVFLLVKAILSYCVIMSEAFVICFAGEHLTLKGKLIANATYETLWYDMPINTNRIIIFIIMRSQKQLTITAGKMMDMSFETFTNIMKTTASYISVLNAMY	ATCATGAGTACTGTCAGTCCGGCAGTGAAAATAGCGCTTCAATGTCTTGGCATATGGCCAGATGTGTCATATTCTACTATTTATTGGCTAAGTTTTATGTCGAGCATGTTGATTGTACAATACTTTCAATATTCGTACATATTTGATCATTTAAGTACTAGTGAACTGTCAAATCTTATTGATGGTCTGCCTATGACTTTTAATTACAGTTTGACATTATTCAAGCTGTCCAGTTTATGGATAAATCGTCGGATATTTTATAAAATTCTTGCTACTATGGATAATGATTGGTGCGAGTGCATCAATATCGATCAGCATTTGTATATAATGACAATCAAAGCAAATATATCGCATTTCATCTCTAACGCTTTATTGAGCTTCACTGCGATTGTTGGTGTA…
AcepOr157	scaffold00005	+	8678265	8681014	V	MSITSTVSPALRFGLRFFGFWPGVSYSTVYWLSFMSSMLIIQYFQYLYTFDHLKISELSNLADSSLFTLDYSLTCFKMTGLWIHRRVLHKILADMNNDWRECTNIEQHLHMMTIKANTSHFLFNALLSCNMIITIIYLLGDYVICSIFLNENYNNTVRQLPIKIQFPFEIQQSPKFEFIAVIIFIHTLLQVWTNTIVNGLVFTLALHVSGQIDIICQGFKNISENILSYGSSTSSLGMLIERHKRVISFSENMERLFSFIALMQVVWNTLVICCLGCLFIISIHNETGIFALMKTIFAYFAITMEPFIICFAGEYLTHKSKLIASATYEMLWYDMPSNYNKIIVFIIMRSQKRLAITAGKMMDMSFETFTNIMKASASYVSVLIAVY	ATGTCAATTACAAGTACCGTCAGCCCAGCGCTGAGATTTGGTCTTCGTTTCTTTGGCTTTTGGCCGGGTGTGTCATATTCTACAGTTTATTGGTTAAGTTTTATGTCAAGTATGCTGATTATACAGTACTTTCAATACTTGTATACGTTTGATCATTTGAAGATCAGTGAGTTATCAAATCTTGCTGACAGCTCGCTTTTTACTCTGGATTACAGTTTAACATGTTTTAAAATGACTGGTTTATGGATACATCGTCGAGTTCTTCATAAAATTTTGGCTGATATGAATAATGATTGGCGTGAATGTACTAACATCGAGCAACATTTACATATGATGACAATTAAAGCTAATACATCGCATTTCCTCTTTAATGCTTTATTAAGTTGTAATATGATTATT…
AcepOr158	scaffold00005	+	8690839	8693090	V	MTITSTISPALKFGLCFFGFWPSVPYATIYCLGFMSSMLIIQYFQYLYIFDHLKISELSNLIDSSIITLDYSLTFFKLTGLWAHRRVLHKILKDMDNNWHEYINIDQHLYTMTTKANIAHFFSNALLSCNAIITVIYLLGDYVIRSVFLNENYNNTVRQLPIKIQFPFKIQQSPVFEFIAVIIFLHTILQVWTNTILNGLIFSLALHISGQIDIICEELKNFSKNNLCYGSSMGMLVEKHKRVISFSDNMEQLFSFIALMQVVWNTLVICCLGFAFIMSIHNKTGVFALMKAVFAYLAITLEAFIICFAGEYLSYKGKLIASATYGTMWYNMPSSHSKIIVFIIMRSQKRLAITAGKMMNMSFETFTIIMKASASYISVLIAMY	ATGACAATTACAAGTACCATCAGCCCAGCGCTGAAGTTTGGTCTTTGTTTTTTtGGCTTTTGGCCGAGTGTGCCGTATGCTACCATTTATTGCTTAGGTTTTATGTCAAGTATGCTGATTATACAGTACTTCCAGTATTTGTACATTTTTGATCATCTAAAGATCAGCGAATTATCAAATCTTATTGACAGTTCGATTATTACTCTGGATTACAGTTTGACGTTTTTTAAATTGACTGGTCTATGGGCACATCGTCGAGTCCTTCATAAAATTTTGAAAGATATGGATAATAACTGGCACGAGTACATCAACATTGACCAACATTTGTATACGATGACAACTAAAGCTAATATAGCGCATTTCTTTTCTAACGCTTTATTAAGTTGTAATGCAATTATT…
AcepOr159	scaffold00005	+	8694499	8696946	V	QMITSSISPALKVGLRFLGMWPGDSYSTIHWLTFMLSMLIIQYFQYLYIFGHLKMSELSNLVDGLIVALDYSLTLFKLTSLWTHRRVFHKILAAMDNDWREYINEDKHLYLMTIKANVARFTSNILLSVNAIVAVLYLLGDYVIRFVFFTENQNDTLRQLPIKIQFPFETQQSPTFEFLVVTLFLHVAIHACTIAILNGLMLTLVLHISGQIDIMCHKFRNISKGSLLHGSFESFFGLLIEKHNKIIIFSNNIETLFSFIALMQVIWNTLVICCLGFIIIISIYNETGIFVLVKTVSGYFVIMIEAFVICFAGEYLSLKGKSIANAIYESMWYDMPSNKNKIIVFIIMRSQKRLAITAGKMMDMSLETFTRIMKASASYVSVLNAMY	CAAATGATCACATCTAGTATTAGTCCAGCATTAAAAGTTGGTCTCCGATTTCTTGGCATGTGGCCAGGTGATTCATATTCTACCATTCATTGGCTGACTTTTATGTTGAGCATGCTGATTATACAATACTTTCAATATTTGTACATATTTGGTCACTTAAAGATGAGCGAgTTATCAAATCTTGTTGATGGTTTAATTGTGGCTTTAGATTACAGTTTGACGTTATTTAAATTGACTAGTTTGTGGACACATCGTCGAGTTTTTCATAAAATTCTGGCTGCTATGGATAATGATTGGCGCGAGTACATCAATGAGGATAAGCATTTGTATTTGATGACAATCAAAGCAAATGTAGCACGTTTTACGTCTAACATTTTACTGAGTGTTAATGCGATCGTC…
AcepOr160	scaffold00005	+	8701598	8704248	V	MVITSTISPVLKIGLQILGVWPRVSYSTIQWLSFTLSTLIIQYFQYLYIFEHLKISELSNLIDGLTVTLEYSLTLFKLIGLWIHRQVLHQILVAMDNDWRECINMDKHLYMMTIKANIAHFISNALLSVNATVALLYLLGDYVIRFVFLNEDQNHTLRQFPIKIQFPFETQQSPMFEVLVVTIALHVMLHVSILCILNGLVLTLVLHVSGQIDIMCYEFRKISRSTLLHESVVSLFGILIERHNRIISFSENIEKLFSFIALMQVVWNTLVICFLGFFIIICIHSETGVFVLIKTILSYFAIMAEAFIICFAGEYLSFKGKLIANAIYESLWYDIPSRQSKIIIFIIMRSQKRLAITAGKMMDMSFDTFTNIMKASVSYISVLNVMY	ATGGTAATCACAAGTACTATCAGCCCAGTGCTGAAAATTGGTCTTCAAATACTCGGCGTTTGGCCGCGTGTTTCGTATTCTACCATTCAATGGCTGAGTTTTACGTTAAGCACATTGATTATACAATACTTCCAGTATTTGTATATTTTTGAACATTTGAAGATCAGCGAGCTTTCGAATCTCATTGACGGTTTGACTGTAACTTTAGAATACAGTTTAACGTTATTTAAATTGATTGGTCTATGGATACATCGTCAAGTTCTTCATCAAATCTTGGTTGCTATGGATAATGACTGGCGCGAGTGCATCAATATGGATAAACATTTGTATATGATGACAATTAAAGCCAATATAGCACATTTTATTTCTAACGCTTTATTGAGTGTTAATGCTACCGTT…
AcepOr161	scaffold00005	+	8705223	8708806	V	VVTSTVSPVLKIGLQLLGVWPGVSIPYWLIYICSILIVQYFQYRYVYEHFKISELSNLVDSLPASLDYSLTIFKVVILWIHRRVVYQLLAAMDNDWHECVDIDQHLYVMIIKANTSHFYANIMISIYIIVGVFYLLSGYIVHFVYEIEDYNNTLREFPIKVHFPFENQQSPIFELLALTLFLHVLLNTSTVSIVNALISTLVLHVSGQIDILCQEFKTISAKVLPDKTSTSTLGILIERHNRIFWFSDNIETLFSFIALMQVIWNTLVICSLGFIIIISFYIETSVTTILKSIFAYLAVILEVFILCFAGEYLNLKSKSIADAAYESFWYDLPLNQRKILMFIIMRSQKQLMITAGKITSLSLTTFTSIIKASASYVSVLHAMY	GTAGTCACAAGTACTGTCAGTCCGGTGTTGAAAATCGGTCTTCAATTGCTTGGTGTGTGGCCGGGTGTGTCCATTCCTTATTGGCTAATTTATATATGTAGCATATTGATTGTACAATATTTTCAATATCGATACGTATATGAGCACTTCAAGATCAGTGAGCTTTCAAATCTTGTCGATAGCTTACCCGCGTCTTTAGATTACAGCTTGACAATTTTTAAAGTAGTTATACTTTGGATACATCGTCGAGTCGTTTATCAACTTTTGGCTGCTATGGACAATGATTGGCATGAATGCGTTGATATTGATCAGCATTTGTATGTGATGATAATTAAAGCCAATACATCGCATTTTTATGCTAATATTATGATTAGTATTTATATAATTGTTGGGGTGTTT…
AcepOr162	scaffold00005	+	8712493	8714980	V	MTITSTISPVLKIGLQLLGVWPGMSISYWLINILISILILQYYQYRYVLEHFKISQLSDLVDSLSAALSFSLIIFKITSIWIHRGVLHQLLAAMDNDWRKCVDTDQHLYVMTIKANISHFYSNVMISINILAAVSYFFGGYAIRFVHQSGDYNNTLGQFPIKVQFPLKVQQWPIFELLAVTQFLLILFNSYMLSVINALISTLVLHVSGQIDILCQEFKTISVKTLPYKTSTSMLGILIERHNRIFWFSDNIENLFSFIALMQVIWNTLVICGLIFIIIIKSIADAAYESFWYDLSSNNKKIISFIILRSQKQFVITAGKITNLSLETFTSIIKASASYVSVLYAMY	ATGACAATCACAAGTACCATTAGTCCGGTGTTGAAGATCGGTCTTCAATTACTTGGTGTGTGGCCGGGAATGTCCATCTCATATTGGCTAATTAACATATTGATTAGCATACTGATTTTACAATATTATCAATATCGATATGTACTCGAACACTTCAAGATCAGCCAGCTTTCAGATCTCGTTGATAGTTTATCAGCAGCTTTATCTTTCAGCTTAATAATTTTTAAAATAACCAGTATTTGGATACATCGTGGAGTTCTTCATCAACTTCTCGCTGCTATGGACAATGATTGGCGTAAATGCGTTGATACTGATCAGCATTTGTATGTGATGACAATCAAAGCTAACATATCACATTTCTATTCTAATGTCATGATTAGTATCAATATACTTGCCGCG…
AcepOr163	scaffold00005	+	8720812	8723383	V	MTITSTISPVLKIGLQLLGVWPGMSISYWLINIFSILILQYYQYRYVLEHFKISQLSDLVDSLSAALSFSLIIFKVTSIWIHRGILHQLLAAMDNDWHECVDTDQHLYVMTIKANISHFYSNVMISINILAAVSYFFGGYAIRFIQSGDYNNTLRQFPIKIQFPLKAQQWPIFELLAVTQFLLMLFNSYMLSVINALISTLVLHVSGQIDILCQEFKTISVKTLPYKTSTSMLGILIERHNKIFWFSDNIENLFSFIALMQVIWNTLVICGLIFIIIISFHIETGVSVIIKSVFSYLAVIAEIFILCFAGEYLNLKSKSIADAAYESFWYDLSSNNKKIISFIILRSQKQLVIMAGKITNLSLETFTSIIKASASYVSVLYAMY	ATGACAATCACAAGTACCATTAGTCCGGTGTTGAAGATCGGTCTTCAATTACTTGGTGTGTGGCCGGGAATGTCTATCTCATATTGGCTAATTAACATATTTAGCATACTGATTTTACAGTATTACCAATACCGATACGTACTCGAACACTTCAAGATCAGCCAGCTTTCAGATCTCGTTGATAGTTTATCAGCAGCTTTATCTTTTAGCTTAATAATTTTTAAAGTAACCAGTATTTGGATACATCGTGGAATCCTTCATCAACTTCTCGCTGCTATGGACAATGATTGGCATGAATGCGTTGATACTGATCAGCATTTGTATGTGATGACAATCAAAGCTAACATATCGCATTTTTATTCTAATGTTATGATTAGTATCAATATACTTGCTGCAGTG…
AcepOr164	scaffold00005	+	8729081	8733964	V	TSTVSPVLKIGLQVFGVWPSESRSIPYWLIYIFSILIVQYFQYRYVFEHFKISELSNLVDSLPAALDYSLTIFKVTSLWIHRRDIHQLLIAMDKDWRECVNIDHHLYVMTIKANTSHFCSNIMFSINTIASVSYLLSGYAIRFVYLSKDYNNDTLRQLPIKVQFPFEIQQSPIFELLAVILFLHVMLNSCTLSILNALISTLVFHVSGQIDILCQEFKNLSAKFLPDKTSTSTLTILIERHNRIFLFSDKIEELFSFIALMQVIWNTFIICSLGFIIIISLYVETGVITIIKTIFTYLAVIVEVFILCFAGEYLNLKSNIIANAAYESLWYDLLSNQKKTIIFIIMRSQKQIMITAGKITSLSLETFTSILKASASYVSVLHAMY	ACGAGTACTGTCAGTCCAGTGCTGAAGATCGGTCTTCAGGTATTTGGTGTATGGCCGAGCGAGTCGCGTTCCATCCCATATTGGCTAATTTATATATTTAGCATACTGATTGTACAGTACTTCCAATATCGATATGTATTTGAACACTTCAAGATCAGCGAGCTTTCGAATCTCGTCGATAGCTTACCCGCTGCTTTAGATTACAGCTTAACAATTTTTAAAGTAACCAGTCTTTGGATACATCGTCGAGACATTCATCAGCTTCTAATCGCTATGGATAAAGATTGGCGAGAGTGCGTCAATATTGATCATCATTTGTATGTAATGACAATCAAAGCCAATACATCGCATTTTTGTTCTAATATTATGTTTAGTATTAATACAATTGCTTCGGTGTCT…
AcepOr165	scaffold00005	+	8736225	8739166	V	STVSPLLKIGLQLLGVWPDVSYCIPYWLIYVFSILIIQYFQYQYVFEHFKISELSNLVDNLPAALDYSLTMIKVITLWIHRRVIHQLLTTMDKDWRECININQHLYVMTIKANKSHFYSNIMFSINTIATVLYFLSYGYAVRFVSSRDYNDTLRELPIRIKFPFETPHSPIFELLVVIQFVHVMLIGWTLFTINALISALVFHVSGQIDILCQEFKNISIKVLPHKTSTSALAILIERHNRIFLFCDKIEKLFSFIALMQVVWNTFIICSLGFIIIISFYIETGGITIVKIIFTYLAIIMEVFVLCFAGEYLNFKSKSIANAVYESLWYDLLTNQKRTLTFIIMRSQKQVIITAGRITSLSLETFTSILKASASYVSVLHAMY	AGTACTGTGAGTCCGTTGCTGAAGATCGGTCTTCAACTGCTTGGTGTGTGGCCGGATGTATCGTATTGCATCCCATATTGGCTAATTTATGTATTCAGTATACTGATTATACAGTACTTCCAATATCAATACGTATTCGAGCACTTTAAGATCAGCGAGCTTTCAAATCTCGTCGATAACCTACCCGCGGCTTTAGATTACAGTTTAACAATGATTAAAGTAATCACTCTTTGGATACATCGTCGAGTCATTCATCAGCTTCTAACTACTATGGATAAAGACTGGCGAGAGTGCATCAATATTAATCAACATTTGTATGTAATGACAATCAAAGCTAATAAATCGCATTTTTATTCTAATATTATGTTTAGCATTAATACAATTGCTACGGTGTTGTAC…
AcepOr166	scaffold00005	+	8748064	8751546	V	MIIRSTVSPMLKIGFQLFGIWPGVSYSTIHSMSIISSILIIQYFQYLYIFKHFKISEISNLNDSLNVTFTYGLTIFKLIYLWIRRQVFHQILIAMDNDWRECINMDEHLYIMTIKANLAHFISNSILSVSTIIAIPFFLGEYIVHSVFLTEDQNDTLRPLPMKIQLPFDTQQSPIFEIVYVTLFLHSIIIFVYMVCIVNGLISTLVLHISGQIDILCHEFKNISKSISLHGSTVSLFRMLIERHNRIISFSKNIEKLISFIALMQVVLDTLIICGLGFFAIIGIHNEMGVFVVTKTIFAIALILAEVFIICFTGEHLNYKSKSIINAAYELPWYDISLHQSKMLILIIMRSQKQLTISAGKMMDMSFETYTNIIKTSVSYISVMNALY	ATGATAATCAGAAGCACTGTTAGTCCAATGCTGAAAATTGGTTTTCAATTATTCGGCATTTGGCCGGGTGTCTCGTATTCTACCATTCACAGTATGAGTATTATATCAAGCATATTGATCATACAGTACTTTCAGTATTTGTACATTTTTAAACACTTCAAGATCAGTGAGATCTCGAATCTTAATGACAGTTTGAATGTAACTTTTACGTACGGTTTGACGATATTTAAATTGATTTATCTGTGGATACGTCGTCAAGTTTTTCATCAAATCTTGATAGCTATGGATAATGATTGGCGCGAGTGCATCAATATGGATGAACATTTGTATATAATGACAATTAAAGCTAATTTAGCACATTTTATTTCCAATAGTATATTGAGTGTTAGTACGATTATT…
AcepOr167	scaffold00005	+	8757162	8759161	V	VAKSTVSPALKFSLRLLGVWPEVSYSIFYWLIFMSSILIIQYFQYLYILDHFKISEFSNLIDGLSLTLDYSLTFVKLASLWIHRRVFHKILAVMDNDWRECINIDEHLNMMIIKATVSHFYSNAMLSFNGVAAVLYVLGDYAIRFVYISKDYNDTLRQLPIKVLLPFETEQSPIFELLVAIMFLHIILVSLLVAVLNGLIFTLVLHVSGQIDIICQEFKNISENAFPYQSSAFTLKVLIKRHNKVYAFSENIEELFSFIALMQVVCKTLVICCLGFVIIISVHNEIDFYLFVKAAVAYIAVMIEIFIICFAGEYLSLKSISVADAAYKSLWYDMPINQTKIISFVIMKSQKRLSITAGKMMDMSFEALTNIMRASASYVSVLYAMY	GTAGCCAAGAGTACCGTTAGTCCGGCGCTGAAATTCAGCCTTCGGCTGCTTGGTGTATGGCCGGAGGTGTCATATTCTATTTTTtATTGGCTGATTTTTATGTCAAGTATATTGATTATACAATATTTTCAATATTTGTACATACTTGATCACTTCAAGATCAGCGAGTTCTCAAATCTTATCGATGGCTTATCTTTAACTTTAGATTACAGTTTGACGTTTGTTAAATTGGCCAGCCTATGGATACATCGTCGTGTTTTTCATAAAATCTTGGCTGTTATGGATAATGATTGGCGCGAGTGCATTAACATTGATGAGCATTTGAATATGATGATAATTAAAGCCACTGTATCTCATTTTTATTCTAATGCTATGTTGAGTTTTAATGGTGTAGCTGCA…
AcepOr168	scaffold00005	+	8768176	8770567	V	MRATSISTSVEIGLRFVGIWPGLQYGTITWFTYMMSLVFALYFQYVYIFDHFDVNNISNLVDALSITLAYSLSFLKLISLWLNRRIFYDIVLTMEEDWTNVNIYDKSVSCIMASNANLSRYCSNVLISINAAAAICYSVTNFLRLSTDFKENLNISSRVLPVKMKFPFKVDVSPLFELLAVGQILHVVSIATLVGMMNCLIITLVLHVSGQIDILRRELLTICGNGISQRDSIVTSVRLVIIRHQKIITLSENIEELYSDIALMQFLSNTVVICCIGFTIIASLVRDGAIVVILKSAIFYVAVTLEAFIFCFAGEYLSAKSKSVGDAAYEALWYNMTPAECRILLFVILRSQKRLTITAGNVMDLSLEGFTSVMKASASYMSVLHAMY	ATGCGCGCAACTTCCATCAGCACTTCCGTCGAGATTGGACTTCGCTTTGTTGGAATCTGGCCGGGTTTGCAGTATGGAACCATCACTTGGTTCACATACATGATGAGCTTAGTGTTTGCGTTGTACTTTCAATATGTGTACATCTTCGATCACTTCGACGTCAACAATATTTCGAATCTTGTCGATGCGCTTAGCATTACGTTGGCTTATAGTCTTAGTTTTCTAAAATTGATCTCTCTCTGGTTGAACCGCAGGATTTTTTATGATATCGTATTAACGATGGAAGAAGATTGGACTAACGTCAACATTTACGACAAATCGGTATCGTGTATTATGGCAAGTAATGCCAATTTATCACGTTATTGTTCGAACGTGTTGATCAGCATTAACGCTGCAGCT…
AcepOr169	scaffold00005	+	8784047	8786123	V	MENEIDSTNIVCWSVQYGLRMIGVWPGTSGAILLKVLSISSMIVFQIFQYQHVIVHFEEEDLMILMDALSVTFAYTLLLIKMLIFAFNSRLLNEIITCMIKDWKECDISDKYTMTRIAYVSRWVSNIIICSHMTSVFLYAIGTIMKIKNENQTDVRELIIKMEIPFKIESTSVHVAVLVSQFIHQTSAAGMVGVINSLLIILVLHVCGQIDIMRQKLSEITQKNIERKNIEQDVNENIVKDLIVRHQQIITFSKNIENLYSNIALIQFVSNTLVICCLGFLIVISIGTPGGSMMLVKSVFFYFVMSLEAFVYCFVGQHLSTKSEMIGDSVYESFWYELSPSQNRDIYIMIIRSQQNLTLTIGKVMELSLRQFANILKASASYVSVLHAMY	ATGGAGAACGAGATAGATTCGACGAATATCGTGTGCTGGTCTGTGCAATATGGTCTTCGTATGATAGGTGTATGGCCGGGCACGTCGGGCGCAATTTTACTTAAAGTCCTCAGCATATCATCAATGATCGTGTTTCAAATCTTTCAATATCAACACGTAATCGTGCACTTTGAAGAGGAGGATTTAATGATTCTCATGGACGCACTAAGCGTAACTTTCGCTTATACCCTTTTGCTTATTAAAATGCTTATTTTTGCATTTAATTCTCGTTTACTGAACGAAATTATAACATGCATGATCAAAGACTGGAAGGAATGCGATATTTCGGATAAGTATACGATGACCAGAATAGCTTATGTATCTCGTTGGGTCTCCAACATTATAATTTGCTCGCATATG…
AcepOr170	scaffold00005	+	8788332	8790266	V	MNNEIKSANTICRSVEFGLRMIGVWPNISCAIFRRICCISSMAIFQTFQYWYLIMHFGESNIFLLMDVISATLTYSLLFIKLIIIIFNVSLLDDIIAHVIEDWKKRDISDEYMMNRMAYVSRWFSNLIICSHAVSVFFYAMGTLLAHRNSNQTDARELILKMELPFKIETTSVYLTVLITQFVHQVSAASMLAVLNCLLLTLVLHACGQIDILRQKLSEITRKNTKQHMNDIAKILIIRHQKIISFSKNIETLFSNIALIQFVSITLVLCSLGFVIVTSIGVPGGSPMLVKSVFFYILVNMEAFTVCFLGEYLSTKSKMIGDAAYEALWYELNPIQNRDILFIIVRSQKFLTLTIGKVAELSLKQFANIMKASASYMSVLHAIY	ATGAATAACGAAATAAAATCAGCGAATACTATATGTCGCTCCGTAGAGTTCGGTCTTCGCATGATCGGTGTATGGCCGAATATATCGTGTGCAATTTTCCGTAGAATATGTTGCATATCTTCGATGGCAATATTTCAGACCTTTCAATATTGGTACTTGATCATGCACTTTGGCGAAAGCAATATTTTCCTTCTCATGGATGTGATAAGCGCAACTCTGACTTATAGTCTTCTGTTTATCAAACTGATTATTATCATATTCAACGTTAGTCTGCTGGATGATATAATAGCACATGTGATCGAGGATTGGAAAAAGCGTGATATTTCTGACGAATACATGATGAATAGAATGGCTTATGTTTCTCGCTGGTTTTCCAATTTGATAATCTGTTCACACGCA…
AcepOr171	scaffold00005	+	8791990	8793920	V	MNNGTELENIVCRPIKFGLRLIGVWPGTSYAILRRVFCISSMAMFQIFQYWYVILRFGEEDLLFLMDVLSATMAYSLLLIKLIIFTFNARLLNKIIAHTVVDWKERDVYDEYTMTRMAYISRRFSNFIIALYALSVFLYATGTLLRFKSNNQTDTRELLLKMELPFEIKSTSVHIAVFVTQYVHQTSAASMVGVMNSLLITLVLHVCGQIDILRQKLCKITQKDIKRGINDRIMKMLIIRHQKIISFSKNIEDFFSNFALIQFVSNTMVICSLGFLIVISVGVSDGMPMLIKSVFFYIVISMEAFIFCFLGEHLSTKSQEIGDAVYELLWYELNPNQNRDILILMIRSQKHLTLTIGKVMDLSLKQFASMVKASASYVSVLYAMY	ATGAATAACGGTACAGAATTGGAGAATATAGTGTGTCGTCCTATCAAGTTCGGACTTCGCCTAATCGGCGTATGGCCGGGCACGTCATATGCAATTTTGCGCAGAGTGTTCTGTATATCTTCAATGGCGATGTTTCAGATTTTTCAATATTGGTACGTGATCTTGCGTTTCGGAGAGGAGGATCTCTTATTCCTTATGGATGTATTAAGCGCAACTATGGCTTACAGTCTTTTGCTAATCAAATTGATTATTTTTACATTCAATGCTCGTCTGTTGAACAAAATCATAGCACACACAGTTGTTGACTGGAAAGAGCGCGATGTTTACGACGAATACACAATGACTAGGATGGCGTACATCTCTCGTCGGTTCTCCAACTTTATAATTGCTTTGTACGCG…
AcepOr172	scaffold00007	-	1470257	1357227	A	VRMNFQNVNSLNVRLNLLSGNLLPMINHDSSFSFFWKMYSVFGWIINFILIIVMISGCIYVPMEKALKDGLHAIVVFMEILFAILRICTRRNLAYQLIQKLNEILHIADRTMKNVVIETLEPIKIPLNFYLSSGIVAIIGWSCMHFVLIFEKNQFCYEDYRMPAVFSKQPFSFRIFLLGDLFILIVTIFMFIKKVSVEVYTMHLVLMVTAQYRYIALKIAMICQEKNGDDKSRTGHSPKHYWKKEKEIKALCRHHNDVIYLTLLLKELLSLNFSLMYVMSVFRFCFIGIMFSSVTSTMFGEAISIAMFTSGATVQLYILCSCVQQLLDASTEITDKAFHENWYLLEPSTKHIFNLIIMANNLECKIATFKNFNLSLPSFMTILNQSYSIALLFLKMK	GTGAGAATGAACTTCCAAAACGTTAATTCTTTAAATGTTCGTTTAAACTTGCTCTCGGGCAATCTTTTACCGATGATTAATCACGACTCATCCTTTTCAtTTTTtTGGAAAATGTATAGCGTTTTTGGGTGGATAATAAATTTTATTTTGATAATTGTGATGATATCTGGATGCATCTACGTGCCAATGGAGAAAGCTCTTAAGGATGGCCTTCACGCCATTGTGGTCTTTATGGAAATACTCTTTGCGATTCTGCGAATTTGCACTCGTAGAAATTTGGCATACCAATTAATTCAAAAGTTGAATGAAATACTACATATTGCTGATAGAACTATGAAGAATGTTGTAATAGAGACTTTAGAGCCGATAAAGATTCCACTCAAtTTTTACTTGTCCTCT…
AcepOr173	scaffold00008	-	1756611	1752885	9-exon	MQSAVKHYYNINKILLSKLGGWPTQSKFMKILLPTIIMSFVFSIGFLEFVRLSETWQTITEDCECFIVMLITFGAYCKLFTIVFKNKNIEHLLSLIDYHWRIFTHSLEIQIMHEYAIVGRKITISYAVMIYSLMSLYMLIPVTPQLLDLFIPLNKSRSYKYLFDIDYSFDREVYYYPVLLHSYLTTVLTMSLMVITDTSYMSFAQHACSLFAAIGHRLENLVSENNSKKNNYFVEDVIYNKSKSRDYEDQTYHELILLLRKHQLSIEYTRLLNSLFEMYSFMLLFITIIIMSLLGIQIISLMNHKEEMVRYVAMVIGAFIHLFVLSYPGQRIMDHSADIFHKAYNMLWYKTSRRTTRLFSILLYRGFVPCTLTAGKMYVLSMANYTSMVQAAISYFTTL…	ATGCAGTCGGCGGTGAAACATTATTACAATATTAATAAGATCCTCTTGTCGAAACTTGGCGGTTGGCCAACGCAAAGTAAATTCATGAAGATATTGTTGCCGACCATAATAATGTCTTTTGtTTTCAGCATCGGtTTTCTCGAGTTTGTAAGACTATCTGAAACATGGCAAACCATAACCGAGGACTGTGAATGCTTCATTGTAATGTTAATTACATTTGGCGCTTACTGTAAATTGTTTACCATAGTTTTTaAAAATAAAAATATAGAACACCTGTTGTCGCTCATCGATTATCACTGGCGCATTTTTACACATTCTTTGGAGATACAAATTATGCACGAATACGCTATTGTAGGAAGGAAAATAACGATAAGTTACGCCGTTATGATTTATTCGTTG…
AcepOr174	scaffold00009	-	6702183	6700058	F	MIDKRLKTYRTYKRFFRTLLIINGCWYMPTKSGKLMYYWSICVFLSIIIYTMLSLHISYIVRYNMKIMVKFGGIVLSGCGAIIKVLSFKINRDSLINYHRTLNDLFEKELQNEKVQTIIFSSLRAISTLTYIYFIFLIGIIIAYSKSSYIYLIQNLLYFHLPTNYTLPLSRGFGWFWTVPDNFLYHIHMFYETGLITLSCMMACGIDGAFGFYVYQISSTIRAMMFALTNPLSTEKFSDLLRTYAVKHQKLLQCCNTLEQVYGPIIFWHIVSNAVLLCFLIYDFTSLSILNFENVLLSVTYGGVKLLQTFIYTWYGTYLTNAGEEFRKGIYFSKWPNSKLDCHVRTNVILMMMQKPMTINAVFSPVNVTMFTSFVNTTMSYFFLLQSM	ATGATTGATAAACGGTTAAAAACGTATCGCACGTATAAACGTTTCTTTCGAACTTTGCTTATCATCAATGGCTGTTGGTACATGCCCACAAAATCCGGGAAATTAATGTATTATTGGTCAATTTGTGTGTTCTTATCAATAATTATTTACACAATGCTAAGCTTGCATATAAGCTATATCGTCAGATATAATATGAAGATCATGGTGAAATTCGGTGGAATAGTCTTATCAGGATGTGGCGCCATTATTAAGGTGCTAAGTTTTAAAATAAATCGCGACTCTCTGATAAATTATCATCGGACATTAAATGATCTTTTCGAGAAGGAGCTGCAGAACGAAAAAGTGCAGACAATAATATTTTCGTCCCTGCGCGCAATATCTACTCTGACATACATATAT…
AcepOr175	scaffold00009	-	6717132	6715038	F	MTDKWLKTYRTYKRFFRTLLIINGCWYMPTKSGKLMYYWSICVFLSMIIITMISLHMSYIVRHNMKIMVKSGGVVLSGFGAIIKVLTFKINRDTLINYHLTLNDLFEKELMQNEKVQTMIFSSLRAISILTYIYFVFLIGIIVAYSKSSYIYLIQNLLYFHLPTNYTLPLSKGFGWFWNVPDNFLYHIHMFYETVLITLSCMMACGVDSAFGFYVYQISSTIRAMMFALTNPLSTEKFSDLLRTCAIKHQKLLQCRNTLEHVYGPIIFFHIGSNAVVLCFLIYDFTSLSVLNFENISVSVTYGGVKLLQTFIYTWYGTYLTNAGEEFRKGIYFSKWLNSNLDCHVRTNVILMMMQKPMTINAVFSPVNVTMFTSFVNTTMSYFFLLQSM	ATGACTGATAAATGGTTAAAAACGTATCGCACGTATAAACGTTTCTTTCGAACTTTGCTTATCATCAATGGTTGTTGGTACATGCCCACAAAATCCGGGAAATTAATGTATTATTGGTCAATTTGTGTGTTCTTATCAATGATTATTATCACAATGATAAGCTTGCATATGAGCTATATCGTCAGACATAACATGAAGATTATGGTGAAATCCGGTGGAGTAGTTCTATCAGGATTTGGCGCTATTATTAAGGTGCTAACTTTTAAAATAAATCGCGACACTCTGATAAATTATCATCTGACATTGAATGATCTTTTTGAGAAGGAGCTTATGCAGAACGAAAAAGTGCAGACAATGATATTTTCGTCCCTGCGCGCAATATCTATTCTGACATACATA…
AcepOr176	scaffold00009	-	6725131	6723075	F	MINKQLKEYRTYQHFLRSLLTITGCWHIPTKFGKSMYYWSVCVLLLMIIYSMLSLRMIYIARHNMRIMMKYVNFVISGLSTVLKVVSFIINRESLINYHRTLNDLFEEELMQNEKISTIIFSSLRTIYTMAYTYFAILVVMMFAYYKSSCICVIHNFLHFHSSTNCTPPISGGFGLFSIDSDNFLYYLRLFYEPGLMTLSSIITCAVDSTFGFYVYQFSSTLRAIISTLMNPLSTEKFSDLLKMCAVKHQKLLQCRNSLEHVYGPIVFWHVVTNAMLICVSMYDFTSLSVFNFRNLSSTVIYAAIKLLQTYMYAWYGTFLTNAGEDFRKGIYFSKWPNSNLDRHIRTNIILMMIQKPMTVNAIFSPIDVIMFINMVNAAISYFFLFKSIN	ATGATTAATAAACAGTTGAAAGAGTATCGCACGTATCAACATTTCCTTCGATCTTTGCTTACCATCACTGGTTGTTGGCACATACCAACAAAGTTCGGCAAATCAATGTACTATTGGTCAGTTTGTGTGTTATTGTTAATGATTATTTACTCAATGCTAAGCTTGCGTATGATCTATATCGCCAGACATAACATGAGGATCATGATGAAATATGTTAACTTCGTAATATCAGGATTGAGCACCGTTCTCAAGGTGGTAAGCTTCATAATAAATCGCGAGTCTTTGATAAATTATCATCGGACGCTCAATGATCTTTTTGAGGAGGAGCTTATGCAAAACGaAAAAATCTCGACAATAATATTTTCGTCTCTGCGTACAATATATACTATGGCATATACA…
AcepOr177	scaffold00012	+	4234047	4239229	Q	DLTEALNLVIWNKRILSFLGLWPLKPNQFLFIFFIIYMIIYCIMGAGHLIKNVDQPEVVIANLTDNILFGMILGKMFICKRSCEIMIEFLKSIEIDFTTRMYDNVQEKKAYLYYNKIALLFVKISTSMAGLAATMYYLRTFFENWSAIVSGNFSYKLPYPVHPFFEIKDTPTYICMCVYLALGIAIIVCGYAGPDAFVLSMTLHVCGQFAVLSCKVNHLLKDNENYRRHINNIVLRHYHLIRLAEILESNFNIICLQQTLGTLLLLCFTVYHTISTSAYGDETTLLAFALYVACVISTILAYCYIGECLIIESTTLREAFYNSDWYNNPPSTSKLINICMVRSEKPLMLTAGKFCVLSLNTFTSIVKTSMAYVSVLREFI	GATCTCACTGAAGCATTAAACTTAGTAATTTGGAACAAACGAATCTTGTCTTTTTTGGGCTTATGGCCACTCAAGCCAAATCAATTTCTATTCATATTTTTTATCATATACATGATAATTTATTGTATCATGGGAGCAGGCCATTTGATTAAGAATGTTGATCAGCCGGAAGTCGTCATAGCAAATTTAACAGATAACATATTATTTGGAATGATATTGGGAAAAATGTTCATATGCAAACGCAGCTGCGAGATAATGATCGAGTTTCTGAAAAGCATCGAAATCGATTTCACGACAAGAATGTACGACAATGTTCAGGAGAAAAAGGCATATCTATATTATAACAAAATCGCACTGCTTTTCGTAAAGATATCGACAAGTATGGCAGGATTAGCAGCC…
AcepOr178	scaffold00012	+	4247822	4251347	S	FQDQKDLDRAAKVLSWNKWLMSMLGLWPFQSNDLIFSISFVYFSFLLILEYLSFFFYISDLELVIMNLTENVAFLQIFVRMSTLRLYNDEIGEVITEAMKDFDEANYKTAEEIKTFVTYYAKSRIFFKLMMIFVIITALSYYLTPILIILGNGGLPEIVTIENVTQIIYLLPYRFHVFYAIENIRMYTITYVWQMPFAFVSACGQSTADCIMVTLVYHICGQMSVLALRINNINTEVCDCGPEMRHMMLMHVRLLRMGKIIGKAFSATLLAHLLGATSLVSILGYQMLSNLSKGETGVVPLLLKFFLFIFLVLLILYAHCLVGENLLTESSKVGEAFYNCRWYDMSKNNARMLILCMARSQKPLCLIAGKFTMFCLSTLTDVLKTSMGYLSVLRSLL	TTTCAGGATCAAAAAGACTTAGATCGTGCGGCCAAGGTGTTATCTTGGAACAAATGGCTAATGTCAATGCTGGGTCTTTGGCCTTTTCAATCCAATGATCTTATTTTCTCGATTAGTTTTGTCTACTTCAGTTTTCTCTTGATTCTGGAGTATCTGAGCTTCTTCTTTTACATTAGTGATCTCGAACTCGTGATCATGAATTTGACAGAAAACGTGGCATTTTTACAGATATTTGTGCGAATGAGTACGTTAAGGTTATATAATGATGAAATTGGTGAAGTCATAACGGAGGCCATGAAAGATTTTGATGAGGCAAATTATAAAACCGCCGAGGAGATTAAGACATTCGTCACTTACTATGCTAAATCGAGGATCTTTTTTAAGCTGATGATGATATTT…
AcepOr179	scaffold00012	+	4265700	4268586	R	LQNKVDYIEDLFIYLERIFSVGGIWPSERSYVRFAIYITYYIHYFIMAFTEFYNVFGNLELMVMSLVETVAHAMTFSIVWLIRCSNLLKIIINEIKKDVAERKFENSEEEIIYYNYNRISKIFTYGSNVGMLITISLLYFRPLMYLVITNQGNTLPLHNSTVSLTLPYRIHSFFDTTNLRTYTLMYLYLFPMIYIAICHMAAICLVVVLVFHICGELAILSYRIKHIGENSQIMLVHRIRNIIRMHLKIIWMAKSVDNTFNMILLDELFGNSVVLAISLYYVMMNLDISEIPTCFTFIFFALTALVMLFGYCLIGDQLAQQCISVQNAYYQCNWYQMPLNFRKYLLICMIRGQVILYLTAGRFYVFSLNSFTDV	TTACAGAACAAAGTTGATTATATCGAAGATTTATTTATTTATTTGGAACGGATCTTTTCCGTCGGAGGAATATGGCCATCCGAGCGGTCGTACGTCCGTTTTGCAATTTATATCACATATTACATTCATTACTTTATTATGGCGTTTACCGAGTTTTATAACGTTTTTGGTAATTTGGAACTGATGGTGATGAGTCTCGTGGAAACGGTAGCTCATGCCATGACATTTTCAATAGTGTGGCTGATACGCTGCAGTAATTTACTGAAGATCATAATTAATGAAATAAAAAAGGATGTAGCAGAACGCAAGTTTGAGAATTCTGAGGAAGAAATAATTTACTACAATTACAATCGCATATCTAAAATATTCACATATGGTTCAAACGTTGGCATGCTCATC…
AcepOr180	scaffold00012	+	4271964	4280875	S	FEDQKDLDRAAKVLSWNKRLMSTLGLWPFQSNDLIFSINFGYFTLLLILEYLDFFLYISDFEHVIMNLTENIAFVQMFVRMSTLRLYNDEIGEVIMEAMKDFDKANYKTTEEIKTFVTYYAKSRIFFKLMMVFVTITASSYYLTPILIILGNGGLPEIVTIENVTQIIYLLPYRFHVFYAIENIRTYTITYAWQMPFAFISAFGQSTADCIMITLVFHICGQMSVLALRINNIDTELCNCESEMRHVMLMHIRLLRMGKIIGKAFSATLLAHLLGATCLVSILGYQMLTNLSKGETGVVPLLVKFFIFIFLVLLILYAHCTVGENLLTESAKVCEAFYNCRWYDMSKNNARMLIPCMARSQKPLCLIAGKFTMFCLSTLTDVLKTSMGYLSVLRSLL	TTtGAGGATCAAAAAGACTTAGATCGTGCAGCCAAAGTATTATCTTGGAACAAACGGCTAATGTCGACGCTAGGACTTTGGCCTTTTCAATCCAATGATCTTATCTTCTCGATTAATTTTGGCTACTTTACTTTACTCTTAATTCTGGAATATTTGGACTTTTTTCTTTACATCAGTGATTTCGAGCACGTGATCATGAATTTGACAGAGAACATAGCATTTGTACAAATGTTTGTGCGAATGAGTACGTTAAGGTTATATAACGATGAAATTGGTGAGGTCATAATGGAGGCCATGAAGGATTTTGATAAGGCGAATTATAAAACCACCGAGGAGATTAAGACATTCGTCACTTACTACGCTAAGTCAAGGATTTTTTTtAAGCTGATGATGGTGTTT…
AcepOr181	scaffold00014	+	2112022	2125399	9-exon	PEEHYYKFIRFLLSVSGLWPYQSEWSAHLTRVVISVVMLSSVFVQISSMFTSEITLDFIVDGIPSLLFVLGSLSNLYSRIIHIDKFRELFERMWQDWALQKTHYEIKIMHEHAEISRLFTLYYIIMMYINLVGYNIWMFIPEILDIMLPMNESRPRRQPFHTEFFVDEEQYFYFIRFHICLVVTITPIVYAASTTLFLILTQHTCGMCELLGHRAERLFCVVKDKARYNLIQVSEITCGNISVFVQQHYNIIQFVEIIEICHTVPFLIDLINLVILMSLTLIQIITISDMERAIRSIAVFCSVLYYVFIPSYMGQKITDTSTSLCGKIFNSTWYNAVVLKQKTLLIIMMRCYQPLILTACKFYVMSLQNFGMILQTTISYSMFIRQV	CCTGAAGAGCATTACTACAAATTTATCCGATTTCTTCTATCGGTTAGTGGACTGTGGCCTTATCAAAGCGAGTGGAGCGCTCATTTAACAAGAGTTGTTATCTCTGTTGTCATGCTGTCGTCTGTATTTGTTCAGATTTCGAGCATGTTTACATCTGAAATTACTCTGGACTTTATAGTGGATGGGATACCATCTCTTCTATTTGTACTAGGTAGCCTGAGCAATTTGTATTCACGTATAATACATATAGACAAATTTAGAGAATTATTCGAGCGTATGTGGCAAGATTGGGCATTACAAAAGACACATTATGAGATCAAGATTATGCATGAGCATGCTGAGATCTCAAGATTATTCACATTATATTACATAATCATGATGTATATAAATCTTGTGGGA…
AcepOr182	scaffold00014	+	2258124	2264925	9-exon	PKEHYYKFNRFLLSVSGLWPYQSEWSARLTRAVITVIMLSSVFVQISSMFTSEITMDFIVDGIPSLLLVLGSLSNLYSRIIHIDKFRELFERMWQDWALQKTHYEIKIMHEHAEISRLFTLYYIIISYINVVGYNIWLFIPEILDIMSPMNESRPRRQPFHTEFFINEEQYFYFIRFHVCLVVTITPIVYAASSTLFLILTQHTCGMCELLGHRAERLFCVVKDKARYDLIQVSEITCGNISVFVQQHYNIIQFVEIIEICHTVPFLIDLINLVILMSLTLIQIITISDMERAIRSIAVFCCILCYVFIPSYMGQKITDTSSSLCGKIFNSMWYNAVVSEQKTLLIIIMRRYQPLILTACKFYVMSLQNFGMILQTTISYCMFIRQV	CCTAAAGAGCATTACTACAAATTTAATCGATTTCTTCTATCGGTTAGTGGACTATGGCCTTATCAAAGCGAATGGAGCGCTCGTTTAACAAGAGCTGTTATCACTGTCATCATGCTGTCGTCTGTATTTGTTCAGATTTCGAGCATGTTTACATCTGAAATTACTATGGACTTTATAGTGGATGGAATACCATCTCTTCTACTTGTACTAGGTAGCCTGAGCAACTTGTATTCGCGTATAATACACATAGATAAATTTAGAGAATTATTCGAGCGTATGTGGCAAGATTGGGCGTTACAAAAGACGCATTATGAGATCAAGATTATGCATGAGCATGCTGAGATCTCAAGATTATTCACATTGTATTACATAATCATATCATATATAAACGTTGTGGGA…
AcepOr183	scaffold00014	+	2265936	2280316	9-exon	MEHPEECYYKLNRFMLLLTGLWPYQSKWSTRLVRAVITIILLSSVIFQLLSFFMSNITANFIIDMIPAFMPVMGSLSQMYARVGHVDKLRDLFEHIRNDWKLRKTNYEAKIMQKHAETSKLLTLYYLLMQYVAVIGYNAWLFLPDILDIISPINESRPRILPFKAEFFIDQERYFNLIRSHTCIVIFILSLIFLAVSTLYVALTQHACGMCELLGYRAERLFYVVEDAVEYDSIRPEINYRNMAVFVRLHCNIIQFVDMIEFYHTIPFLMDIIELVLTMSLALTQMLTITDDMERVVRSISVTILTLIHLFVSNYMGQKVTDASSNACEKVYNSVWYSASVSEQKLLLLIMKRRFHPLILTACRFYMMSLQNFGMILQTAISYCMFMRQL	ATGGAACATCCTGAAGAGTGTTATTACAAACTAAATCGATTTATGCTGTTGCTTACTGGGTTATGGCCATATCAAAGCAAATGGAGCACTCGTTTAGTAAGGGCTGTTATCACTATTATATTACTGTCATCTGTAATTTTTCAGCTATTAAGTTTTTTtATGTCTAATATCACCGCGAACTTTATAATCGATATGATACCAGCATTTATGCCTGTAATGGGTAGCCTGAGTCAAATGTATGCACGTGTTGGACATGTAGATAAACTTAGGGATTTATTTGAGCATATACGGAACGATTGGAAATTACGAAAGACAAATTATGAGGCCAAGATCATGCAGAAGCATGCCGAGACATCAAAATTATTGACGCTTTATTATTTGCTTATGCAGTACGTAGCC…
AcepOr184	scaffold00022	-	1905967	1903141	J	MTRNKEYRSVNITRLFMKVVGLWYVETPKEKLLLRVVFGYTVWAIVFAILVEGVDLYHCIGDFYAVTSNLCATLLLIMILVKLGSFMFYRDMIMDLIHFAEKNFWGVTPYDEASAQILEGYDKLGMTMIYTFTFMVYIATFNYIFAPFFEPQEKNETEKVLPFKLWIDFPYHSPYYEITYTIQSLSTMHSGICTFCFDNFVSTFNIHAAAQLKILAHKVEVIAEHCIGDTMDQKCPLETDVTVLTFKKLRDCVKQHLTLICYVRNMQRVFAIILLGQLLLSSVVICFGGFQFLATDVIIRKCIFAFHFVGGLIQLLIYTWTCNDIIVQSTAISDAAYNSKWYLLPDNDLGRAVKRGLITIMIRARRPCILTAGNFAVMSLDTFMGILSTAMSYFTLLRQ…	ATGACACGAAATAAGGAGTACCGATCGGTGAATATTACACGTCTCTTTATGAAAGTAGTCGGACTCTGGTATGTCGAGACACCGAAAGAAAAATTGCTCTTGCGTGTCGTATTCGGGTATACTGTTTGGGCGATCGTTTTTGCCATTCTCGTCGAGGGCGTTGATCTGTATCACTGCATAGGTGACTTTTACGCTGTCACATCCAACTTGTGTGCAACGTTGCTTTTGATAATGATACTAGTGAAGCTAGGTAGTTTTATGTTCTATCGTGATATGATAATGGACTTGATTCATTTTGCTGAGAAGAATTTTTGGGGTGTCACCCCTTACGACGAAGCTAGCGCGCAAATTCTAGAAGGATACGACAAACTAGGGATGACTATGATCTACACTTTTACA…
AcepOr185	scaffold00022	-	1910646	1906746	J	MMKNVKKDKFLSIRLVRFLMRVTGFWPAESKTEKRLLNGILSYTICISSISLWLEATEIYLGKGDFYALTYTACSSMPVVIIMLKIIFFLRYRKELLNMLKYTQDNFWYAQYDEYGSKILEKINKKGLILMCTFIFFVQGTVCTYILTPILENIGKNESDRILPFNVWIGTISTIVSPNFEIMFTVEISALIHCGICFCCFDNLLGLLNLHTAGQFKILQHRLRSILMRVERTGSVRLFNEKQKQKVYEKLRECVILHHELIWYSEKMEQIFMYSTLCQLLVSGIMLCVAGFQVFLARGTLIRRLIFIAHTNGCFVQLFVVTLTATDLMNESRAVGDAAYNANWQVLSHEENRGVRTAVLMIMMRSARACSISAGGFFPVSLETFMAVLSTAASYFTLL…	ATGATGAAGAATGTGAAGAAGGATAAATTTCTATCGATACGGTTAGTGAGGTTTCTCATGAGAGTTACTGGTTTCTGGCCCGCCGAGTCAAAAACCGAGAAACGATTATTGAATGGAATTTTGAGTTATACAATATGTATAAGTAGTATATCTTTATGGTTAGAAGCAACCGAAATATATCTAGGTAAAGGCGACTTTTATGCTCTCACGTACACTGCTTGCAGCTCTATGCCAGTAGTCATAATAATGTTGAAGATAATTTTCTTCCTTCGTTATCGAAAAGAACTATTGAATATGTTAAAATATACACAGGATAATTTTTGGTACGCTCAATATGACGAGTACGGCAGCAAGATTTTGGAAAAGATTAATAAAAAGGGACTAATATTAATGTGCACG…
AcepOr186	scaffold00022	+	3089339	3093754	9-exon	MICIETQYLSLNRILLLAIGLWPYRQSKITQFQFVFFSVILMTSIIFQLTTFITTNLTSDVIVTILASASIFTIFMIKYYTFRVNIELVKKSFMKLQHICNELKDKNEIAIIEKYGYIAKCYTAALTIIGIFLIFISIIIQFWRIFDIGLSTNISQPSRVFFVTEYFIDQEKYYLLILLHINIALFIGGAAMVATGTMLIAYFKFICGMFKISSYRIERAVNINIMQNINIKNKILRFEDLICAIDIHRQAIKLSKNLLSYFEIMFFCLAQIFVVSLCFNFVRIFQIILTEKAINEALLPMLYAAIFILYLFISNSIGQNMTDHNNYVFATAYRVEWYIAPLHIQKIIFFLLIKGAKNFHLNLGGLFIPSLECFTTLVKASVSYFTVILSTQ	ATGATCTGTATAGAAACACAGTATTTAAGTCTCAATAGAATTTTACTACTCGCTATTGGCTTGTGGCCATATCGACAATCAAAAATCACTCAATTTCAATTTGTTTTCTTTTCTGTTATTTTGATGACGAGTATTATATTTCAGTTGACAACATTTATAACAACAAATTTGACTTCAGATGTCATCGTCACGATTTTGGCTTCTGCATCTATTTTCACTATTTTTATGATAAAATATTATACATTTCGCGTTAACATTGAACTTGTTAAAAAATCGTTTATGAAACTTCAGCATATATGTAATGAATTAAAAGACAAAAATGAAATCGCTATCATAGAAAAATATGGTTACATTGCGAAATGCTATACGGCTGCACTTACGATAATTGGCATTTTTTTA…
AcepOr187	scaffold00022	+	3094687	3105593	9-exon	MIHLEIQYFTINRILLLVIGLWPYQQSKFTRFQFIFISTILTAGIVFQLTTLMTSKCTSNLIRKVLSSTSFFIFCIISYNSFCINIKAMKDLLMQLEHICNQIKDKNEVAIINEYNYTARRYTIILTVLVIGLGFFCFIGQYLSNCLTVLPKNISHLPIMMEYFIDQEKYFYLILLHSYAIICIGIVVILATGTMLLTYLQYVCGMFRIASYRIEHAINFNIRQNISQKIKILMSEDIICAVDTHRRTMKLSKHLMSTWEVTIFCLIVLGVACLTLNLFQIFQIASSENTVSKFLSLLYVISMIFCMFLSNYIGQNITDYNNYVFSTAYNVQWYRAPLRIQRMIMFLLQREAKEFTLNVGGVFNASMECFAMLVKTSISYFTVIYSI	ATGATTCATCTAGAGATTCAGTATTTTACCATCAATAGAATTTTATTGCTCGTTATCGGCTTGTGGCCCTATCAGCAATCTAAATTCACACGATTTCAGTTTATTTTCATTTCCACTATTCTGACAGCGGGTATTGTATTTCAGTTAACAACGTTAATGACATCAAAATGTACTTCAAATCTCATCAGAAAGGTCCTGTCTTCCACGTCCTTCTTTATTTTTTGCATAATAAGTTACAACTCATTCTGTATTAACATCAAAGCTATGAAAGATTTATTAATGCAACTTGAGCATATATGTAACCAAATAAAAGATAAAAACGAAGTTGCTATCATAAATGAATATAATTACACTGCAaGgCGTTACACAATTATACTCACAGTACTTGTTATTGgaTta…
AcepOr188	scaffold00022	+	3126263	3134623	9-exon	EIQYFSFNRILLLVIGLWPYQQSKFTRFQFILFSIILITGIIFQLTTLITSKCTLNLVSKVLSSTSFFVVCIINYNSFSFNIEAVKDLLMQLEHVCNQVKDKNEVAIIEEYNYTARRDTNMLTLFGVIAVFICTIDQHLLNSFIVLPKNISHLPIMVEYFIDQEKYFYLILLHFYAITCVGGNVILAIGTLLLTYFQHICGIFKIAGYRIEHAININIRQNITPKNEILMNEGIICAIDIHRQAMKLSKHLMSIFEVMMFCLIIVGVSCLTLNLFQSASSENTINEFCFPMLCVTVSIIYMFVSNHIGQNIIDHNNYVFSTAYNVQWYRAPLRIQRMILFLLQRETKMFTLNVGGLFNASMECFATLVKTSVSYFTVIYS	GAGATTCAGTATTTCAGCTTCAATAGAATTCTGTTGCTTGTTATCGGCTTGTGGCCCTATCAACAATCTAAATTTACACGATTTCAGTTTATCCTCTTTTCTATTATTCTAATAACGGGTATTATATTTCAGTTGACAACGCTAATAACATCAAAGTGTACTTTAAATCTCGTCAGCAAGGTTCTGTCTTCCACGTCTTTCTTTGTTGTTTGCATAATAAATTATAACTCCTTCAGTTTTAACATCGAAGCTGTAAAAGATTTATTAATGCAACTTGAGCACGTATGTAATCAAGTAAAAGATAAAAACGAAGTTGCTATTATAGAAGAATATAATTACACTGCAAGACGTGACACAAATATGCTCACACTATTTGGCGTTATTGCCGTATTTATTTGT…
AcepOr189	scaffold00022	+	3135409	3143091	9-exon	MVHLGIQYLSFNRILLLVMGLWPYQQSKFAQFQFIFFSTILISGIIFQFTTLITSKCTSNLINKVLSSTSYFIFCMICYDSFSVNIKAVKDILMQLEHICNQVKDKNEVAIIEEYNYIARRHTIILTIFCTSGSICIIGQHLSNNFIVLPKNISRLPIMMEYFIDQEKYFYLILLHTYAIICVGGTAILAIGAVILTCVQYVCGMFRIASYRIEHAININSRQNITLKNEILMSEGIICAVEIHRQAMKLSNLFVSIFEIMMFCLIVFGVACLSLNLFQVSFLASSEKTVSEFCLPLLYVVTMILCLFLGNYGAQNITDHNNYVFSTAYNIQWYRAPLNIQRMILFLLQRKAKEFTLNIGGLFTGSMECFATLVKTSISYFTVIYS	ATGGTTCATCTAGGTATTCAATATTTGAGCTTCAATAGAATTCTATTGCTCGTTATGGGCTTGTGGCCCTATCAACAATCTAAATTCGCACAATTTCAATTTATTTTCTTCTCTACTATTCTGATATCAGGTATTATATTTCAGTTCACAACGCTAATAACATCAAAATGTACTTCAAATCTCATCAACAAGGTCCTATCTTCTACGTCTTACTTTATTTTTtGCATGATATGTTATGACTCATTCAGTGTTAACATCAAAGCTGTAAAGGATATATTAATGCAACTTGAGCATATATGTAATCAAGTAAAAGATAAAAACGAAGTTGCTATCATAGAAGAATATAATTACATTGCAAGACGTCACACAATTATACTTACAATATTTTGCACTTCCGGA…
AcepOr190	scaffold00022	+	3147970	3155565	9-exon	MIHPEIQYFSFNKILLLVIGLWPYQQSKFTRFQFILMSTILTAGIVFQLTTLITSKCTSNLINKVLSSTSFFIICIINYNSFCFNIKDIKDLLMQLEYICNQVKNKNEIAIIKEYNYTARRHTIILTILAVIIGFFCLIGQYLSNKLTVLSKNISHLPIMMEYFIDQEKYFYLILLHTYAIICIGIVAVLATGTMFFTYLQYICGIFKIASYRIEHAININIQQNIMQKTKILMSEGIICAVDIHRQAMKLTKHLMSIVEVMILCLIVFNVICLTLNTFQIFQISSSENIMNEFCLPLMYAISIILYLFLTNNIGQNIINHNNYVFSTAYNVQWYRAPLRIQRMILFLLQRETKVFTLNVGGLFNASMECFATLIKTSVSYFTVIYS	ATGATTCATCCAGAGATTCAGTACTTTAGCTTCAATAAAATTTTGTTGCTTGTTATCGGCTTGTGGCCCTATCAACAATCTAAATTCACACGATTTCAGTTTATTCTCATGTCTACTATTCTGACAGCGGGTATTGTATTTCAGTTGACAACTCTAATAACATCAAAATGTACTTCAAATCTCATCAACAAGGTCCTGTCTTCCACGTCTTTCTTTATTATTTGCATAATAAATTACAACTCATTCTGTTTTAACATCAAAGATATAAAGGACTTATTAATGCAACTTGAATATATATGTAATCAAGTAAAAAaTAAAAACGAAATTGCTATCATAAAGGAATATAATTACACTGCAAGACGTCACACAATTATACTCACAATACTTGCCGTTATTATA…
AcepOr191	scaffold00022	+	3156776	3173793	9-exon	MVHLRIQFFSFNRILLLVIGLWPYQQSKFTRFQFIFFSTILTAGIIFQFTTLMTSKCTLNLVSKVLSSTSFFVVCIIYYNSFNFNIKAVFAVIIVFICTIGQHLWNSFIILSKNISHLPIMVEYFIDQEKYFYLILLHFYAITYIGVFAILAIGTLLLTYLQYICGIFKIAGYRIEHAININIRQNITPKNEILMNEGIICAIDIHRQAMKLSKHLMSIFEIMMFCLIIVDVSCLTLNLFQVSFLSSENIINEFCSPLMYAVFIILHMFLSNNIGQNIIDHNNYVFSTAYNVQWYRAPLRIQRMILFLLQRETKMFILIVGGLFNASMECFATLVKTSVSYFTVIYSTR	ATGGTTCATCTAAGGATTCAATTTTTCAGCTTCAATAGAATTCTGTTGCTCGTTATCGGCTTGTGGCCCTATCAACAATCTAAATTTACACGATTTCAGTTTATCTTCTTTTCTACTATTCTAACAGCGGGTATTATATTTCAGTTCACAACGCTAATGACATCAAAGTGTACTTTAAATCTCGTCAGCAAGGTCCTATCTTCCACGTCCTTCTTTGTTGTTTGCATAATATATTATAACTCTTTCAATTTTAACATCAAAGCTGTATTTGCCGTTATTATCGTATTTATTTGTACTATCGGTCAGCATTTGTGGAATAGTTTCATTATTTTATCAAAAAATATATCTCACCTACCAATTATGGTGGAATATTTTATCGATCAAGAAAAATATTTTTAT…
AcepOr192	scaffold00022	+	3184207	3190808	9-exon	MVHLGIQYFSFNRILLLVIGLWPYQQSKFTRFQFILFSNILTAGIIFQLTTLMTSKCTLNLVSKVLSSTFTFIICLISYNSFSFNIEAVKDLLMQLEYVCNQVKDKNEVAIIEEYNYFARRDTIMLTLFGVIIVFIYTIGQHLLNNFIVLPKNISHLPIMMEYFIDQEKYFYLILLHFYAIICVGGIAVLAIGTLFLTYLQYICGIFKIAGYRIEHAININIRQNITPKNKNLMNEGIICAVEIHRQAMKLSNLLVSIFEVLAFCLIVIVVACLSLNLFQVSFLASSKKSVSEFCLPLLNVIATILCLFIGNYGAQIITDHNNYVFSTVYNVQWYRTPLHIQRIILFLLQRKAKEFTLNIGGLFTGSMECFAMLVKTSISYFTVIYS	ATGGTTCATCTAGGGATTCAGTATTTCAGCTTCAATAGAATTCTGTTGCTCGTTATCGGCTTATGGCCTTATCAACAATCTAAATTTACACGATTTCAGTTTATCCTCTTTTCTAATATTCTAACAGCGGGTATTATATTTCAGTTGACAACGCTAATGACATCAAAATGTACTTTAAATCTCGTCAGCAAGGTCTTGTCTTCCACATTTACTTTTATTATTTGCCTAATAAGTTACAACTCATTCAGTTTTAACATCGAAGCTGTAAAAGATTTATTAATGCAACTTGAGTATGTATGTAATCAAGTAAAAGATAAAAATGAAGTTGCTATCATAGAAGAATATAATTATTTTGCAAGGCGTGACACAATTATGCTCACACTATTTGGCGTTATTATC…
AcepOr193	scaffold00022	+	3193429	3201191	9-exon	EIQYFSFNRILLLVIGLWPHQQSKFTRFQFILISTILTAGIVFQLTTLITSKCTSNLISKVLSSTSFFIVCITSYNLFCFNIKAVKDLLMQLEYICNQIKNKNEIAIIKEYNYIARRHTIMLTILAVIVGSFCLTGQYLSNDLTVLPKNISHLPIMMEYFIDQEKYFYLILLHSYAIICIGIVAILATGTMFLTYLQYICGIFKIASYRIEHAININIQQNITQKTKILMSEGIICAVDIHRQAMKLTKHLMSIVEVMMFCLTVFGVICLTLNLFQISSSENIINKFYLPLMYAVSIILYMFLSNNIGQNIIDHNNYVLSTAYNVQWYRAPLCIQRMILFLLQRETKVFTLNLGGVFNASMESFGMLVKTSVSYFTVIYS	GAGATTCAGTACTTTAGTTTCAATAGAATTCTATTGCTTGTTATCGGCTTGTGGCCCCATCAACAATCTAAATTTACACGATTTCAGTTTATTCTCATTTCTACTATTCTGACAGCGGGTATTGTATTTCAGTTGACAACGCTAATAACATCAAAATGTACTTCAAATCTTATCAGCAAGGTCCTGTCTTCCACGTCTTTCTTTATTGTTTGCATAACAAGTTACAACTTATTCTGTTTTAACATCAAAGCTGTAAAAGACTTATTAATGCAACTTGAATATATATGTAATCAAATAAAAAaTAAAAaCGAAATTGCTATCATAAAGGAATATAATTACATTGCAAGACGTCACACAATTATGCTCACAATACTTGCCGTTATTGTAGGATCTTTTTGC…
AcepOr194	scaffold00022	+	3206849	3211104	9-exon	MIRLEIQYFNLNKILLLAIGLWPYQQSILTRFQFVFLSSILTASIIFQLTSFITLRCTFDLIAKVVSSVSFFTVYLINYSSFYINIKNVKNLLMQLQHMYDELKDEKEIAIIKKYGYNAKYYTTLLTAAGICGIIVSIIFQCWTNMFDISSSINVSQPHRIQFITEYFVDQEKYFFLILLHLNVALYIGIITTIAAGTMLIGYLQFIFGMFKISCYRIERAIKIFTSQNITLKNKISKSENLICAVDIHREAMRLSKYLVTSFEIMFFSLTGVFIISLCFNFLRIFQIASSGEAVKEAFLPVTFIFVNIMYLFIYNFFGQNIIDHNSQVFITAYSVQWYVAPLHIQRMILFLLLKGAKDFTIIIGKIFISSIECFATLIKASISYFTVVLSMQ	ATGATCCGTTTGGAAATTCAGTATTTTAATCTTAATAAAATTCTATTACTAGCTATTGGTTTGTGGCCTTATCAACAATCTATCCTCACTCGATTTCAGTTTGTTTTTCTTTCTAGTATTTTGACAGCAAGTATTATATTTCAGCTGACATCATTTATAACTTTAAGATGTACTTTTGATCTCATCGCCAAAGTTGTGTCTTCCGTTTCTTTCTTTACTGTTTACTTGATAAACTACAGTTCGTTCTACATTAACATCAAAAATGTAAAAAaTTTACTAATGCAGCTTCAACATATGTACGACGAATTAAAGGATGAAAAAGAAATAGCTATCATAAAAAAaTATGGCTACAATGCTAAATATTATACAACTCTACTTACGGCAGCTGGGATTTGTGGA…
AcepOr195	scaffold00022	+	3224189	3231638	9-exon	LNRILLLIIGLWPHQQSKFVQVQFIFFFAILSTGIIFQLTPLIILKCTSELVTKVLSSVSFFTLFIIQYIAVHLNIDVVKNLLVELQHIFNDLRDENEIGIVEKYSCVAKRYTIVLTAIVLCTIFAIILAQFWSNITDINESTNTSQHHLLIMTKYFVNQEKYFYLILLHMYAVLCIGITIMLGIGTMVITYIEHICGMFRIASYRFDHAVNINILHNSTIKNMILMTEGIIYAIDIHRQAMKLSKHVVSTFELTILCFTGCVVACFSLNVFQLFQITSSENNINEFLLPCIYAFISILYMFIANYVGQNIIDHNKHIFVTAYNVQWYRTPLHTQRLILFLLQRGVQEFSLNIGGVLDASIEGFATLVKTAISYFTVMHSVQ	CTCAACAGGATCCTATTACTTATTATCGGCTTATGGCCGCATCAACAATCCAAATTTGTTCAAGTTCAATTTATTTTCTTTTTTGCTATTCTATCAACAGGTATTATATTTCAGTTGACACCATTAATAATATTAAAATGTACTTCGGAGCTTGTTACTAAAGTGCTTTCTTCCGTATCTTTTTTtACACTATTCATAATACAGTATATTGCAGTCCATCTTAACATTGATGTTGTAAAGAATTTACTCGTGGAGCTTCAACATATTTTTAACGACTTAAGGGATGAAAATGAAATAGGTATTGTAGAAAAaTATAGTTGTGTCGCAAAGCGTTATACAATTGTGCTTACAGCAATTGTACTTTGTACAATATTTGCTATTATTTTAGCTCAATTTTGG…
AcepOr196	scaffold00022	+	3233839	3239303	9-exon	EYSNLNRILLLAIGLWPYQQSKFTRFQCIFLYTLLWTGIIFQLTPLITFKRTLNGIIKMLSSVSFYIMFIIQYSAFCLKIKVVKNLLMQLEYIHNKLKDNNEIIIVYKYSYIAKRYTVILTAFGIFVLFINIIFQIWYIVKVDISMNMSQSYHILCTTVTEYFVDQEKYFYWILLHMYTVICTGSIIMLGIDTMLITYTEHICGILKIASYRIEHAVNIDIPRNYDKKKVLMIKSIISAVDIHCQAMKMTKYFMTTFEIMISCFTGCVVICFSFNLYQIVSSENNKTNISESLLSFIFASVCIMHMFIANYIGQNIIDHNNHVFITAYNVQWYKTPLYVQRMILFLLQRKAKKFSLNIGGIFDASMEGFATLIKTSVSYFTVMHSTQ	GAATATAGCAATCTCAATAGAATCCTATTGCTTGCTATTGGTTTATGGCCGTACCAACAATCTAAATTTACCCGATTTCAATGTATTTTCTTGTATACTCTTCTGTGGACGGGTATTATATTTCAACTGACACCATTAATAACATTTAAACGTACTTTGAATGGTATCATCAAAATGCTGTCTTCCGTATCTTTCTATATAATGTTTATAATACAGTATAGCGCATTTTGTCTCAAGATTAAAGTTGTAAAGAATTTATTAATGCAGCTTGAGTACATACATAATAAATTAAAGGATAACAATGAAATTATTATTGTATACAAATATAGTTACATTGCCAAACGTTACACGGTTATACTTACAGCATTTGGAATTTTTGTATTATTTATTAATATTATA…
AcepOr197	scaffold00022	+	3246701	3252080	9-exon	EYSNLNRILLLAIGLWPYQQSKFTRFQCIFLYTLLWTGIIFQLTPLITFKRTLNAIIKMLSSVSFYIMFIIQYSAFCLKIKVVKNLLMQLEYIHNKLKDNNEIIIVYKYSYIAKRYTVILTAFGICALFIIIYQIWYVAKVDVSMNTSQSYHIFCTTVIEYFVDQEKYFYWILLHMYTVICTGSIIMLGIGTMLITYIEHICGILKIASYRIEHAVNIDIPRNYDKQKILMIKGIISAVDIHRQAMKMTKYFMTTFEIMISCFTGCVVICFSFDLHQFFQIVSSENNKTNVSESLLSFIFASVCIIYMFIANYIGQNIIDHNNHVFITAYNVQWYKTPLYIQRMILFLLQRKAKEFSLNIGGMFDASMEGFATLIKASVSYFTVMHSTQ	GAATATAGCAATCTCAATAGAATCCTATTGCTTGCTATTGGTTTATGGCCGTACCAACAATCTAAATTTACCCGATTTCAATGTATTTTCTTGTATACTCTTCTGTGGACGGGTATTATATTTCAACTGACACCATTAATAACATTTAAACGGACTTTGAATGCTATCATCAAAATGCTGTCTTCCGTATCTTTCTATATAATGTTTATAATACAGTATAGCGCATTTTGTCTCAAGATTAAAGTTGTAAAGAATTTATTGATGCAGCTTGAGTATATACATAATAAATTAAAGGATAACAATGAAATTATTATTGTATACAAATATAGTTATATTGCTAAACGTTACACGGTTATACTTACAGCATTTGGAATTTGTGCATTATTTATTATTATATAT…
AcepOr198	scaffold00022	+	3264205	3269707	9-exon	MIYPEIHNNLNKILLLAIGLWPYQQSKFTQLQFIFFCAILSAGIIFQLTPLIILKCTIDLVIKVLSSVSFFILCLIKYNAFHLNIEIVKNIFMELRYILNELKDKNEIAIVYKYSCTAKRYTVTLIVLGICGTFSLIIAQIWSFIADVNAMNTSQLHHLSFMTEYLVDQEKYFYWILLYMYTVLCIGQIITLGIGTMLITYIEHICGIFKIASYRIKHALNIDIPQNIMIKNKILMMEGIIYVVDIHRYAMKLSKHFMTTFEIMMSFITGCVVVCFSFNMFQIASSENNKNNVIEFLLPFLLAFTSILYMFISHYFGQKIINHNNHVFVTTYNIQWYKTPLHIQRMILFLLQRRTKKFSLNLGGIFDASIESFATLIKASVSYFTVLNS	ATGATATATCCAGAAATTCATAATAATCTTAATAAAATTCTATTGCTTGCTATCGGTTTATGGCCTTATCAACAATCCAAATTTACTCAACTTCAATTTATTTTCTTTTGTGCTATTTTGTCAGCAGGTATTATATTTCAATTGACACCATTAATAATATTAAAATGTACTATAGACCTTGTAATAAAGGTGCTGTCTTCCGTATCTTTCTTCATATTGTGCTTGATAAAATATAATGCATTCCATCTTAATATTGAAATTGTGAAGAATATATTCATGGAGCTTCGATATATACTCAATGAGTTAAAGGATAAAAACGAAATTGCAATTGTATACAAATATAGTTGCACTGCTAAACGTTACACGGTTACGCTTATAGTATTAGGGATTTGTGGAACG…
AcepOr199	scaffold00022	+	3367150	3373041	9-exon	MIHPETQYNNLNKILLLAIGLWPYQQSKFTQFQFIFFCTVLSAGIIFQLTPLIILKCTLDLVIKVLSSVSLFILCMIQYNAFYLNIEIVKNLLAELRYIFNELKDKNEIAIIYKYSCIAKRYTITLTIFGVCGIFIIIVIQIWSFIADVNTMNTSQSHHLLIMSEYFIDQEKYFYWILLHMYGELCVATAIMLATGSMFVSYLLHTCGMFRIASYRINHAVNINTIQNITLKNKVFMTKSIICAIDIHRQAMKLSKHLVSSFEITLLCFTGGVVVFFTLNLYRIATSISNFNEFFLLIMFMSVSIIYMFLANYMGQIIIDHNNHVFLTAYNVQWYRTPLHVQKIILFLLQRDTKKFTLNIGGIIEGSVEHFASLVKASVSYFTVIYS	ATGATACATCCAGAAACTCAGTATAATAATCTCAATAAAATCCTATTGCTTGCTATTGGTTTATGGCCTTATCAACAATCCAAATTTACTCAATTTCAGTTTATTTTCTTCTGTACTGTTTTATCAGCAGGTATTATATTTCAGTTGACACCATTAATTATATTAAAATGTACTTTAGACCTTGTAATAAAGGTGTTGTCTTCCGTATCTCTCTTCATATTGTGCATGATACAATATAATGCATTCTATCTTAACATTGAAATTGTGAAGAATTTATTGGCCGAACTTCGATATATATTCAATGAGTTAAAGGATAAAAATGAAATTGCAATTATATACAAATATAGTTGCATTGCTAAACGTTACACGATTACGCTTACAATATTTGGAGTTTGTGGA…
AcepOr200	scaffold00022	+	3420780	3423511	9-exon	MICLETRHFSLNRILLLVVGLWPYQRSLIIQFQLLLFFGTLTTFIIFQFTTLLIKCTSEHILKVFSTSFFFICFAIKYNSFWINADTVRILLEQLQDVCNKLKDENEIAIIEKYGSKAKCYTIAIILFGMCGESTLTFLQIWPYIQHFILLNNSSRLNPSIYVTEYFIDQEKYFHFIMLHALAANYIGCTAMIATGTMLLAYLQHTCGMFNIASYRIEQAINILQKDDLKNESKIYKEIIYAVDIHRRAMEFTDFLISNFEGSFFFLIAIGVTCLSLNLLQAASYRDNIEQLILPLLIIIILYVYLFVSNWTAQEITDHNEYVFATVYNVQWYIAPLHIQKMMLFLLQRGTKAFHMILGGIFVASLESAATLMSTSISYFTVLYSTK	ATGATCTGTCTCGAAACTCGACATTTTAGCCTCAACCGAATTCTGTTGCTTGTCGTTGGTTTATGGCCTTATCAACGATCGCTCATCATTCAATTTCAGTTACTTTTATTCTTTGGTACTCTGACGACTTTTATTATATTTCAATTTACAACATTATTAATAAAATGTACTTCAGAACACATTCTCAAAGTTTTTTCTACTTCATTTTTTTTtAtATGCTTCGCGATCAAATATAATTCATTTTGGATTAACGCCGATACCGTAAGAATTTTGTTGGAACAACTTCAAGATGTATGTAATAAATTAAAAGATGAAAATGAAATCGCTATTATAGAAAAATATGGAAGCAAGGCGAAATGTTATACAATTGCAATAATACTGTTTGGCATGTGCGGTGAA…
AcepOr201	scaffold00022	+	3425212	3427427	9-exon	MICLETQHFRFNRFLLLAIGLWPLQRSKLAQIQFTILFTILTTFIVFQFTTFLTSKCTTDLIINVLSSAFFFICYAIKYHSFWINANTIRVSLEQLQHVCNEIKNKNEIAIIEKYGRIGKHQTRIITIFAACSVSIYLFLPIWPRLFDIILAINNSRSHSAAIHIATEYFVDRENCSYLILLHTNAALCIGATAMVATGTMLIAYFKHICGMFSIASFRIKKAMAINMQQDINEEQMVIIYKRIICAIDIHRKAIKFSQVFLKSFEGSFFCLIAAGMICVSSTLVQIISYNSTGQLVLQLIYISVLYMYMFLSNYTAQDITDHNEYIFATVYNVEWYVAPLHIQKMILFLLQKGTKAFHLILGGIFIASMESAATV	ATGATTTGTCTCGAGACACAACACTTCAGATTCAATAGATTTCTTTTGCTTGCGATTGGTTTATGGCCTCTCCAGAGATCGAAACTTGCTCAAATTCAATTTACTATACTTTTTACTATTTTAACAACTTTTATTGTATTTCAGTTTACAACGTTTTTGACTTCAAAATGCACTACAGATCTCATTATCAATGTTTTGTCTTCcGCATTTTTCTTCATTTGCTATGCAATTAAATATCATTCGTTTTGGATTAACGCCAATACTATAAGAGTTTCATTAGAACAACTTCAGCATGTTTGTAACGAAATAAAAAATAAAAACGAAATAGCTATCATAGAAAAGTATGGCCGTATAGGGAAACATCAAACGAGAATAATTACGATATTTGCCGCATGTAGC…
AcepOr202	scaffold00022	+	3443589	3447183	9-exon	MICLETKHFRLNRFLLLAIGLWPHQRSKLAQIQFIVLFTILTTFIVFQFTTFLTLKCTADLIINVLSSAFFFICYAIKYHSFWINTHTMRVSLEQLQHVCNEIKNKNEIAIIEKYGHIGKHQTRIITIFAACSISIYLFLPIWPRLFDVILAINNSQSRSAAIYIATEYFVDQENFSYLILLHTNAAFCIGATAMVATGTMLIAYLKHICGMFSIASFRIKKALKINMQQDVNEEKMIIIYKGIICAIDIHRKATEFSQVFIKSFEGSFFCLIAAGMVCLTSTLVQIISYNSTEQLLLQLVCISILYIYMFLSNYIAQDITDHNEYVFATVYNVEWYVAPLHIQKMMLFLLQKGTKAFHLILGGIFIASMESAATLMGTSISYFTVLYST	ATGATTTGCCTTGAGACGAAACATTTCAGGCTCAATAGATTTCTTTTGCTCGCGATTGGTTTATGGCCTCACCAGAGATCGAAACTTGCTCAAATTCAATTTATCGTACTTTTTACTATTTTAACAACTTTTATTGTATTTCAGTTTACAACGTTTTTAACTTTAAAATGCACTGCAGATCTCATTATCAATGTTCTGTCTTCCGCATTTTTCTTTATTTGCTATGCGATTAAATATCATTCGTTTTGGATTAACACCCATACCATGAGAGTTTCACTAGAACAGCTTCAGCATGTTTGTAACGAAATAAAAAATAAAAACGAAATTGCTATTATAGAAAAATATGGCCATATAGGAAAACATCAAACGAGAATAATTACGATATTTGCCGCATGTAGC…
AcepOr203	scaffold00022	+	3464961	3467210	9-exon	MICLETEHFKLNRFLLLAIGLWPQQRSKLAQIQFIVLFTILTTFIVFQFTTFLTLKCTADLIINVLSSAFFFICYAIKYHSFWLNTHTMRVSLEQLQHVFNKIKNKNEIAIIEKYGRIGKHQTKIITTFAACSVSIYLFLPIWSRIFDVILAINNSRSRSAGIYIATEYFVDQENFSYLILLHRNAASCIGATAMVATSTMLIAYLKHICGMFSIASFRIKKAMAINMQHDVTEEKMVIIYKGIICAIDIHRKATKFSQVFIKSFEGSFFCLIAAGMICLSSTLVQIISYNSIEQLILQLIYISVLYMYMFLSIYTAQDITDHNEYVFATIYNVEWYVAPLHIQKMILFLLQKGTKAFHLILGGIFIASMESAAMLIGTSISYFTVLYST	ATGATTTGCCTTGAGACGGAACACTTCAAGCTCAATAGATTTCTTTTGCTCGCGATTGGTTTATGGCCTCAACAGAGATCGAAACTTGCTCAAATTCAATTTATCGTACTTTTTACTATTTTAACAACTTTTATTGTGTTTCAGTTTACAACGTTTTTAACTTTAAAATGCACTGCAGATCTCATTATCAATGTTCTGTCTTCCGCATTTTTCTTTATTTGCTATGCGATTAAATATCATTCGTTTTGGCTTAACACCCATACTATGAGAGTTTCACTAGAACAACTTCAGCATGTTTTTAACAAAATAAAAAaTAAAAaTGAAATTGCTATTATAGAAAAaTATGGCCGTATAGGAAAaCATCAAACGAAAATAATTACTACATTtGCCGCATGTAGC…
AcepOr204	scaffold00022	+	3473918	3477487	9-exon	MICLETKHFRLNRFLLLAIGLWPQQRSKFAQIQFIVLFTILTTFIVFQFTTFLTLKCTADLIMNVLSSAFFFTCYAIKYYSFWINTNTMRVSLEQLQRVCNEIKNKNEIAIIEKYGRIGKHQTRIITIFAACGVSIYLFVPIWPRTLDVILAINNSQSRSAAIYTATEYFVDQENFSYLILLHTNAASCIGATAMVATGTMLIAYLKHICGMFSIASFRIQKAMTINMQQDVNEEKMVIIYKGIICAIDIHRKATEFSQVFIKSFEGSFFCLIAAGMICVSSTLVQIISYNSTEQLVLRLIYISVLYMYMFLSNYTAQDITDHNEYVFATVYNVEWYMAPLHIQKMMLFLLQKGTKAFHLILGGIFIASMESAATLMGTSISYFTVLYST	ATGATTTGCCTTGAGACGAAACACTTCAGGCTCAATAGATTTCTTTTGCTCGCGATTGGTTTATGGCCTCAACAGAGATCGAAATTTGCTCAAATTCAATTTATCGTACTTTTTACTATTTTAACAACTTTTATTGTATTTCAGTTTACAACGTTTTTAACTTTAAAATGCACTGCAGATCTCATTATGAATGTTCTGTCTTCCGCATTTTTCTTCACTTGCTATGCAATTAAATATTATTCGTTTTGGATAAACACCAATACTATGAGAGTTTCACTAGAACAACTTCAGCGTGTTTGTAACGAAATAAAAAaTAAAAaCGAAATTGCTATTATAGAAAAGTATGGCCGTATAGGAAAACATCAAACGAGAATAATTACGATATTTGCCGCATGTGGT…
AcepOr205	scaffold00022	+	3485948	3489487	9-exon	MICLETKHFRLNRFLLLAIGLWPHQRSKLAQIQFIVLFTILTTFIVFQFTTFLTLKCTADLIINVLSSAFFFTCYAIKYYSFWINTNTMRVSLEQLQHVCNEIKNKNEIAIIEKYGRIGKHQTRIITTIAACSVTIYLFLPIWPRIFDVIMAINNSRSRSAGIHIATEYFIDQENFSYLILLHTNAALCIGAIAMAATGTMLIAYLKHICGMFSIASFRIKKAMAINMQQDVNEEKMIIIYKGIICAIDIHRKAIEFSQIFIKNFEGSFFCLIAAGIVCLTSTLVQIVTYNSTEQLILQLVYISILYIYMFLSNYTAQDITDHNEYVFATVYNVEWYVAPLHIQKMMLFLLQKGTKAFHLNLGGIFVASMESAATLMGTSISYFTVLYST	ATGATTTGCCTTGAGACGAAACACTTCAGGCTCAATAGATTTCTTTTGCTCGCGATTGGTTTATGGCCTCACCAGAGATCGAAACTTGCTCAAATTCAATTTATCGTACTTTTTACTATTTTAACAACTTTTATTGTATTTCAGTTTACAACGTTTTTAACTTTAAAATGCACTGCAGATCTCATTATCAATGTTCTGTCTTCCGCATTTTTCTTCACTTGCTATGCAATTAAATATTATTCGTTTTGGATAAACACCAATACTATGAGAGTTTCACTAGAACAACTTCAGCATGTTTGTAACGAAATAAAAAaTAAAAaCGAAATTGCTATTATAGAAAAGTATGGCCGTATAGGAAAACATCAAACGAGAATAATTACGACAATTGCCGCATGTAGC…
AcepOr206	scaffold00022	+	3510042	3513704	9-exon	MICLETKHFRLNRFLLLAIGLWPQQRSKFAQIQFIVLFTILTTFIVCQFATFLTLKCTADLIMNVLSSAFFFTCYAIKYYSFWINTNIMRVSLEQLQRVCNEIKNKNEIAIIEKYGRIGKHQTRIITIFAACGVPIYLFVPIWPRILDVILTINNSQSRSAALYTTTEYFVDQENFSFLILLHTNAASCIGATAMVATGTMLIAYLKHICGMFSIASFRIKKAMTINMQQDVNEEEMIITYKGIICAIDIHRKATEFSQVFIKSFEGSFFCLIAAGMICISSTLVQIITYNSTEQLVLRLRYISILYIYMFLSIYIAQDITDHNEYVFATVYNVKWYMAPLHIQKMTLFLLQKGTKAFHLILGGIFVASMESAATV	ATGATTTGCCTTGAGACGAAACACTTCAGGCTCAATAGATTTCTTTTGCTCGCGATTGGTTTATGGCCTCAACAGAGATCGAAATTTGCTCAAATTCAATTTATCGTACTTTTTACTATTTTAACAACTTTTATTGTATGTCAGTTTGCAACGTTTTTAACTTTAAAGTGCACTGCAGATCTCATTATGAATGTTCTGTCTTCCGCATTTTTCTTCACTTGCTATGCAATTAAATATTATTCGTTTTGGATAAACACCAATATTATGAGAGTTTCGCTAGAACAACTTCAGCGTGTTTGTAACGAAATAAAAAaTAAAAaCGAAATTGCTATTATAGAAAAATATGGTCGTATAGGAAAACATCAAACGAGAATAATTACGATATTTGCCGCATGTGGT…
AcepOr207	scaffold00022	+	3532268	3536157	9-exon	MICLETKHFRLNRFLLLAIGLWPHQRSKLAQIQFIVLFTILTTFIVFQFTTFLTSKCTADLIINVLSSAFFFICYAIKYYSFWMNANTMRVSLEQLQRVCNEIKNKNEITIIEKYGRIGKHQTRIITIFAACGIFIYLFVPIWPRIFDIILAINSSRSRSAAIYTATEYFVDQENFSYLIFLHTNAASCIGATAMVATGTMFIAYLKHICGMFSIASFRIKKAMAINMQHEEKMNEEKMVIIYKGLICAIDIHRKAIEFSQVIIKSFEGSFFCLIVASMICLTSTLVQIITYNSTEQLVLRLIYISVLYLYMFLSNYTAQDITDHNEYVFATVYNVEWYVAPLHIKKMMLFLLQKGTKTFHLILGGIFVASMESAATLMGTSISYFTVLYST	ATGATTTGCCTTGAAACGAAACACTTCAGACTTAATAGATTTCTTTTGCTAGCGATTGGTTTATGGCCTCACCAGAGATCGAAACTTGCTCAAATTCAATTTATCGTACTTTTCACTATTTTAACAACTTTTATTGTATTTCAGTTTACAACGTTTTTAACTTCAAAATGCACTGCAGATCTCATTATCAATGTTCTGTCTTCCGCATTTTTCTTCATTTGCTATGCAATTAAATATTATTCGTTTTGGATGAACGCCAATACTATGAGAGTTTCACTAGAACAACTTCAGCGTGTTTGTAACGAAATAAAAAaTAAAAACGAAATTACTATAATAGAAAAGTATGGCCGTATAGGAAAACATCAAACGAGAATAATTACGATATTTGCCGCATGTGGT…
AcepOr208	scaffold00022	+	3554541	3558081	9-exon	MICLETKHFRLNRFLLLAIGLWPHQRSKLAQIQFIVLFTILTTFIVFQFTTFLTSKCTADLIMNVLSSAFLFICYAIKYHSFWVNANTMRVSLEQLQHICNKIKNKNEIAIIEKYGRIGKYQTRTITIFAACGMSIYLFLSIWPSIFDVILAINNSRSRSAAIYTATEYFVDQEQFSYLILLHKNAALCIGAIAMVATGTMLIAYLTHICGMFSIASFRIKKAMAINMQQDVEEKMVIIYKGIICAIDIHRKATEFSQVIIKSFEGSFFCLIAASMVCLTSTLVQIITYNSTEKLIFQLVFISGLYVYMFLSNYIAQDITDHNEYVFATVYNVEWYMAPLNIQKMMLFLLQKGTKAFHLILGGIFVASMESAATLMGTSISYFTVLYST	ATGATTTGCCTTGAGACGAAACACTTCAGGCTCAATAGATTTCTTCTACTCGCGATTGGTTTATGGCCTCACCAGAGATCGAAACTTGCTCAAATTCAATTTATCGTTCTTTTCACTATTTTAACAACTTTTATTGTATTTCAGTTTACAACGTTTTTAACTTCAAAATGCACTGCAGATCTCATTATGAATGTTCTGTCTTCCGCATTTTTATTCATTTGCTATGCGATTAAATATCATTCGTTTTGGGTTAACGCCAATACTATGAGAGTTTCATTGGAACAACTTCAGCATATTTGCAACAAAaTAAAAAaTAAAAaCGAAATTGCTATTATAGAAAAGTATGGCCGTATAGGAAAATATCAAACGAGAACAATTACGATATTCGCCGCATGTGGA…
AcepOr209	scaffold00022	+	3565518	3567772	9-exon	MICLETKHFRLNRYLLLAIGLWPHQRSKLAQIQFIVLFTILISFIVFQFTTFLTLKCTADLIINVLSSAFFFICYAIKYYSFWINTNTMRVSLEQLQHVCNEIRNKNEIAIIEKYGRIGKHQTRIITTFAACSITIYFFLPIWPRIFDVILAINNSRSRSAGIHIATEYFVDQENFSYLILLHTNAASCIGATAMVATGTMLIVYLKHICGMFSIASFRIKKAMEINMQHDVTEEKMVIIYKGIICAIDIHRKATEFSQVFIKSFEGSFFCLIAAGMICLTSTLVQIITYNSTEQLVLQLIHISVLYIYVFLSNYTAQDITDHNEYVFATVYNVEWYMAPLYIQKMILFLLQKGTKAFHLILGGIFVASMESAATV	ATGATTTGTCTTGAGACGAAGCACTTCAGGCTCAATAGATATCTTTTACTCGCGATTGGTTTATGGCCTCACCAGAGATCGAAACTTGCTCAAATTCAATTTATCGTACTTTTTACTATTTTAATATCTTTTATTGTATTTCAGTTTACAACGTTTTTAACTTTAAAATGCACTGCAGATCTCATTATCAATGTTCTATCATCTGCATTTTTCTTCATTTGCTATGCGATTAAATATTATTCGTTTTGGATTAACACCAATACTATGAGAGTTTCACTAGAACAACTTCAGCATGTTTGTAACGAAATAAGAAATAAAAACGAAATTGCTATTATAGAAAAGTATGGCCGTATAGGAAAACATCAAACGAGAATAATTACGACATTTGCCGCCTGTAGC…
AcepOr210	scaffold00022	+	3615157	3622309	9-exon	FIETQYFSLNRILLLAIGLWPYKQSKLIQLQLILFFGILTSCIIVQLMTFLTAEYTLNFVIKIFSYISFLILFIIKYNSFWINTRTIRYLLEQLQHIYNEIKDENEIAIIEKYGLNAKHYTIRIIQITLCCALAIIFVPMWPCILDIVMPMNESRPHPLIPIMTEYFVNQEKYFYLILLHIDVATCIGAIAYIATGTMLIGYLKHACGMFKIASYRIEQAMMNKILKKNVKNEITIYKAMIHAVDIHRKAMKYAEFLISNFEGSFLFLITVSVCCLSLNLFRIFQSITFGNSKEEFLLHFTIAGVILLYMFLANYAGQEITDHNNHVFSTAYNIRWYTAPLSIQKLILFLLQRGSKTFSLNVGGLFQASLKCFASLTSTSISYFTVIYSTQQ	TTTATTGAGACCCAGTATTTTAGCCTCAATCGAATTCTTTTGCTCGCCATTGGCTTATGGCCTTATAAGCAATCAAAACTCATTCAATTACAATTAATTTTATTCTTTGGTATTTTGACGAGCTGCATTATAGTTCAGCTTATGACATTTTTGACTGCAGAATATACACTTAATTTTGTCATTAAGATTTTTTCTTACATATCATTTTTAATTTTATTTATAATTAAATATAATTCGTTTTGGATTAACACTCGCACTATCAGGTATTTACTGGAGCAACTACAACATATCTATAATGAAATAAAAGATGAAAATGAAATTGCTATCATAGAAAAGTATGGACTGAACGCGAAACATTATACAATTAGAATTATACAAATTACATTGTGCTGTGCATTA…
AcepOr211	scaffold00024	-	2831587	2823230	F	MIHKQLKAYRTYQQFLQNLLTICGCWYMPTKSGKFIYYWSIYVFVMMIMYTMMSLHMCYILRHNLKVMMKFVGITITGLGAILKVVTFMINRDSLINYHRTLNNLFEEELMKNEKIQMIIFSSLRTIYILAYTYFVILVVVIFAFFGSTYIFIIHNLLYLHLTTNYTLPLSRGVGWFWPIPHNFLYHLHLFYETSLIILSTMTACGVDSAFGFYVYQFSSTIRAMTFALTNPLPTEKFSDILRTCVVKHQKLLQCRNTLEHIYGPIVFWHIVTNAVLLCSLMYDLISLPDYNFYNVSASLVYAVIKLLQTFIYAWHGTVLTSAGEDFRKGIYFCKWPNSSLDHHMRTNIILIMMQKPMTVNAFFSPVDVIMFTNSVNATMSYFFLLQSI	ATGATTCATAAACAATTGAAAGCGTATCGCACGTATCAACAATTCCTTCAAAATCTGCTTACTATCTGTGGTTGTTGGTACATGCCCACAAAATCCGGCAAATTTATATATTACTGGTCAATCTATGTATTCGTAATGATGATTATGTATACAATGATGAGCTTGCATATGTGTTATATTCTTAGACATAACTTGAAAGTTATGATGAAATTCGTTGGCATAACAATAACTGGACTTGGCGCTATTCTCAAGGTGGTAACCTTCATGATAAATCGTGACTCTCTGATAAATTATCATCGGACACTGAATAATCTTTTCGAGGAGGAGCTAATGAAGAATGAAAAAATTCAGATGATAATATTTTCGTCCCTACGCACAATATATATCCTGGCATATACA…
AcepOr212	scaffold00025	+	2029456	2031797	F	MIDKRLQTYRTYQRFTRILLTICGCWYMPTKSDKSMHYYSICVLLTMIMMTMVTLHTSYIHRHNMGNMMKNVGFAITGLSAILKVVSFTINRGSLINYHRILNDLFEEELMRNDKIRTIIFSSLHTMYILTYGYFALATTLLLLYFAPSYLLIIRGLLHFHLSTNYTLPISRGYGHFWTVPDNFLYHLHLVFETTLTGLSGLMACSVDSFFGFYVYQFTSTMRAMNFRLTNPLPTEKFLDLLRMCVAKHQRLLRCRDTLEHVYGPIVFWHIVTNAILLCGLMYDAMPFSDFKRISMFLTYAVVKFVQTFTYAWYGTVLTNASEDFRNGIYFGEWFNSSLDHHVRTNVILIMMQKPITINAIYSPVNITIFTNFVNATMSYFFLLQSIGDKDG	ATGATTGATAAACGGTTGCAAACGTACCGCACGTACCAACGTTTCACTCGAATTCTGCTCACCATCTGTGGCTGTTGGTACATGCCCACGAAATCAGACAAATCTATGCATTATTACTCAATTTGTGTGCTCTTGACGATGATCATGATGACAATGGTAACATTGCATACGAGCTACATCCATAGGCATAATATGGGGAATATGATGAAAAaCGTAGGCTTTGCAATAACTGGACTTAGCGCTATTCTCAAGGTGGTAAGCTTCACGATAAATCGCGGCTCTCTGATAAATTATCATCGAATATTGAACGATCTTTTCGAGGAGGAACTTATGCGGAATGATAAAATCCGGACAATAATATTTTCGTCTCTACATACGATGTACATTCTGACGTATGGA…
AcepOr213	scaffold00027	+	3624793	3643324	H	MEKLIAFLKVDLLFACCWPLPPTATKCEKIRNKIFRYFSILHGMIMMIAILYTIYSNRSDLFLIMKLCCELCTTTEVPLQIICFSIQYDRLQYVIYELEDFCKRAKPEERNIFHRYINSCKSIYIGSICAFTVTGLLLIISPIVEPHPFPIDIEYPFSVDYQPLKIIIYLHHILLIYQSYAQVCSNIFIALLLWFVSARCDILSNRFRAVTKFTELRACIEEHQELLWYGRKVTLSIRYVMLASLAVSTIVIIFTGCTFLSRQPMSVKSTFLIFFISSLAKVYLCAWPADHLLSASTDIAHAVYDSIWYKGKVEFQKNFLHTLLRAQQPIAVNVPCMLPTVSLHYYASYVSTAFSYLATFRIILEESDE	ATGGAAAAACTTATTGCATTTTTGAAAGTGGACTTATTGTTTGCTTGTTGCTGGCCATTACCACCAACTGCCACAAAATGTGAAAAAATACGTAATAAAATATTTCGCTACTTTTCTATTCTACACGGGATGATTATGATGATTGCGATATTATATACAATTTATAGCAATCGGTCGGATTTATTTTTGATAATGAAATTATGCTGCGAGTTATGTACCACTACTGAAGTTCCTTTACAAATAATTTGCTTTTCAATTCAGTACGATCGTCTCCAATACGTAATTTACGAATTGGAAGACTTTTGCAAGCGAGCGAAACCAGAGGAAAGAAATATTTTTCATCGATACATTAACAGTTGTAAATCGATTTACATAGGCTCAATATGCGCCTTTACCGTT…
AcepOr214	scaffold00027	+	3656640	3658943	H	MEGKVTLDRVIAFLKIYLIFACCWPLSPNATKSQRLLRSAFQCFCVTNSILIAIAAVWTLCNHSDDMLLVMKLGCQLSAIIQVPLQLILFAMQKKRLQFIILEMETCYQRAQEYEKKIFQQYIDKCKLFYGIILCWLAMTGISVILTPLFSSQLFPCETEYPFDVQLQPLKTIIYVHQILIAYQSVIQVSTNTFPALLLWFVAARFEILSVQFRTMTSMKELVNYTRKHSLLLRYAKEVSHAIRYIALLCVTFSTGAVIFGYLTFMSQQPWTVKWTFLMIAFCGFVELYMYAWPADNVISTSSGVASAVYDSLWYDNNLAMQKILIHVILRSQRPVTISIPCALPNLSMNYYASYISTIFSYMAFVRIMIGQE	ATGGAGGGAAAGGTAACACTAGATAGAGTAATTGCTTTTCTAAAGATATACTTGATATTTGCTTGCTGTTGGCCTCTTTCACCGAACGCAACGAAGTCTCAGAGACTTCTTCGCAGTGCTTTCCAGTGTTTCTGCGTCACGAATTCGATACTAATTGCCATCGCGGCGGTATGGACACTCTGTAATCACAGCGACGATATGCTTCTGGTGATGAAATTAGGATGTCAGTTGAGCGCTATCATACAAGTTCCATTACAGTTGATACTCTTTGCGATGCAAAAGAAACGTTTGCAGTTTATTATTTTGGAAATGGAGACTTGTTATCAGCGAGCGCAAGAATATGAAAAAAAAaTTTTCCAACAATACATCGACAAATGCAAACTATTTTATGGTATTATT…
AcepOr215	scaffold00028	-	1467831	1465458	9-exon	MVFAGSRYYKINRILLMCIGLWPYYTQRAKYAYCIFLFLLLLSNIFCQLSSFITKEYSVDLLLNILPCITPTIYFTFKYLIMLINGNKVKELMEQMRYDWNSLKKKEEFKIIQNRTNIGRFCTIIMLIWTYTILFLFILMFFSPNILNVVMPLNKSRKSRQLPDSMEFFIDKEKYIKLLTSYFFLILIIFITIIVTIETFLQMCVQHTCAMFQITSYRIECILNRSQMKSLVSQEKFNNHKNIVEAVNSHRNAIKFIDSVKSTFSVAHIFASSLGVILLSINLYLLCEYIMVEDIYGMSTSFLYIVTHFCYMFFLNYIGQQVIDYSNNIFKKTYNSRWYAAPLNTQKCLIIITYRSMKTYTLTICLGLFVPSLEGFATLISRSLSYFTVLYS	ATGGTCTTTGCTGGAAGTCGTTACTATAAAATCAATCGAATACTGTTAATGTGCATTGGTCTATGGCCATATTATACACAACGTGCGAAATATGCTTATTGCATATTTTTATTTCTCCTTCTTTTATCTAATATCTTTTGTCAGTTATCATCAtTTATAACTAAGGAATATAGTGTAGATCTTCTTTTAAATATTTTACCATGCATTACACCTACAATATATTTTACATTTAAATATCTTATTATGCTTATTAATGGCAATAAAGTGAAAGAACTTATGGAACAAATGCGGTATGATTGGAATTCTTTaAAAAAGAAAGAGGAATTTAAAATCATACAAAATCGCACTAATATTGGAAGATTCTGTACAATCATTATGTTAATATGGACATACACAATA…
AcepOr216	scaffold00028	-	1473101	1469775	9-exon	QDCPVNDYYTINRSLLLCIGLWPYQKSTFRYIAITFTTIMLVSFVAFQLMTFITEYNVDILLHVLAYSIPWLGYMLKYSIVCLNIKRMRDLMKRILCDWNELNNLQEIEIIKKYAEIGRFITLIATLFIYVSFFCIILVQLSNFFFNTTSDKNESHLRQLPILVECFIDQQKYFFLILFLIYFVAICGLTMVVATETINMSYVHHACGLFEIASCRIEQTLFKNTIQNAIHIPFSSEQSSIMCQGVINGFNMYKKAIEFIEMLKRNYIWEYSLLLPLGVLSLSINLYRLSQLITSKKYYEMIVSFLFVSGHFWHMFFCNYLGQKVIDHSSDVFHRVYNVQWYVAPLRTQKLLLLMMQRSMRHCTIVINGLFIPSFEGFATLASMSISYFAVI	CAAGATTGTCCGGTAAACGATTACTATACAATTAATCGGAGTTTGTTACTTTGTATCGGATTATGGCCATATCAAAAATCTACTTTTAGATATATCGCAATAACGTTTACAACGATAATGCTTGTATCGTTTGTAGCATTTCAGCTAATGACTTTCATCACAGAATACAATGTAGATATTCTTCTACATGTCCTCGCGTACAGCATTCCATGGTTAGGCTATATGTTAAAATATAGTATTGTCTGCCTAAACATaAAACGGATGCGGGATCTTATGAAACGAATACTTTGTGACTGGAATGAATTAAATAATTTGCAAGAAATTGAAATaATaAAAAAATATGCAGAAATTGGAAGATTCATCACATTAATTGCAACATTGTTTATCTATGTATCCTTT…
AcepOr217	scaffold00028	-	1478232	1474345	9-exon	QDCPVNDYYTINRSLLLCIGLWPYQKSAFRYIAIAFTMIMLVSFVAFQLMTFITEYNVDILLHVLAYSIPWLGYTAKYSVVCLNINRTRDLMKRILCDWNELNNLQEIEIIKKYAEIGRFITLIATLVVYVSCFCVILIQFLSNFFFNTTSNKNESRPRQLPILVECFIDQQKYFFLILILICFAGLCSFTMLVATETVNMSYVHHAYGLFEIASYRIEQTLFKNTIQGIASSSEHSSIICQGEINGFNMYRKATEFIEMLKNNYIWEYSLLLPLGVLSLSINLYRLSQLITFKKYYEMIVSFLFVFGHFGNMFFYNYLGQKVIDQSSDVFHRIYNVQWYLAPLRTQKLLLLMMQRSMRHCTIVINGLFIPSFEGFATEVSTSISYFVVIFSLF	CAAGATTGTCCAGTAAACGATTACTATACAATTAATCGGAGTTTGTTACTTTGTATCGGATTATGGCCGTATCAAAAATCTGCTTTTAGATATATCGCAATAGCGTTTACAATGATAATGCTTGTATCGTTTGTGGCATTTCAGCTAATGACTTTCATCACAGAATACAATGTAGATATTCTTCTACATGTCCTCGCGTACAGCATTCCATGGTTAGGCTATACGGCAAAATATAGTGTTGTCTGCCTAAATATAAACCGGACGCGGGATCTTATGAAACGAATACTTTGTGATTGGAATGAATTAAATAATTTGCAAGAAATTGAAATAATAAAAAAATATGCAGAAATTGGAAGATTCATCACATTAATTGCAACATTGGTTGTCTATGTATCATGT…
AcepOr218	scaffold00028	-	1486327	1483085	9-exon	QDCPVNDYYTINRSLLLCVGLWSYQKSTFRYVAIAFTMIMLVSFVIFQLTTFITTEYNVHILLHVLAYSIPWLGYMSKYSIVCLNIRWMRDLMKRILCDWNELNNLQEIKIIKKYADIGRFITLIATLFVYISIFCIILVQFLSNFFFNTTSDKNESHLQQLPILVECFIDQQKYFLLILILLCFIVICSLTMVIATETVNMSYVHHACGLFEIASYRIEQTLLKNMIQDAILASSSEQSSIMCQGIINGFNMYRRAIEFIEMLKRNFIQYSLLLPLGVLSLSINLYRFSQLITSKKYYEMIVSFVFISGHFWYMFFCNYVGQKIMDHSSDVFHRIYNVQWYVAPLRTQKLLLLMMQRSMRHCTIVINGLFIPSFEGFATLVSMSFSYFAVIFSLY	CAAGATTGTCCGGTAAACGATTATTATACAATTAATCGGAGTTTGTTACTTTGTGTCGGATTATGGTCGTATCAAAAATCTACTTTTAGATATGTCGCAATAGCGTTTACAATGATAATGCTTGTATCGTTTGTAATATTTCAGCTAACGACTTTCATCACAACAGAATACAATGTACATATTCTTCTACATGTCCTCGCATACAGCATTCCATGGTTAGGCTATATGTCAAAATATAGCATTGTCTGCCTAAACATAAGATGGATGCGGGATCTTATGAAACGAATACTTTGTGACTGGAATGAATTAAATAATTTGCAAGaAATTAAAATaATaAAAAAATATGCAGACATTGGAAGATTCATCACATTAATTGCAACATTGTTTGTCTATATATCC…
AcepOr219	scaffold00028	-	1494222	1491944	9-exon	QNCPVNSYYTINRSLLLCIGLWPCQKSIFSYITIMFTTIMLVSSVILQLMTFITTEYNVNIFLQVLAYSVPWLGHTLKYNVLCLNIRQMRDLMKRLLSDWNELNNLQEIKIIKEYADIGRFITLIATLFIYISIFGFILIQFLPNFFFNTTSDKNVSQPRQLPILIECFIDQQKYFFQILFFICFAIIYGFTMIIATETINMSYTCHAYGLFEIASYRIEQTLFENTIQGIASSSEKSSITMCQGVINGFNMYRKAIEFIEMLKRNYTWAYSLLLPLGVLSLSINLYRLSWLIVSKKYYEMIVSFLFVFGHFGHMFFYNYLGQKVIDHSSDVFHRIYNVQWYIAPLKAQKLLLLMMQRSMRHCTIVVNGLFIPSFEGFATLVSTSISYFAIIFSLF	CAAAATTGTCCGGTGAACAGTTACTATACAATTAATCGAAGTTTGTTACTTTGTATCGGATTATGGCCGTGTCAAAAATCTATTTTTAGCTATATCACAATTATGTTTACAACGATAATGCTTGTATCGAGTGTGATATTACAGCTAATGACTTTCATCACAACAGAATACAATGTAAATATTTTTCTACAAGTCCTCGCATACAGCGTTCCATGGCTAGGCCATACGTTAAAGTATAATGTTCTTTGCCTAAATATAAGACAGATGCGAGATCTTATGAAACGATTACTTTCTGACTGGAATGAATTAAATAATTTGCAAGAAATTAAAATAATAAAAGAATATGCAGATATTGGAAGATTCATCACATTAATTGCAACATTGTTTATCTATATATCC…
AcepOr220	scaffold00028	-	1505607	1503255	9-exon	CTEMTCTADSYYIINRNLLLCIGLWPYQRFGFRCILITLMIIILTSSTVFQFATLFTREYNMELLLKILAYSIPWLSYVLRYNIHWLNMKKMRELIERIRLDWNELNNAHELEIIKKYSAIGRLITFFTILFVYLAVFSFILIQLLINFVLDITTATNESRIRHLSAEIEVFIDQQKYFTPLLLYLFLIVLCGITTVIAMETLCMSYTQHACGLFEIANYRIKQALHKDMIRDVISVTEKNSIICQEIISAVDIHRKAIEFIEMTKVNFEWMYFIAIPFAVLTLSINLYRLSRLITTEAYGDLITTLLFVLGHFWYLFFCNYIGQEVIDHSSDIFYKTYNIQWYIAPLKVQKLLLFVMRKSMRCCTLMIGGLFIPSLEGFATLISMSLSYFMIIYSIQ	TGTACTGAAATGACTTGTACGGCAGACAGTTATTACATTATTAATCGGAACCTGTTACTATGTATTGGCTTGTGGCCATATCAAAGATTTGGTTTCAGATGTATTCTAATAACATTGATGATCATAATACTTACGTCTAGTACAGTATTTCAGTTTGCAACCCTTTTCACGAGAGAATACAACATGGAGCTTCTTTTGAAAATCCTTGCATACAGTATCCCATGGCTGAGTTATGTATTGAGATATAATATTCATTGGTTAAATATGAAAAAAATGCGAGAGCTTATAGAACGAATACGTTTGGACTGGAATGAATTAAACAATGCACATGAACTTGAAATAATAAAAAAGTATTCAGCTATTGGAAGACTTATCACATTTTTTACGATATTGTTCGTC…
AcepOr221	scaffold00028	-	1512711	1507877	9-exon	KMKSFGKHYCRIQQILLIILGLWPYNNTLYRCIQRIFISTLILFSILLQIGKIITSASNLDNLLQILSFAVPCLVVTTKYATFCIKSEDMKKLIDEINYHWNSIKCKEELKILQQYSYTTKLLTIMAIGACFLYLNLCLFLMVQILPKFLDIMIPLNESRPLKLLGLATFFFDQEKYFIPIFIHMTIALLVEATTILGTETMSLVYIQHACGLFKITSLRLKHAFDCEIQISAEKHKIYYTNIINAVISHNRAIEFFDFFNSCLEISFFFLFLLGTSSLSINMFRLFQAGLKKEIEEFFLVAIFVIIHFIYMFTINLLMQMLTNCSADIFYKICELPWYSVPIPLQKLLQFMMQRSVKNSKFIMCSVFSGSLESFASFVSCSLSYFTIFLSI	AAGATGAAATCTTTCGGCAAACACTACTGCAGAATACAACAAATACTGTTAATCATACTTGGTCTATGGCCGTATAACAATACATTGTATCGATGTATTCAGAGAATATTTATCTCCACTCTGATTTTATTTTCCATACTCCTACAGATAGGAAAGATTATAACAAGTGCATCTAATTTAGATAATCTTCTTCAAATTTTATCATTTGCTGTACCTTGTCTAGTAGTTACTACAAAATATGCTACATTCTGTATAAAATCTGAAGATATGAAGAAATTAATAGATGAAATAAACTATCATTGGAATTCAATAAAATGCAAAGAGGAATTAAAAATTTTACAACAATATTCCTACACCACAAAATTGTTGACTATTATGGCAATAGGTGCGTGTTTTCTA…
AcepOr222	scaffold00028	-	1529945	1525924	9-exon	MDLLEERYYGLNRNLLSAIGLWPYDNIKIRRLRYALSLLIIISLPGTQLIKLYISEYSSNLLLKILSYNIIFIICCIKYITFYAVYKNIIEFQERIQNNWNALKDNQEIKIICKYGNNGKLLTIFITIFVYTFSLFYIFTQYVSILLDIVVPLNVSRPRELLFLAEYFIDHEKHFYIITIYIAIALLVAMTCIIATESFSLTNALHAFGLFKIASYRMKHILSEINPHMCLTKKHTIYRNRIIGAVDFHRRAIEFSELLKASFGQVYLIIFVMGICSASINLFNFFRILMTEKEILEIIKSVFLISVHIVYFTLSNYAGQEFINSDTHFYRMICNTKWYNVPLKIQKLILFLIQKTTKCYKVDAGGMFNPCLEGLATSLNMSVSYFMVLYSV	ATGGATTTGCTGGAAGAACGGTATTATGGATTAAATCGTAATCTTTTATCAGCGATTGGTCTTTGGCCATATGATAATATCAAAATCAGACGTCTTCGTTATGCATTATCATTATTAATAATTATATCTCTTCCTGGTACTCAATTGATAAAATTATATATCTCGGAATACAGTTCTAATCTTCTTTTAAAGATATTATCTTATAATATTATATTCATAATATGTTGTATAAAATATATTACATTTTATGCTGTTTACAAAAATATTATAGAATTCCAAGAACGTATTCAAAATAATTGGAATGCTTTAAAGGATAATCAAGAAATCAAGATTATATGTAAATATGGAAATAACGGAAAATTATTGACGATATTTATAACAATATTCGTGTATACCTTC…
AcepOr223	scaffold00028	-	1543557	1540251	9-exon	MEFPEEQYFKLNRILLSIIGLWPYDNFQARYIRFILSLLIMISFTSTQPIKLFVSEYSFDLFLDIFSYNIIFLMCSVKYITFYAVLKKIRERVRNNRSILTDNQEIKIICKQENIGKLFTVFIIILVYIIIFFYIFMQYISILFDIVMPLNESRPRKLLFPMEYFIDQQKYFYVITIHVAMGLLFLATSTVATETFSLVNALHAFGLFKIANYRMKNILNGINPQKKITEKYAISHNRIIAAVDFHRRAIEFSDLLKTSFGQVYLILFIMGVCSISINLLNVTPTMEKEIFEVIKCAFLIVLHMIYFTFSNYAGQEFINCDAHIYRTICDTKWYNAPLKIQKLIFFLIQKTTKCYKIDAGGMFSPCLEGFATGLNMSISYFMVLRSI	ATGGAGTTTCCTGAAGAACAATATTTTAAATTAAATCGTATTTTGTTATCGATAATTGGTCTTTGGCCATATGATAATTTCCAAGCCAGATATATCCGTTTCATATTATCCTTATTAATAATGATATCATTTACAAGCACTCAGCCGATAAAATTATTTGTTTCGGAATACAGTTTTGACCTTTTTTTAGATATATTTTCTTATAACATCAtTTTTTTAATGTGCTCTGTAAAGTATATCACATTTTATGCTGTCTTaAAAAAAATTCGAGAACGTGTTCGGAATAATAGAAGTATTTTGACAGATAATCAAGAAATCAAGATaATATGTAAACAAGAAAACATCGGaAAATTAtTTACAGTATTCATAATAATTTTGGTTTATATTATAAtTTTTTTC…
AcepOr224	scaffold00028	-	1550341	1544973	9-exon	MNFVGDGYYKLNRHLLLLVGLWPTNENSIYKYCQMILCNILIIFTMICQITKLLTLKRNVDVMLRLLSFTMLCIIYIIKYQTFCIVAGKIRYLMDRVEEDWNMLKDKKELEIIERYTCIGSMCTSILTILGFVTTLSFSFLPLVPSILDIVIPLNVSRPRQLLFPGEYFVDQQKFFYVILLQIDVTIGLIVTTLIATETLYVTYIQHVCGIFQIASYRIDQAFNDKLLQGYTSEKQAIIIYKRIIEAVHIHKKALEFSEFLWSTLGISYSILLLIGITSLIMNLFCLFQAILFSKKVNEIVLIVFFILGHIIYLFVGNYLGQILIDHSTDIFQNIYITRWQGAPIQAQKLLPIIMQRSLRSCKMIVGGMFVPSLEGFAALMSTTLSYFTVLWSVHK	ATGAACTTCGTTGGAGATGGATATTATAAACTCAATCGACATCTCTTGCTATTAGTTGGCTTATGGCCAACTAATGAAAATTCTATCTACAAGTATTGTCAAATGATACTTTGTAACATTCTTATAATATTCACTATGATTTGTCAGATTACGAAATTGCTAACATTGAAACGAAATGTTGATGTCATGCTGAGACTTCTTTCTTTTACTATGCTTTGCATAATTTATATTATAAAATATCAAACGTTCTGCATTGTTGCTGGAAAGATAAGATATCTCATGGATCGTGTAGAAGAAGATTGGAATATGCTTAAGGATaAAAAAGAATTAGAGATCATAGAGAGATATACTTGCATTGGAAGTATGTGTACTTCGATTTTGACAATACTGGGTTTTGTA…
AcepOr225	scaffold00028	-	1560949	1557816	9-exon	MDFAGERYYKLNKILLICFGLWPYQTRTLKKIQIIFFQTLFISFLICQCNTFLIKKYSMDHILKTLLFIIMTCIFIVQYNACLLLTDNIKYIFDRVRYDWNILKAQTELEMIRKYASYAKLFTIGYAFLIISSSLGFLVIICLPYILNVIIPMNESRPRQTLILVEYFVDEETYFIAILIHIIIAIHAGNITVMSVASLHIAYALHTCAMFRIASYRIENIFNENIQQMPKDIKQYILYNKLVQAIYVHRRAIDLANILTNSFATLYFVLLGLTVALMSVSFLNVSFHNAVISLEKVDLLIFGTYISIELYYVFLANYIGQDVIDSSISIYQATCNAHWYAAPLCMQKLILFIMQRSCRKSALTAGGLFDASLEGFAKVL	ATGGACTTCGCTGGAGAACGGTACTATAAACTAAATAAAATTCTTCTGATATGTTTCGGTTTGTGGCCTTATCAAACTCGAACTTTGAAGAAAATTCAAATAATCTTTTTCCAAACATTATTTATATCTTTTCTGATATGTCAGTGCAATACATTTCTTATAAAAAAGTACAGCATGGATCATATCTTGAAAACTTTATTGTTTATTATTATGACTTGTATTTTTATTGTACAATATAACGCATGTCTCTTACTTACCGATAATATTAAATATATCTTTGATAGAGTTCGATACGATTGGAATATATTAAAAGCTCAAACGGAATTGGAAATGATACGAAAATACGCAAGCTATGCAAAATTATTTACGATCGGTTATGCATTTTTGATTATTAGCAGT…
AcepOr226	scaffold00028	-	1610443	1607120	9-exon	MTVLESWYYNVNRISLMVCGLWPYQNTKLRYVRAMFILGIFICFVIYQFRLLFIYEYNFKLALKICSDIFPAILCLLQFIAFLIKPKEVKILLNQICEEWNALKDSKEIKIAERYGMFTRRLTKTLLLCGLLGWLFLVLMHLIPINNKSAIANESFLRQDVLMQQFDKESYVLLLIIVFIGVFVMTATTSMVLAYMRHICAMLKITRYRIEHSLDGNVLHISISQKNRLMYQKLINAVNIQRRAMEFTQRALDSFKESYFFLIGIGVISLAINLLHAMKAALIIDNVNELAISTFYVIIHFFYIFIGNYGGQTITDHNIDVLKALYHVQWYMAPIQVQKLILFLMLKNTKYFSLIIGGIYVASLEGFITLTSTSLSYFMVIYSTQ	ATGACCGTACTTGAGAGTTGGTATTATAATGTTAATCGAATTTCTTTAATGGTATGCGGTTTGTGGCCTTATCAAAATACGAAATTGCGGTACGTACGAGCCATGTTCATATTAGGAATATTTATCTGCTTCGTGATTTATCAGTTTAGATTATTGTTTATTTATGAATACAATTTCAAATTAGCTTTGAAGATCTGTTCGGATATTTTTCCTGCAATTTTATGTTTACTGCAATTCATCGCCTTTTTAATTAAACCGAAAGAAGTGAAAATATTATTAAACCAGATTTGCGAAGAATGGAATGCGCTGAAAGATTCTAAAGAAATTAAGATAGCAGAGAGATATGGAATGTTTACGAGGCGACTTACAAAGACATTACTTTTGTGCGGCTTGTTAGGC…
AcepOr227	scaffold00028	-	1629209	1625519	9-exon	MISFVDQYYNINQKLLTIVGLWPYQKWRFRIFQIILFPSIFISFLIAQLATFITSEFNVNLMLKVLSQAFPCLIYFLSYISFLLNNKDIKIFFEWIRYEWSTLKTTDEINILRKYADFSKRLIVIMTVALILFLNFFGLFQFLPNFLDIIVPLNESRERHFSFLAEYFVDQKRYFYPILTHNLLSVYTGATTVFCTGTMLIGFVFHICAMLQIASYRLKHISDNIPLVSKSDKDYIIRKRIINAVDIHRRALEFAEFILSSFANFYFILIGIGISSLTVNMFQFLQLMMFTNDTNGILACGLLIIAHFVYMFFGNLAGQIVTDHNINILNTTYTVQWYTISLQAQKLLFFIMQRNTKNYYFVIGGIFAASLEGFATVM	ATGATATCGTTTGTGGATCAATACTACAATATTAATCAGAAATTATTAACAATTGTAGGTTTATGGCCCTATCAAAAGTGGAGATTCAGAATTTTTCAAATTATATTGtTTCCTAGCATATTCATTTCtTTTTTGATTGCTCAGTTGGCAACATTCATCACGTCAGAATTCAATGTAAATCTTATGTTAAAAGTTCTCTCACAAGCATTTCCTTGTTTGATATATTTTTTATCATATATTTCTTTTCTTCTGAATAATAAAGATATAAAAATCTTCTTCGAATGGATTCGTTATGAATGGTCAACGTTAAAAACTACAGATGAAATCAATATATTAAGAAAATATGCTGATTTTTCTAAACGATTGATAGTGATAATGACAGTGGCATTAATATTATTT…
AcepOr228	scaffold00028	-	1633393	1630766	9-exon	MRLVEEHYYTINKTFLKVLGIWPHDKSRLVFFQRVLFLTLVVTYIVLQLSVFVTTKYNMILFIKTMSLAFPSIIITMKYCVFIFKSKTIEILHHYIQEDWKIIRNKLEYDIIEKHAHDCRNYAIFVICKNSIWNIGLLMIALIIIQFFPVILNFVSPLDKPRPCKPLITAEYFIFHDNHFYIKVFHALIIITLCASIMVATATQLLLFTYHSFGMFKIASHRIEHFIDDHVLCMSNCEKERVICKRIVDVVIAHRRATEFSNTFISSLNVPFCVIITFGVFSLSINLFRFVQAVTILKNMEDILISFFAILGHLIYMFVANYLGQKAIDCNNEIFRLIYGASWYLMPVTSQKLILFLMTRIGKDFHYMIGFIFVAKIENFAMLVNTALSYVAVMYTI	ATGCGTCTAGTCGAAGAACATTATTATACAATCAATAAGACtTTTTTAAAGGTACTGGGTATCTGGCCTCATGATAAATCACGATTAGTATTTTTTCAGCGGGTGCTATTTCTTACCTTAGTGGTAACATATATCGTCTTACAATTGTCAGTTTTTGTTACAACAAAATATAATATGATTCTCTTTATTAAAACTATGTCACTTGCTTTCCCTTCTATAATAATTACAATGAAATATTGTGTTTTTATTTTTAAATCAAAAACTATAGAAATCTTGCATCATTATATTCAAGAGGACTGGAAAATAATACGGAATAAGTTAGAATATGATATTATAGAGAAACATGCTCATGATTGCCGAAATTATGCTATCTTCGTAATCTGTAAAAATAGCATTTGG…
AcepOr229	scaffold00028	-	1645753	1642485	9-exon	MSQYSYKTYALQERHYKIYQIILKTLGLWPYEQTYLTWLHKMLFAGILLTFLLVQLLIFITNQYSVNLLLKVFSFFIPLTFIVIKYIVFIIQADDLKILLEQIHNDWNLLKDKLEIDIIEKYACNMRLFTIVMLAYCYISTLLCALFELLPLIFNIVLPLNESRPFHLLVLTEYFVNQERYIHYLLLHEILTAYIAITALWGICVIIVMFIMHACALFKIASFRIENVIERNILMIPSPKREYLLSQKIIHAVVMHRRAIEYTDFVISTYTTLLAILIVIGISSLSINLFQFFQLIKFTTDIRIISIAIIFIIYHLIYMFILNYGGQELMNHGLHFFKVSYNGLWYAAPLHTQKLLLFIMQRGTINTVLVCGRIFVASLEGFASLTSTAVSYFTVIYST	ATGTCTCAATACTCGTACAAGACATATGCGCTTCAAGAGCGCCATTACAAGATCTATCAAATTATACTTAAAACACTTGGCTTGTGGCCTTATGAACAAACATATCTCACATGGCTACACAAAATGTTATTTGCTGGTATTCTTTTGACATTTCTTCTTGTTCAGtTGCTGATATTCATTACGAACCAATACAGTGTAAATCTTCTGCTCAAGGTTTTCTCATTTTTCATTCCTCTTACTTTCATCGTAATAAAATATATCGTTTTCATCATTCAGGCAGACGATTTGAAAATACTATTGGAACAAATCCATAATGATTGGAATTTGTTGAAAGATAAATTAGAAATTGATATTATAGAAAAATATGCTTGCAACATGAGATTGTTTACAATAGTTATG…
AcepOr230	scaffold00028	-	1659699	1647067	9-exon	RYYNIYRIMLTAIGLWPYQTPIVMQVQSVFFLGAYCFTLLFQFTTFLTTTCNLEFIFKEFSYIFVTILYIVNYNSYYFNSKEVKYLLKQVKVDWNSIEDNNEIKILKKYAIENRLVSLIFIFIAAFSLCFFIIVELIPVILDAAMPMNTSRLRKVKIDFEFFIDEKQYFYIYFIYEIITLLIGMLTVLATGLLSLAFLRHCCATFKIASNVIENTVTKHTLQIPAYRKTRVMYQKINRAVHIHRKSIEFSTFFMNIMNKWYSAVMLISVISLSCSLFRLLNALTISNEISEITMCIGMVGAHFIVLFAPNFVGQILTDHSAEIFNAAYNTLWYLAPLSIQKLLLFLMQNSLKTHTLIIGHFYVTSLEGFSTLITTAISYFTVIYT	CGTTATTACAACATTTATCGGATTATGCTAACAGCAATTGGTTTGTGGcCTTATCAAACGCCGATTGTTATGCAAGTGCAATCTGTGTTCTTCCTTGGCGCATACTGTTTCaCTCTTTTGTTTCAGTTTACAACtTTTTTAACAACAACGTGCAACTTGGAATTTATTTTTAAAGAATTTTCATATAtTTTCGtTACCATATTATATATTGTAAATTACAACTCTTATTATTTTAATTCTAAAGAAGTTAAATATTTGTTGAAACAAGTAAAAGTAGATTGGAATTCAATCGAAGATAATAACGAAATTAAAATATTGAAGAAATATGCTATTGAAAATCGTCTTGTATCATTGATTTTCATTTTTATCGCCGCATTTAGTTTATGCTTTTTTATAATT…
AcepOr231	scaffold00028	-	1668356	1662336	9-exon	YYNIYRIMLTAIGLWPYQTSIVMQVQSVFFLGAYCFILLFQFTTFLTTTCNLEFIFKELSYIFITMLYIVKYNSYYFNSKEIKYLLKQIKVDWKSVKDNNEIRILEKYAIENHLLSLILVFVAFSAFFIIIIELIPVILDAVIPMNTSRLRKIKMDFELFIDEEQYFYIYLIHEVIIILIGMFTLLATGTLSLAFLRHCCATFKIASNVIESTVTKHTLQIPIYRKTRVMYQRINRAVHIHRKSIEFSTFFMNIMNKWYFAVIIISVISLSCTLFRLFTALTVSNEISEIIMCIGVVLAHFLFILIPNFIGQSLTDHSAEIFNAAYNTMWYLAPLSIQKLLLFVMQNSLKTHTFIIGRIYVSSLEGFSTLITTAISYFTVIYT	TATTATAACATTTATCGAATAATGCTGACAGCGATTGGTTTGTGGCCTTATCAAACATCGATTGTTATGCAAGTGCAATCAGTGTTCTTCCTTGGCGCATATTGTTTCATTCTTTTGTTTCAATTCACAACTTTTTTGACAACGACGTGCAACTTGGAATTTATTTTCAAAGAACTTTCGTATATTTTCATTACCATGTTATATATTGTAAAATATAACTCTTATTATTTTAATTCTAAAGAAATTAAATATTTGTTGAAACAAATAAAAGTAGACTGGAAGTCCGTCAAAGATAATAATGAAATTAGAATATTGGAGAAATATGCCATTGAAAACCATCTTCTGTCATTAATTTTAGTTTTTGTCGCATTTAGTGCATTTTTTATTATAATTATCGAA…
AcepOr232	scaffold00028	-	1673579	1670163	9-exon	YYNIYRIMLTAIGLWPYQTPIITQMLSVFFLSAYCFILLFQFTTFLTTTCNLEFIFKELSYIFITLLYIVNYHSYYFNSKEVKYLLKQIKLDWNSIENNSEIRILEKYAIENRLMSLILSFIIAFAIFLIITIELIPVVLDIIAPMNKSRLRKIKMDFEFFIDEEQYFYIYLIHEVILMLIGMFTILATGTISLAFLSHCCATFKIASNIIENTVTKRTLHIPAYRKTHVMYKKIIRAVHIHRKSIQFSTFFVNIMSKWHFAIVVISVISLSCNLFRLFNALTVSNEISEITICFGMVVAHFLFIFAPNFIGQLIIDHCAEIFNAAYNTLWYIAPLSIQRLLLFVMQNSLKSHNLTIGHVYISSLQGFSTLITTAISYFTVIYT	TATTACAACATTTATCGAATTATGTTGACAGCGATTGGTTTGTGGCCTTATCAAACGCCGATTATTACGCAAATGCTATCAGTGTTCTTCCTTAGCGCATATTGTTTTATTCTTTTGTTTCAGTTTACAACCTTTTTAACAACGACATGCAACTTGGAATTTATTTTTAAAGAACTTTCATATATTTTTAtTACTTTGTTATATATTGTGAATTATCATTCTTAtTATTTTAAtTCTAAAGAAGTGAAATATTTGTTGAAACAAATAAAATTGGACTGGAATTCAATCGAAAATAATAGTGAAATTAGAATATTAGAGAAATATGCTATTGAAAATCGTCTCATGTCATTAATTTTAAGTTTTATTATAGCATTCGCTATATTTCTTATTATAACTATT…
AcepOr233	scaffold00028	-	1682568	1677701	9-exon	LFHICVLQFTIFLRTTCNLEFTFKELPFICFTLLSITTYNSCYFNSKEIKYLLEQIKLDWNSFEDESEIRILQKYAIEYRLVSLIVGFFNAFCILLVIIIELTPVILDAVVRMNNSQPRQTKINFELFIDQEQYFYIYLIYEIIAILIGLLTITGTGTLSLAFFRHCCATFKIASNIIENTVTKHTLQIPAYRRTHVMYQKIIRAVHIHRKSAQFSTFFLNIMNKWYFALLIISVISLSCSLFRLLNALILLNEFFEIIFCITLVEYHFIMIFLTNFVGQSITDHYAEIFNAACNTLWYLAPLSMQKLLLFVMQNSLKAYTVTIGHIYVKSLEGFSARITTAISYFTVIYT	CTCTTTCATATTTGTGTGTTACAGTTTACGAtTTTTTTAAGAACAACATGCAACTTGGAATTTACTTTTAAAGAACTTCCATTTATTTGTTTCACCTTGTTGAGTATTACAACTTATAACTCTTGTTATTTTAATTCTAAAGAAATCAAATATTTATTAGAACAAATAAAATTGGATTGGAATTCATTCGAAGATGAAAGTGAAATTAGAATATTACAGAAATACGCCATTGAATATCGTCTTGTATCATTAATTGTAGGTTTTTTCAACGCATTTTGTATATTGTTGGTTATAATTATTGAATTAACACCAGTTATCCTTGATGCTGTCGTACGAATGAATAATTCTCAGCCTCGTCAAACAAAGATAAACTTCGAACTTTTTATTGACCAGGAACAG…
AcepOr234	scaffold00028	-	1697188	1692128	9-exon	YYNIYRIMLTAIGLWPYQTSIIMQVQTMFFLGAYYFILLSQFTTFLRATCNLEFTFKELPCIFITMFCTITYNSYYFNSKEIKYLLEQIKFDWNSFEGENEIRILEKYATENRLVLILGFFSALGMFSIIIIDLTPVVLDVIVPMNKSRPRKIRMDFEFFVDQEQYFYIYLIHEIMTLLIEVLTVLAIGTLSLAFFRHCCATFKIASNIIGNTVTKHTLQIPAYRRTHVMYQKIIRAVHIHRKSAQFSTFFLNIMNKWYFALTIISVISLSCSLFRLLNALILLNEFSDITLCIAIVECHFVVMFVINFVGQSVIDHYAEVFNAAYNTLWYLAPLSMQKLFLFIMQNSLKTYTLTIGHIYVTSLEGFSTLITTAMSYFTVIYT	TATTACAACATTTATCGAATTATGTTGACAGCGATTGGTTTGTGGCCTTATCAAACGTCGATTATTATGCAAGTGCAAACAATGTTTTTCCTTGGCGCATATTATTTCATTCTTTTATCTCAGTTTACGACTTTTCTAAGAGCAACATGCAACTTGGAATTTACTTTTAAAGAACTTCCATGTATTTTCATAACCATGTTCTGTACTATAACTTATAACTCTTATTATTTTAATTCTAAAGAAATAAAGTATTTGTTAGAACAAATAAAATTCGACTGGAATTCGTTCGAAGGTGAAAATGAAATAAGAATATTAGAGAAATATGCCACTGAAAATCGTCTTGTATTAATTCTAGGTTTTTTCAGCGCTCTTGGTATGTTTTCGATTATTATTATTGAT…
AcepOr235	scaffold00028	-	1709276	1704181	9-exon	LFHIYVLQFMIFLRTAYNLEFIFKELPLICFTLLDIIIYNSYYFNSKEIKYLLEQIKLDWKSFEDENEIRILQKYASENRFVSLILCFFVAYCIFFAIIIDLTPIILDAVVPMNKSRPRQIIMNFELFIDKEQYFYIYLIQEIVLFMIGLFTFLGIGTLSLAFFRHCCATSKIASNIIENTVTKHTLQIPAYQRTYVMYQKIIHTVQIHRKSAQFSMFFLNIMNKWFFAIMIISVISLSCSFFRLLNALILLNEFSEIILCIGLIECHFMVMFVINFVGQSVIDHYAEIFNAAYNTMWYLAPLSMQKLLLFVLQNSLKPYTLTIGYIYVTSLEGFSTLITTAISYFSVIYTM	CTCTTTCATATTTATGTGTTACAGTTCATGAtTTTTTTAAGAACAGCATACAACTTGGAATTTAtTTTTAAAGAACTTCCATTAATTTGTTTCACTTTGTTGGATATTATAATTTATAATTCTTATTATTTTAATTCTAAAGAAATCAAATATTTGTTAGAACAAATAAAATTGGATTGGAAATCATTCGAAGATGAAAATGAAATTAGAATATTACAGAAATACGCCAGTGAAAATCGCTTTGTGTCATTAATTCTATGTTTTTTCGTCGCATATTGTATATTTTTTGCTATAATTATTGATTTAACACCAATTATCCTTGACGCTGTCGTACCAATGAATAAATCTCGGCCTCGTCAAATAATTATGAACTTCGAACTTTTTATTGACAAGGAACAA…
AcepOr236	scaffold00028	-	1734006	1729944	9-exon	YYNIYRIMLTAIGLWPYQTSIIMQVQTMFFLGAYYFILLSQFTTFLKTTCNLEFTFKELPCIFIYMFCAVTYNSYYFNSKEMKYLLKQIKLDWNSFEDENEIRILEKYAIENRLVLLILGFFSAFSIFLIVIIELTPVVLDIVIPMNKSRPRKIRMDFEFFIDQEQYFYIYLIHEIMVMLIGVLTVLATGTLSLAFFRHCCATFKIASNIIRNTVTEHTLQVPIYRRTHVMYQKITRAIHIHRKSAQFSTFFLNIMNKWYFALVIISVISLSCSLFRLLNALILLNELSEITLCIGIVGWHFVVMFVTNFVGQSIIDHYAKIFNAAYNTLWYLAPLSTQKLLLFVMQNSLKTYTLTVGHIYVTSLEGFSTLITTAISYFTVIYT	TATTACAACATTTATCGAATTATGTTGACAGCGATTGGTTTGTGGCCTTATCAAACGTCGATTATTATGCAAGTGCAAACAATGTTTTTCCTTGGCGCATATTATTTCATTCTTTTATCTCAGTTTACGACTTTCCTAAAAACAACATGCAACTTGGAATTTACTTTTAAAGAACTTCCATGTATTTTCATATACATGTTTTGTGCTGTAACTTATAACTCTTATTATTTTAATTCTAAAGAAATGAAATATTTGTTAAAACAAATAAAATTGGACTGGAATTCATTCGAAGATGAAAATGAAATTAGAATATTAGAGAAATACGCTATTGAAAATCGCCTTGTATTATTAATTCTAGGTTTTTTCAGTGCATTTAGTATATTTTTGATTGTAATTATT…
AcepOr237	scaffold00028	-	1743137	1737733	9-exon	YYNIYRIMLTAIGLWPYQTSIIMQVQTMFFLGAYYFILLSQFTTFLRTTCNLEFTFKELPCIFITMFCTITYNSYYFNSKEMKYLLKQIKLDWNSFEDESEIRILEKYAIENRLVFLILGFSGAFSMFLIVIIELTPVVLDAVVPMNKSRPRKIRMDFEFFIDQEQYFYIYLIHEIMAMLIGVLTVLATGTLSLAFFRHCCATFKIASNIIENTVTKHTLQIPAYRRTHVMYQKIIRAVHIHRKSAQFSTFFLNIMNKWYFVLMIISVISLSCSLFRLLNALILLNELSEITLCIGIVGCHFVVMFVTNFVGQSIIDHYAEIFNSAYNTLWYLAPLSMQKLLLFVMQNSLKTYTLTVGHIYVTSLEGFSTLITTAISYFTVIYT	TATTACAACATTTATCGAATTATGTTGACAGCGATTGGTTTGTGGCCTTATCAAACGTCGATTATTATGCAAGTGCAAACAATGtTTTTCCTTGGCGCATATTATTTCATTCTTTTATCTCAGTTTACGACTTTTCTAAGAACAACATGCAACTTGGAATTTACTTTTAAAGAACTTCCATGTATTTTCATAACCATGTTCTGTACTATAACTTATAACTCTTATTATTTTAATTCTAAAGAAATGAAATATTTGTTGAAACAAATAAAATTGGACTGGAATTCATTCGAAGATGAAAGTGAAATTAGAATATTAGAGAAATATGCTATTGAAAATCGCCTTGTATTTTTAATTCTAGGTTTTTCTGGTGCATTTAGTATGTTTTTGATTGTAATTATT…
AcepOr238	scaffold00028	-	1755550	1752009	9-exon	YYNIYRIMLTAIGLWPYQTPIIMQVQTVLFLSAYYFVLLSQFTIFLRTTCNLEFTFKQLPCIFMTICGIIMHNSYYFNSKEMKYLLEQIKLDWNSFEDESEIRILEKYAIENRLVSLILVCIALIILFTAIVELTPVVLDAVVPMNKSRPRQIRIDFEFFIDQEQYFYIYLIYEIIAMLIGLLTVTGTGTLSLAFFRHCCATFKIASNIIENTVTKHTLQIPAYRRTHVMYQKIIRAVHIHRKSAQFSTFFLNIMNKWCFALLIISVISLSCSLFRLFNALTLLNELSEISFCIFIITCHIVVMFVPNFVGQSVIDHYAEIFNAANNTMWYLAPLSMQKLLLFVMQNSLKSYTLTIGHIYVTSLEGFSTLVTTAVSYFTVIYS	TATTACAACATTTATCGAATTATGTTGACAGCGATTGGTTTGTGGCCTTATCAAACGCCAATTATTATGCAAGTGCAAACAGTGCTTTTCCTTAGCGCATATTATTTCGTTCTTTTATCCCAGTTTACGATTTTCTTAAGAACAACATGTAACTTGGAATTTACTTTTAAACAACTTCCATGTATTTTCATGACCATATGTGGTATTATAATGCATAACTCTTATTATTTTAATTCTAAAGAAATGAAATATTTGTTAGAACAAATAAAATTGGACTGGAATTCATTCGAAGATGAAAGTGAAATTAGAATATTAGAGAAATACGCCATCGAAAATCGCCTTGTATCATTAATTTTAGTTTGCATCGCACTTATTATATTGTTTACTGCAATTGTTGAA…
AcepOr239	scaffold00028	-	1766025	1762355	9-exon	YYNIYRFMLTAIGLWPYQTSVIMQVQTVFFLGAYYFILLFQFMTFLTSTCNLEFIFRELSYIFMTMFGIITYNSCYFNSKEMKYLLKQIKLDWNSIEDESEIRILEKYAIENRLVSLILSFIVAFAMFLIVLIELTPIVLDAVIPMNKSRPRQIKMDFELFIDKEQYFYIYLIQEIVLIMIEMLTVLATGTLSLAFFRHCCATFKIASNIIENTVTKYTLQIPAYRKTHVIYQKIIRAVHIHRKSAQFSTFFLNIMNKWYFALVIISVMSLSCNLFRLLNALILLNELSEITLCIGIVGCHFVVMFVTNFVGQSVIDHYAEIFNAAYNTMWYLAPLSMQKLLLFVMQNSLKAYTLTIGHIYVTSLEGFSTLITTAISYFTVIYT	TATTACAATATTTATCGGTTTATGTTGACAGCGATTGGTTTGTGGCCTTATCAAACGTCGGTTATTATGCAGGTGCAAACAGTGTTTTTTCTAGGCGCATATTATTTCATTCTTTTATTCCAGTTTATGACTTTCTTAACATCAACATGCAACTTGGAATTTATTTTTAGAGAACTTTCATATATTTTCATGACCATGTTTGGTATTATAACATATAATTCTTGTTATTTTAATTCTAAAGAAATGAAATATTTGTTAAAACaAATAAAACTGGACTGGAATTCAATTGAAGATGAAAGTGAAATTAGAATATTAGAGAAATACGCTATTGAAAATCGCCTTGTATCATTAATTCTAAGTTTTATAGTTGCGTTTGCTATGTTTTTGATTGTACTTATT…
AcepOr240	scaffold00028	-	1773377	1768540	9-exon	YYNIYRIMLTAIGLWPYQTPIIMQVQTVLFLGTHYFILLSQFMIFLRTTCNLEFIFKELPCIFMSLLDIIIYNSCYFNSKEIKYLLEQIKLDWNLFEDENEIKILEKYIIENRLVLLFLGFLDAFYIFLIIIIELTPVILDAVVPMNKSRPRQTKINFELFIDKEQYFYIYLIQEIVLLMIGSFTFLGIGTLSLAFFRHCCATFKIASNIIKNTVTKHTLQIRAYQGTHVMYQEIIRAVYIHRKSVQFSTFFLNIMNKYFFALMTISVISLSCSLFQLFNALTVSHEVSEIAVGIIMVTAHFMLMFLFNFVGQSLIDHSAEIFDAAYSTLWYLAPLSIQKLLLFVMQNSLKTHTLTLGYIYVASLEGFSTLVTTAISYFTVIYT	TATTACAACATTTATCGAATTATGTTGACAGCGATTGGTTTGTGGCCTTATCAAACGCCGATTATTATGCAAGTGCAAACAGTGCTTTTTCTTGGCACACATTATTTCATTCTTTTATCCCAATTTATGATTTTCTTAAGAACAACATGTAACTTGGAATTTATTTTTAAAGAACTTCCATGTATTTTTATGTCTTTGTTGGATATTATAATTTATAACTCTTGTTATTTTAATTCTAAAGAAATCAAATATTTGTTAGAACAAATAAAATTGGATTGGAATTTATTCGAAGATGAAAATGAAATTAAAATATTAGAAAAATACATCATTGAAAATCGCCTTGTATTATTATTTCTAGGTTTTTTAGACGCATTTTATATATTTTTGATTATAATTATT…
AcepOr241	scaffold00028	-	1781270	1779088	9-exon	YYNIYRIMLTAIGLWPYQIPIVMQVQSVFFLSAYYFILLFQFTTFLTTTCNLEFIFKEFSYIFITILYIINYNCYYFNSKEIKYLLNQIKLDWNSIVDNNEIRILEKYAIENRLVTLILSFCVAFGMFLLITVELIPIILNTVIQCPMNKSRPRKVIIDFEFFIDENQYFYIYLIHEIVLMLIGMFTVLATGTLSLAFLNHCCATSKIASNIIENTVTKHTLQIPDHRRTRVMCQRINRAIHIHRKSIQFSTFFMNIMNKWLIATGLIVVMSLSCNLFRLFNALTVSHEISEIALGICMVTAHFMLMFLSNFVGQSLIDHSAEIFNATYSTMWYLAPLSIQKLLLFVMQNSVKTHIVKIGYIYVLSLEGFSTLVTTAMSYFTVICT	TATTACAACATTTATCGAATTATGTTAACAGCTATTGGATTGTGGCCTTATCAAATTCCAATTGTTATGCAAGTGCAATCAGTGTTCTTCCTTAGTGCATATTATTTCATTCTTTTGTTTCAGTTTACGACTTTTTTAACAACGACGTGCAACTTGGAATTTATTTTTAAAGAATTTTCATATATTTTTATTACTATATTATATATTATAAATTATAATTGTTATTATTTTAATTCTAAAGAAATAAAGTACTTATTAAATCAAATAAAATTGGACTGGAATTCTATCGTAGATAATAACGAAATTAGAATATTAGAGAAATATGCTATTGAAAATCGTCTTGTAACATTAATTCTAAGTTTTTGCGTCGCATTTGGTATGTTTCTTCTCATAACTGTA…
AcepOr242	scaffold00028	-	1786825	1783435	9-exon	YYNIYRIMLTAIGLWPYQTPIIMQVQSVFFLGTYCFILLFLFTSFLTTTCNLEFIFKQLSYIFIIILSIIFYNAYYCNSKEVKYLLQQIKLDWNSIEDSHEIRILEKYSNENRLLSLILVAVACAISFIIIIELIPVVLDAVIPMNESRPRKVKIDFEFFIDKEQYFYIYLIYEIITILIGIFTIFATGALSFTLVRHCCATFKIASNVIQNIVTKRTLQIPDHRRTHVMCQRINRAIHIHRKSIQFSTFFVSIMNKWFFAMMIIVVMSLSCNLFRLFNALIESHEISEIALGIIMVTGHFVTMFLSNFVGQSLISHSAEIFNSAYNTMWYLAPLSIQKFLLFVMQNSLKTHTLTIGYIYVASLEGFSTLVTTAVSYFTVIYT	TATTACAACATTTATCGGATTATGTTAACAGCGATTGGTTTATGGCCTTATCAAACACCAATTATTATGCAAGTGCAATCTGTGTTCTTCCTTGGCACATATTGTTTCATTCTTTTAtTTCTGTTTACGAGTTTTTTAACAACAACGTGCAACTTGGAATTTATTTTTAAACAACTATCATATATATTCATTATTATATTATCTATTATATTTTATAATGCTTATTATTGTAATTCTAAGGAAGTGaAATATTTGTTACAACAAATAAAATTGGACTGGAATTCAATCGAAGATAGTCATGAAATTAGAATATTGGAAAAGTATAGTAATGAAAATCGTCTTCTGTCACTAATTCTAGTTGCCGTCGCATGTGCTATATCTTTTATTATAATTATTGAA…
AcepOr243	scaffold00028	-	1792790	1789441	9-exon	YYNIYRIMLTAIGLWPYQTPIVMQVQSVFFLSAYYFILLFQFTTFLTTTCNLEFIFKEFSYIFVTILYIIHYKCYYFNSKEIKYLLNQIKLDWNSIEDNDEIRILEKYAIGNRLVTLILSFCVAFGIFLLMTVELIPIVFDTVICPMNKSRSRKILIDFEFFIDEDQYFYIYLIHEIVLMLIGMFTVLATGTLSLAFLSHCCATSKIASNVIENTVTKHTLQIPAYRKTHVMCQRVNRAIHIHRKSIQFSTFFMNIMNKWFFAIGIIVVMSLSCNLFRLFNALTGSHEVFEIALSIAMVTAHFMMMFLFNFVGQSLIDHSAEIFDAAYSTMWYLAPLSIQKLLLFVMQNSLKTHTLKIGYIYVASLEGFSTVINI	TATTATAATATTTATCGAATTATGTTAACAGCAATTGGTTTGTGGCCTTATCAAACACCGATTGTTATGCAAGTGCAATCAGTCTTCTTCCTTAGCGCATATTACTTCATTCTTTTGTTTCAGTTTACGACTTTTTTAACAACGACGTGCAACTTGGAATTTATTTTTAAAGAATTTTCATATATTTTTGTTACTATATTATATATTATACATTATAAGTGTTATTATTTTAATTCCAAAGAAATAAAGTACTTATTAAATCAAATAAAATTGGACTGGAATTCTATCGAAGATAATGATGAAATTAGAATATTAGAGAAATATGCTATTGGAAATCGCCTTGTAACATTAATTCTAAGTTTTTGCGTCGCATTTGGTATATTTCTTCTTATGACTGTA…
AcepOr244	scaffold00028	-	1798273	1795455	9-exon	MVFSGERYYNIYRIMLTAIGLWPYQTSIIMQVQSMFFLGTYCFVLLFQFTTFLTTTCNLEFIFKQLSYIFFTILCIVYYNAYYYNSKEVKYLLQQIKLDWNSIKDNEIRILEKYANENRLLSLVLVVVAFAIFLVIIVELIPVVLDAVIPMNKSRPRKVKINFEFFMDEEQYFYIYLTYEIITMLLGIFTILATGTLSFTLVRHCCATFKIASNLIEKTVTQHTLQIPAYHKTRVMYQKINRAVHIHRKSIQFSTFFINIMNKWFFAILVISVISLSCNLFRLLNSLTVSNEISEIVMCIGMVIIHFIMLLVFNFVGQSISDHSAEIFNAAYNTMWYLAPLTIQKLLLFVMQNSLKTHTLIIGHIYVTSLEGFSTVINI	ATGGTCTTTTCTGGTGAACGTTACTACAACATTTATAGAATTATGTTAACAGCAATTGGTTTGTGGCCTTATCAAACGTCGATTATTATGCAAGTGCAATCTATGTTCTTCCTTGGTACATATTGTTTCgTTCTTTTATTTCAGTTCACGACTTTTTTGACAACAACTTGCAATTTGGAATTTATTTTTAAACAACTATCATATATTTTCTTCACCATATTATGTATTGTATATTATAACGCTTATTATTATAATTCTAAGGAAGTGAAATATTTGTTGCAACAAATAAAATTGGACTGGAATTCAATCAAGGATAATGAAATTAGAATATTAGAAAAATATGCTAATGAAAATCGTCTTTTGTCACTAGTTCTAGTTGTCGTCGCATTTGCTATATTT…
AcepOr245	scaffold00028	-	1810230	1804636	9-exon	YYNIYRILLTMIGLWPYQTTIIMQLQSVFFIGTYCFILLFQFTTFLTTTCNMEFILKELSYILITILCFITYNAYYFNFKEVKYLLKQIKLDWNSIEDNEIRILGKYANENRFLSLIFSFVVAFAIFFIIIIELIPVVLDAVTPMNKSRPRKVKIDFEFFIDEEQYFYIYLIYEIITVIIEGFTVLATGLLSYVFIRHCCATFKIASNLIEKTVKTQHTLQIPSYQKTHMMCQRINRAVRIHRKSIQFSSFFMNVMNKWYFTLMIICVMSLSCNLFRLLNALTLSNEFSEIIMCIGMVIGHITSLFVFNFVGQSISDHSAEIFNAAYNTTWYFAPLSIQKLLLFVMQNSLKSHTLTIGHIYVSSLEGFSTLMTTAVSYFTVIYTM	TACTATAACATTTATCGGATTTTATTAACAATGATTGGTTTGTGGCCTTATCAAACGACAATTATTATGCAATTGCAATCTGTATTCTTCATTGGCACATATTGTTTCATTCTCTTATTCCAGTTTACAACTTTTTTGACAACAACGTGCAACATGGAATTTATTCTTAAAGAATTGTCATATATTTTAATTACCATATTATGTTTTATAACTTATAATGCTTATTATTTTAATTTTAAAGAAGTGAAATATTTGTTAAAACAAATAAAATTGGACTGGAATTCAATTGAAGATAATGAAATTAGAATATTAGGGAAATATGCTAATGAAAATCGTTTTCTATCATTAATTTTCAGTTTTGTCGTCGCATTTGCTATATTTTTTATTATAATTATTGAA…
AcepOr246	scaffold00028	-	1814916	1812369	9-exon	RYYNIYRILLTAIGLWPYQTPIIMHVQSVFFLGTYCFILLFQFTTFLTTTCNVEFIFKQLSYIFITILCIVFYNAYYFNSKEVKYLLQQIKLDWNSIEDNSEIRILQKYANENRLLSLISSIIVAFIIFFIIIIELIPVVLDSVSPMNKSRSRKVKIDFEFFIDEEQYFYIYLIYEIITIVIAVFTVLATGMLSLAFIRHCCATFKIASNLIEKTVTQHTLQISSSQKIHVMCQRINRAVHIHRKSIQFSTFFMNIMNKWYFTLVIIGVMSLSFNLFRLLNSLIVSNEFSEIIMCIWVVTCHTIILFVFNLVGQSVSDHSAEIFKATYNTMWYLAPISIQKLLLFVMQNSLKTHTLTLGHIYVTSLEGFSTLITTAVSYFTVMYTT	CGTTATTACAACATTTATCGGATTTTGTTAACAGCGATTGGTTTGTGGCCTTATCAAACACCGATTATTATGCATGTGCAATCCGTGTTCTTCCTTGGCACATATTGCTTCATTCTTTTATTTCAGTTTACGACTTTTTTGACAACAACGTGCAACGTAGAATTTATTTTTAAACAACTATCATATATTTTCATTACCATATTATGCATTGTATTTTATAACGCTTACTATTTTAATTCCAAAGAAGTGAAATATTTGTTGCAACAAATAAAATTGGATTGGAATTCAATCGAAGATAATAGTGAAATTAGAATATTACAGAAATATGCTAATGAAAATCGTCTTCTATCACTAATTTCAAGTATTATCGTCGCATTTATTATAtTTTTTATTATAATT…
AcepOr247	scaffold00028	-	1825595	1820364	9-exon	MVFSGERYYNIYRILLTAIGLWPYQTPIIMQVQSMFFLGLYCFIFLFQITTFFTTTCNFEFIFKELSYIFITILCITMYNSYYFNSKEVKYLLKQIKLNWNSIKDNSEIRILEKYENENHLLSLTISFVIIFVIFFIIIIELIPVILDAVTPMNKSRPHKVKIDFELFIDEEQYFYIYLMYEIVTLIIETFTVLGPATLSFALFRHCCANFKIASNLIEKTVTQHTLQIPAYKKTHVMFQRINRAVHIHRKSIQFSTFFMNIMNKWYFTLSVISVISLSCNLFRLFNSLTDASNEFSEIVMCIFMVISHIISLFAFNFVGQTVSDHSAEIFNAAYNTMWYLAPIPIQKLLLFVMQNSLKTHTLTLGYIYVTSLEGFSTLMTTAVSYFTVMYTTTMK	ATGGTCTTTTCTGGCGAACGTTATTACAATATTTATCGGATTTTGTTAACAGCGATTGGTTTGTGGCCTTATCAAACGCCGATTATTATGCAGGTGCAATCTATGTTCTTCCTTGGCTTATATTGTTTCAtTTTTTTATTCCAGATTACGACtTTTTTTACAACAACaTGTAACTTCGAATTTAtTTTTAAAGAACTATCATATATTTTCATTACCATATTATGTATTACAATGTATaATTCTTATTATTTTAATTCTaAAGAAGTGAAATATTTGTTAAAACAAATAAAATTGAACTGGAATTCAATCAAAGATAATAGTGAAATTAGAATATTAGAAAAATATGAAAATGAAAATCATCTTCTGTCATTAACTATAAGTTTTGTCATCATATTTGTT…
AcepOr248	scaffold00028	-	1856001	1852316	9-exon	MVFSGERYYNIYRIMLTALGLWPYQTLFMQVQSAFFFGAYYFILLFQFTTFLTTTCNLEFIFKELSYIFITILYFITYNSYYFNSKGVKYLLKQIKLDWNSIEDNSEIRILEKYANENRLLSLILGFVVAFAVFFIIIIELIPVILDAVTPMNKSRPRKVKIDFEFFIDEEQYFYIYLMYEIITIIIGIFTILATGTLSFALIRHCCATFKIASNLIEKTVTQHTLQIPACQKTTHVMCQRINRAVHIHRKSIQFSAFFMNIMNKWYFPLVIISVISLSCNLFRLLNALTVSKEFSEIVMCIGMVTAHFMVLFASNFVGQAVSDHSAEVFNAAYNTMWYLAPLSIQKLLLFVMQNSLKSHTLTTGYIYVSSLEGFSTLITTAISYFTVIYTT	ATGGTCTTTTCTGGTGAACGTTATTACAACATTTATCGGATTATGTTAACAGCCCTTGGTTTGTGGCCTTATCAAACACTATTTATGCAAGTACAATCTGCGTTCTTCTTTGGTGCATATTATTTCATTCTTTTATTCCAGTTTACAACTTTTTTAACAACAACTTGCAATTTGGAATTTATTTTTAAAGAACTCTCATATATTTTCATTACCATATTATATTTTATAACTTATAACTCTTATTATTTTAATTCTAAAGGAGTGAAATATTTATTAAAACAAATAAAATTGGACTGGAATTCAATCGAAGATAATAGTGAAATTAGAATATTAGAGAAATATGCTAATGAAAATCGTCTACTGTCACTAATTTTAGGTTTTGTCGTCGCATTTGCTGTA…
AcepOr249	scaffold00028	-	1881039	1876641	9-exon	MVFSGERYYNIYRIMLTALGLWPYQTPFMQVQSAFFLGAYYFILLFQFTTFLTTTCNLEFIFKELSYIFITILYIISYNSYYFNSEGVKYLLKQIKLDWNSIEDNSEIRILEKYANENRLLSLILCFVVAFAIFFVIIIELIPVILDTVTPMNKSRPRKVKIDFEFFIDEEQYFYVYLICEIITIIIGIFTLLATGTLSFVLIRHCCATFKIASNLIEKTVTQHTLQIPACQKTTHVMCQRINRAVHIHRNSIQFSTFFINIMNKWYFPLVIISVMSLSCNLFRLNALTVSKEFSEIIMYIGIVTAHFIFLFLFNFVGQAVSDHSAEVFNAAYNTIWYLAPIPIQKLLLFVMQNSLKTHTLTLGYIYVTSLEGFSTLITTAISYFTVIYTT	ATGGTCTTTTCTGGTGAACGTTATTACAACATTTATCGAATTATGTTAACAGCGCTTGGTTTGTGGCCTTATCAAACACCATTTATGCAAGTACAATCTGCGTTCTTCCTTGGCGCGTATTATTTCATTCTTTTAtTCCAGTTTACAACTTTTTTGACAACAACTTGCAATTTGGAATTTATTTTTAAAGAATTGTCATATATTTTCATTACCATATTATATATTATATCTTATAACTCTTATTATTTTAATTCTGAAGGAGTGAAATATTTATTAAAACaAATAAAATTGGATTGGAATTCAATCGAAGATAATAGTGAAATTAGAATATTAGAGAAATATGCTAATGAAAATCGTCTACTGTCACTAATTTTATGTTTCGTCGTCGCATTTGCTATA…
AcepOr250	scaffold00028	-	1896384	1892188	9-exon	MEFLGYHYYKLNRIFLLLLGLWPYGDSFLKRIHIIFFIFTILFLIIAQLLKLFTIEFNLEYVLTDLSFAIPSIIYLLKYSTFYIQSQRIKELNEHIRIDWNVLQDEEEVEIIRKYAKTARRYMYTFVGVVYPSVIVYISIPFLPDILDIVAPLNESRTRQLPFLVEYFLDEQKYFYPILLHIIIALVMGITTVLATETLALAYFYHVCGMFEIVSYRIICALDKNVSLSLTLNKENIIRVKLIEAVELHQRTLEYFEYLSSTLSVSYFILSILGVASLSINLFRLCQVTILPDERKDLVPLHVVFVFAQFSYLFICNYMGQKIIDSSTGIFRKTYDTQWYVAPVQMQKLLLFMMQRSMKSCNFIVGDLYCVSLELFTTLASLSLSYFTIIYSVQ	ATGGAATTTCTTGGATATCACTACTATAAACTCAATCGAATCTTTTTATTGTTACTTGGTCTATGGCCGTATGGTGACTCATTCCTTAAACGAATTCACATAATTTTCTTCATTTTTACGATTCTATTTTTAATAATTGCTCAGTTATTGAAATTATTTACAATAGAATTTAATTTGGAGTATGTGTTGACCGATCTGTCATTTGCTATTCCTTCCATAATTTATCTTTTAAAATATAGTACTTTTTATATACAATCTCAAAGGATTAAAGAATTAAATGAACACATTCGAATTGATTGGAATGTATTACAAGATGAAGAAGAAGTTGAAATAATACGGAAATATGCCAAGACTGCAAGAAGATATATGTATACATTTGTGGGCGTAGTTTATCCTTCC…
AcepOr251	scaffold00028	-	1904014	1900676	9-exon	MEFLGYHYYKLYRIFLLSLGLWPYGDSFFKRIYPIFCIFTILFLIIAQLLKLFTTEYDFEFVLTDLSFTIPSIAYLLKYSTFYIQSQRIKELIEHIQIDWNVLQNKEEVEIIRKYTKSARRYMYAFVGLTYSPTVVYISIPFLPDILDFVAPLNESRTRQLPFLVEYFLDEQKYFYPILLHTIVTIIMGITTVVATETLTFAYIYHACGMFEIVSYRIIYALDKSISMLLTSNKENIHIKLIDAIEIHQRTLEFFEYLTSTLSLSYFILITIGVASLSINLFRLCQIVILPDQRNDLVALYIIFIFCHFYYMFICNFMGQKVIDSSTEIFRKAYDTQWYMAPLQMQKLLLFMMQRSMKSCNIVMGGLYFVSLEQFTTLVSMSLSYFTIIYSVQ	ATGGAATTTCTTGGATATCACTACTATAAACTGTATCGGATCTTTTTATTGTCTCTTGGTCTATGGCCATATGGTGACTCATTCTTTAAACGAATATACCCAATTTTTTGTATTTTTACGATTCTATTTTTAATAATTGCTCAGTTGTTAAAATTATTTACAACGGAATACGATTTTGAATTTGTGTTGACTGATCTATCGTTCACTATTCCTTCCATAGCTTATCTTTTAAAATATAGTACTTTTTATATACAGTCTCAAAGAATTAAAGAATTGATTGAACACATTCAAATTGATTGGAATGTGTTACAAAATAAAGAAGAAGTGGAGATAATACGAAAATACACCAAATCTGCAAGAAGATATATGTACGCATTTGTGGGTCTAACTTATTCTCCT…
AcepOr252	scaffold00028	-	1904886	1909084	9-exon	MDFDGSRYYTLNRMMLSSIGLWPYQNMWHIRIQRISCLFCVISCIITQLSTFVTSEYNLDLLLEVLSYTIPCFIVILKYVAYCMKIKSIRMLMEIIKHDWNTLKNKVEYEIIKKYTYIGAFYAQLFAIMTYSVPIIFGCIHFIPNLLDFVAPLNQSRPHHILILAEYFIDSDEYFYLILLHMVVWCFTIQITLMSTTSIYVAFIQHACGMFKIASYYIEHAFSDDYKKRNPASGKRCIVCNRIISAIDIHRRAIEFFESLKNTFVIMYFFLLVLGIASLTVNLCRAVFAKGIVENILSVISLFVHLFYFFFVNYSGQKILNHSNDFLSRTYNSKWHTIPLHAQKLILFVMQRSSKNCVLLIGGLYVLSYEGFATAMSLSMSYFMVFYS	ATGGACTTCGATGGTAGTCGATATTATACACTTAATCGGATGATGTTATCATCTATCGGATTATGGCCGTACCAAAATATGTGGCACATTCGAATTCAAAGAATTTCTTGTTTATTCTGTGTTATATCTTGCATAATAACCCAGTTATCTACATTTGTCACATCTGAATACAATTTAGATCTTCTTCTTGAAGTCTTATCATATACAATTCCTTGTTTTATTGTCATTCTGAAATATGTCGCATATTGTATGAAAATCAAATCAATAAGAATGTTAATGGAGATAATAAAGCATGATTGGAATACACTAAAAAATAAAGTGGAATATGAAATAATTAAGAAATATACTTATATAGGAGCATTTTACGCACAGTTATTTGCAATAATGACTTATAGTGTT…
AcepOr253	scaffold00028	-	1915115	1911600	9-exon	MDFFNNEYYFTRHLMESIGLWPYEKPERRIVRGMCVSFVLTQSILVQLATFITHDYNISLFIDVFSFNFLCIIYVLKYNVVYFNSNHVKNLFDQIQCDWNSIKNVDEQKIIKKYALKTRFYAIFSGSIVYPGTFIFILFVYMPDFLNIISPLDEPRPRQLPAQIELFIDQEKYFYLFSLIFTITAFLGMTVLMATENMYMILVQHACALFELTSFRLTLAFECNTSLSTPSKTKCRFYIKLLSALNIHQHCLKFIENIQHKFSTSYFILFVFGVASGSVNMFRLLDAVTTHNLFETILIGLFVYSHFCYGFFMNYFGQDVIDHSENFFRQIYSTRWYTAPLYAQKLLLITLRQSIKNSNIIVGGLFVMSLEGLATLFSMTLSYCMVMHSV	ATGGATTTCTTCAACAATGAGTACTATTTCACCCGACATCTAATGGAGTCGATCGGTCTGTGGCCCTATGAAAAGCCAGAACGTCGAATTGTTCGTGGAATGTGCGTGTCCTTCGTTCTCACTCAAAGTATACTAGTACAGTTGGCAACATTTATTACGCATGATTATAATATATCACTTTTCATTGACGTCTTCTCATTTAACTTTCTTTGTATAATTTACGTTCTGAAATATAATGTAGTGTATTTTAATTCTAATCACGTGAAAAATCTCTTTGATCAAATTCAGTGCGATTGGAATTCGATaAAAAACGTGGATGAACAAAAGATAATTaAAAAATATGCACTTAAAACAAGATTTTATGCAATCTTTTCTGGTTCAATTGTTTATCCAGGGACA…
AcepOr254	scaffold00028	-	1919560	1915893	9-exon	KMNLFESRYFNLNRLLMSFIGLWPYQTLGTRRIKMILISFFLAEGITAQLMSFVTIEYSRDLLTKVFSFSFIILICTVKYNMLYFKSEQVKYLFEQVLNDWHALTDAEEIKIIRKYANKGRFYTIYAGFVLYFGILFFTVLFFIPDVLDIVAPLNKPRQHQLPLAIELIYDLEEHFLLFILNFLIISLIICTILLAVETLYMICIQHACGLLKLTSYRILNAFDDQLQLMSISKKSKCTICIKLSKAIKIHKRSLKFIECLCSTFSASYLFLCIFGVASLSINLFEFIKTIESKDTNQSLYFGLFISAHLGYMFWVNYFGQDLIDNSADVFAQTYNVKWYMVSTHVQKKILFILHRSSKNILFDVGNMFVFSLDGIATLINSSLSYSMLLYSTR	AAAATGAATTTGTTTGAAAGTCGTTATTTCAATCTAAATCGCCTTCTCATGTCGTTTATTGGTCTATGGCCTTATCAAACATTAGGAACCAGAAGGATTAAAATGATTCTTATATCAtTTTTTTTGGCAGAAGGTATAACAGCGCAGTTGATGAGCTTTGTTACAATTGAATACAGTAGAGATCTTCTTACAAAAGTATTTTCCTTCTCTTTTATTATTCTTATCTGCACTGTAAAATATAATATGCTATATTTTAAATCAGAACAAGTAAAATATCTTTTCGAGCAAGTTCTGAATGATTGGCATGCTTTAACAGATGCAGAGGAAATAAAAATAATACGAAAATATGCGAATAAAGGGAGATTCTATACTATTTATGCAGGATTTGTTCTATATTTT…
AcepOr255	scaffold00029	+	2708858	2712999	9-exon	MISLEIQYFNLNKILLLAIGLWPYQQSILTRFQFIFLSSILTASIIFQLTSFITLRCTFELVAKVVSSASFFTVYLINYNSFCINIKSVKNLLMQLQRIYDELEDEKEIAIIKKYGYNAKYYTTLLTATGICVIIVSILFQCWMNMFDVTLSINVSQPLRIQFVTEYFVDQEKYFFLILLHINVAFCIGTIATIAAGTMLIGYLQFIFGMFKISCYRIERAIKILISQNITLKNKISKSENLICAVHIHREAMRLSKYLVTSFEIMFLSLTGVFIISLCFSFLWIFHIVSSGEAVREAFLPVTFIFTNIMYLFICNFFGQNIIDHNSQVFITAYSVQWYVAPLHIQRMMLFLLLKGTKDFTIIVGGILISSIECFATLIKASISYFTVMLSMQ	ATGATCAGTTTGGAAATTCAGTATTTCAATCTTAATAAAATTCTATTACTAGCTATTGGTTTATGGCCCTATCAACAATCTATCCTCACTCGATTTCAGTTTATTTTTCTTTCTAGTATTTTGACAGCAAGTATTATATTTCAGCTGACATCATTTATAACTTTAAGATGTACTTTTGAACTCGTCGCCAAGGTTGTGTCTTCCGCTTCTTTCTTTACTGTTTATTTGATAAACTACAATTCGTTTTGCATTAACATCAAAAGTGTAAAAAATTTACTAATGCAGCTTCAACGTATATACGACGAATTAGAGGATGAAAAAGAAATAGCTATCATAAAAAAaTATGGCTACAATGCTAAATATTATACAACTCTACTTACGGCAACTGGGATTTGTGTA…
AcepOr256	scaffold00031	-	1857592	1847826	9-exon	MLVNILREYNVNRIFLSCLGLWPFQRKLARRLLPMFCFILEISYLPFEILTLYINRYNGQVIFESLYQMVVTLAFLIKFLNQIWNRDKFHHLYEIMESHWNIFTNDLEVRILKSYSHISQKFTVSYSILMYTMMSMFIMIPSLGPMFLDVVLPLNKSRLRNIAIYSEYGIDQDKYFVPIFLYTSIMITVGITIMVAVDTMHIACTSHACSLFQLTGQQVENVTSNVLIDNEDNQIRHCTNTEYKMFNEEMIYREYIICLKKHQLALEYVNILNDTHKIVGISFLLLIAAVFSLLGVRIVYVLDQLEELIRFTFIIMGALLQLMIVCYSGQKLMDESQNIFHRAYAAEWYKFSPRLKSLLIIILYRSIVPCKLTAGNLFSLSMAAFVSVVRTGVSYFTAL…	ATGCTAGTAAATATACTTCGAGAGTATAATGTCAATAGAATATTTTTGTCGTGCTTGGGACTTTGGCCATTTCAACGTAAGCTCGCGAGACGTTTGTTACCAATGTTCTGTTTTATACTTGAAATAAGTTACTTACCATTCGAGATATTAACATTATATATTAATAGATACAATGGACAAGTAATTTTTGAAAGTCTGTATCAAATGGTCGTAACATTGGCTTTTCTCATAAAGTTTTTAAATCAGATTTGGAACCGCGACAAGTTTCATCATTTATATGAAATCATGGAAAGTCATTGGAATATATTTACAAATGATTTGGAAGTTCGAATTTTGAAAAGTTACTCTCACATATCGCAGAAATTTACAGTATCTTACTCGATATTAATGTACACCATG…
AcepOr257	scaffold00032	+	1915496	1919070	9-exon	MESAQKYYGISVTKQLLLLIGQWPYQEKRIRLFRMSLLTVAVVSLTAPQVAKLIQCDGNTRCILLTIPTLMLMIMILVKLYTCHFNRSKIKILTDHLISDWEKLQGAEEYEIMKTYAANARLLSLAYCLYYYIVSSTFISISLISPIMNVILPLNESRPIFMPFEAYYYVDGEKYFFYIFFHTLVSLEISLTAIVAHDCMLLVYIEHVCSIFAVAGFRFETLSRNEHDIMSKSLDDIYGRKIADSVYAHRRALWFAELLKNTFYVTFAIQIMIVTVTMSISLLQIAMQIEEITETMRYTAFVISQLVHLFCYSLQGQKLIDHSLQMRNKIYNCSWYNIPVKSQRLLLYVMRRSMQPNFLSAGKIYVFSLKSFTTVVNSSVSFLQYL	ATGGAATCGGCACAGAAATATTATGGGATTAGTGTTACAAAaCAATTGCTGTTACTCATTGGCCAATGGCCTTATCAAGAAAaGAGAATAAGGTTGTTCCGAATGAGCTTATTGACTGTAGCCGTTGTTTCGCTGACCGCTCCACAGGTGGCCAAACTTATTCAATGCGATGGAAATACGCGATGTATTCTATTAACGATACCAACACTTATGTTGATGATTATGATTCTGGTGAAACTGTATACGTGCCACTTTAATAGAAGCAAAATAAAAATTCTCACTGATCATCTGATTAGCGACTGGGAAAAGTTGCAAGGCGCAGAGGAATACGAAATTATGAAAACTTATGCCGCAAACGCGAGATTGCTTTCTTTGGCATATTGCTTATATTATTATATA…
AcepOr258	scaffold00032	+	1928728	1932192	9-exon	MENNREYYYDISKWYLMLVGQWPYQKLKESLFFLIFILFLETSALVTQIAKFVICDNAQCIYETLPPHMLTVMILVKIFTYQFNSRKIKDLTDRLFVDWDMLETVEEHNIMRNYARNGRWYALIYGSYVYVSTISFTTTSLAPRILDIVFPLNTSRPIMLAYPAYYFVDENQYFYYIFLHMLLTSSVCMTGLIAHDSMFFIYIEHICGLFAVVGFRFENVSHKYSSTEKSLIDCLDNGYHRNVVFSIRAHRKVLRFAKLLEDTFSISFAVQLLIVTVGLSITLVQLHDLAEAMRYFVFIIAQLFHLFCLSFQGQKLISHSLETCDKIFRGSWFIIPMKEQRLLLFVMRKSIEASVLTAGKIYVFSLENFTAVVQSSMSYFTLLSSFDV	ATGGAAAATAATAGAGAATATTATTACGATATTAGTAAGTGGTATCTGATGTTAGTCGGCCAATGGCCTTACCAAAAGTTAAAAGAGAGTTTATTTTTCTTGATTTTCATACTCTTTCTTGAGACTTCTGCACTTGTTACACAGATAGCAAAATTTGTCATATGCGATAACGCGCAATGTATTTATGAAACTTTACCACCACATATGCTGACAGTGATGATTTTGGTGAAAATTTTCACATATCAATTTAACAGCCGAAAAATTAAAGATCTCACAGATCGCTTATTCGTAGACTGGGATATGCTCGAAACTGTGGAAGAACACAACATTATGAGAAATTATGCTCGAAACGGCAGATGGTACGCGCTCATATATGGCTCGTATGTTTATGTGTCTACC…
AcepOr259	scaffold00032	+	1933409	1937588	9-exon	MKTRRSYYYDINKKYLMLVGQWPYQKPKEKLIYFTLIIILAISSIIPQGAKFGVCKTAQCIYETLPPYMLAMMILLKIFTYHFNNEKIKDLTDRLFVDWNILETKEEHDIMRKYAEKGRWYALTYGSFIYASNIIFATTSLVPRVLDIVFPLNISRPIMLPYPAYYFVDENQYFYYIFLHMLLTSSVCMTGLIAHDSTFFVYVEHICGLFAVIGFRFEHVSHKRSAMEKNMINYPDGMYQKNIMISISAHRKALQFVQFLESTFTISFAVQLLLVTIGLSITLVQLHDLAEAMRYFLFIFGQLFHLFCFSFQGQKVIDYSFEIRDKIYHSSWYTIPVKEQRLLMFVMRKSIEACVLSAGKIYVFSLENFMTVVQSSMSYFTLLSSFDV	ATGAAAACCAGGAGAAGTTACTATTACGATATCAATAAAAAGTACCTTATGTTAGTCGGTCAATGGCCTTATCAGAAGCCGAAAGAGAAGCTAATTTATTTTACACTTATAATAATACTTGCAATCTCTTCAATCATTCCACAGGGGGCAAAATTTGGCGTGTGCAAAACCGCGCAGTGTATCTACGAAACTTTACCTCCATATATGTTAGCAATGATGATTTTATTGAAAATTTTCACGTATCATTTTAACAACGAAAAAATTAAAGATCTCACAGATCGCTTATTCGTAGACTGGAATATCCTCGAAACTAAGGAAGAACACGACATTATGAGAAAATATGCCGAAAAAGGCAGATGGTATGCGCTGACATATGGATCATTTATTTATGCGTCTAAC…
AcepOr260	scaffold00032	+	1944445	1946657	9-exon	YYSITKWLLLFCGQWPYQKNRARLFQLSTVTLVIFSLIFPQVAQIFYCDGNARCIQLTIPVLMLMVMLLVKLYTCQFNSSKIKSLTDFVCDDWEKLNSAEEYEIMKKYATNARLISFAYILYMYSCSSASILFSLVPKLLNIVLPLNESRPIIMPFDVYYFVDEEKYYFYIIFHIYMSIIISFTTATAHDCTFFIYIEHVCSLFAVTEFRLETLSHKDRNDANNLSYNRKIIVFIHAHWRALRFAKILEDIFCTAFAVQMLIVVVTLSISLVQITLLYGDINAMLRYLMYIFGQVLHTFCFSLQGQRLINHSIQLHDKIYNSSWYEIPAESRKLLLFVMQMCIKPRFLSAGKIYVFCLESFTMVMQSSVSYFTVLVSFQ	TACTACAGTATTACAAAATGGTTATTGTTATTCTGCGGCCAGTGGCCTTATCAGAAAAACCGAGCGAGACTTTTTCAGTTGAGCACGGTGACTTTGGTCATTTTTtCGCTGATTTTTCCACAGGTGGCCCAAATTTTTTACTGCGATGGAAATGCGCGATGTATTCAATTGACCATACCAGTGCTTATGTTGATGGTTATGCTTCTGGTGAAACTATATACATGCCAGTTTAATAGTAGCAAAATCAAAAGTCTCACTGACTTTGTGTGTGATGATTGGGAGAAGTTGAATAGCGCGGAGGAATATGAAATTATGAAAAAATATGCCACGAATGCAAGATTGATTTCTTTCGCATATATCTTATATATGTACTCGTGCAGCAGTGCGTCTATATTATTT…
AcepOr261	scaffold00032	+	1949793	1952587	9-exon	YYSITKRLLLFCGLWPYQEKRTRLFRVHSLTLMIFLLIAPQVAQFFHCNGNARCIKLTIPMFMLMITFLVKLYTCQINISKIKSLTDHICDDWEKLNSAEEYEIMKKYATNAKLITFAYLIYVFSCCGGYTLFSIIPKLLNIVLPLNESRPVNLPYQAYYFVDKDKYYFYIIFYVCVFGSVATMMVIAHDCIFFIYIEHVCSLFAVTGFHLETLSFNNHNDTNNRLDDRKIYNRKIAISIHAHWRALRFADILDDIFCTAFAIQMSIVTVTLSITLLQVALLYGEINETLKYLAFIFAQVIHTFCFSIQGQRLIDHSSQLSDKIYNSSWYEVPAESRRLLLFMMRRSVQPCFLSAGKIYVFSLKSFSTVMQSSVSYFTVLASFQ	TATTATAGTATTACAAAAAGATTGTTATTATTCTGCGGCCTGTGGCCTTATCAGGAAAAACGAACGAGGCTTTTTCGAGTGCATTCGTTGACTCTGATGATTTTTTtGCTGATTGCTCCGCAGGTGGCCCAATTTTTTCATTGCAATGGAAACGCGCGATGTATTAAACTGACTATACCGATGTTTATGTTGATGATTACATTTCTGGTGAAACTATACACATGTCAAATTAACATTAGCAAAATCAAAAGTCTTACTGACCATATATGTGATGATTGGGAGAAGTTGAATAGCGCAGAAGAATATGAAATTATGAAAAAGTATGCCACGAATGCAAAATTGATTACTTTCGCATATTTGATATATGTTTTTtCTTGTTGCGGGGGATATACATTATTT…
AcepOr262	scaffold00033	+	93429	95722	Z	NSFASVIRVNIVLLRLSGVVSYENGSIHQSSSQNILRAIAYGCLFAYAGLYTYEFVLHTVYLDTWMESFAMILSLVGGQARFTILLLFRSKFQRLLATCEELWTILNATEKKHVRDYMKTTRHLTYYYLFSCAFTIFFYALANLFIGQYDDVLNATIRTLPYVCPMEVHRSPYYEIMYIAQLCSMIHVGLTCAGADTVGPVLVLTICGHFKVLNTRILHLNDSNRVRSKGSCLASMEIMRERNDTKNQKSNLETCVYYHQTMFELCKEVENLTTSIFLTQLLGSTYNVSLVGFKLAGNDPDKFKYATQLFIAVIQLFLSNWAANVLVVESQDIARAMYFTPWYRFSYQLKRSVNIIIMRSQKPAQLTAGHIIPLSLQTFASMVSSAASFFTMIRSMN	AATTCGTTCGCGAGTGTCATCCGCGTGAACATCGTGCTGCTGAGACTCTCCGGAGTGGTGTCCTATGAAAACGGGAGTATCCATCAATCGAGCTCGCAAAACATCCTTAGAGCTATCGCGTACGGTTGTCTGTTCGCATACGCGGGTCTGTACACATACGAATTCGTGTTGCATACAGTCTACCTCGACACCTGGATGGAGTCATTCGCGATGATACTCTCCCTCGTAGGTGGACAAGCGCGGTTCACGATTCTCCTTTTATTTCGGAGTAAATTTCAGCGATTATTGGCAACCTGCGAGGAACTCTGGACGATATTAAACGCGACCGAGAAAAAGCACGTCCGCGATTACATGAAAACGACGAGACATTTGACTTACTACTATCTATTTAGTTGCGCT…
AcepOr263	scaffold00034	-	1098826	1096267	U	LEWAISLNRCMLKIIGLWPKESKIRCEELLSKIRFLFNVIMLIFILTIPALMSLIKVWGDMILMIDNLQYTLPLLITMLKVFIMWYNKGALSPLIDMIVKDWIKVKMEEERIVMLKQARITRLLAICGALMILSTLLITFGSFLFGKTLRHVTNFTDPVGKHLPIQTYYPHDISNSPNFELTYLIQVIGLTTSGLSYTAVDNFLGLLILHICGQMENLYLRLLNLGKNSNFKELLKHNVKDHIRLIRSIETIDNTFNLMLLGLLFFFGILFCFDGFLIISIIERGGYLSLMQLIWYMSATTCVLMHTCLYCAVGELLVTQSEKIHRATYEYVWYTLEPKAARNLTLIMLRTKKPVNITAGKTFPMTMSTFCNLLKTSMGYVSVLLANANR	TTAGAATGGGCGATTAGTCTGAATCGCTGCATGTTAAAAATCATCGGTTTGTGGCCGAAAGAAAGCAAAATTCGATGTGAAGAATTATTATCAAAAATTCGATTTCTATTTAATGTTATTATGTTGATTTTTATATTAACTATACCGGCTTTAATGTCATTGATAAAAGTATGGGGCGATATGATATTAATGATAGATAATTTACAATATACCCTACCTCTTTTGATAACGATGTTGAAAGTCTTCATTATGTGGTACAACAAAGGAGCTTTATCGCCGTTGATTGATATGATTGTGAAAGATTGGATAAAAGTAAAAATGGAAGAAGAACGAATTGTCATGCTAAAACAAGCCAGAATCACTCGCTTGCTTGCTATTTGCGGAGCACTTATGATACTT…
AcepOr264	scaffold00036	-	611555	466212	F	MIDKQLQAYRTYQRFLQTLLTICGCWYMPTKSGKSTYYWSICTLLAMITYTITNLNMSYNLRHDLRNMMKAIGLTTAGISTILKVTSFMIHRGSLINYHLTLNDLFEEELMQNGKIRMTMFSPLRTMYTMAYTYFIVMTAVILIYFAPSYIIIIRHFLLHFHLTTNYTLPLTKGLGYFWTVPENFLYHFHLFYETSMVILSCATATSVDSMFGFYVYQFSSTIRAITFKLINPPLTEKFSNLLRICVAKHQRLLQCRQTLEYVYGPIIFWHIIINAVHLCALIYDTMLFVDFNLSNALAFLSFAAVKLIQTFTYAWYGTILINAGDDFRKGIYFAEWPNSNLDHHMRTNIILMMMQKPMTINTFFSPVDVIMFTNV	ATGATTGATAAACAATTACAAGCATATCGCACATACCAACGTTTTCTCCAAACTCTACTCACCATTTGTGGTTGTTGGTACATGCCTACAAAATCTGGCAAATCCACGTATTACTGGTCAATTTGTACGCTTTTAGCGATGATCACATACACGATAACAAACTTAAATATGAGTTATAACCTTAGACATGACTTGAGAAATATGATGAAAGCCATAGGTCTAACAACAGCTGGAATTAGCACCATTCTCAAGGTGACAAGCTTCATGATACATCGTGGCTCTTTGATAAATTATCACCTGACGCTGAATGATCTTTTTGAGGAGGAACTAATGCAAAATGGAAAAATCAGGATGACAATGTTTTCGCCTTTACGCACAATGTACACAATGGCATATACA…
AcepOr265	scaffold00039	+	92479	95379	H	VVMQERVTLKKTIAIMKLSLFVIWFWPLPLGTSKCKILCVKLYQYICILMTAGIIASVIYGLVKNKNTNNLDSFMRSLFSLVTLSHVIGNILCHLIIYQRLQFVTFEMENFCALIKPHEETIVQREYVNKYSNFYGFCISLFYMSLFGLFIGPVMLDQPLPTAAEFPFDASHQPLRAITYIHQIIVGLFISAHLCVNAFMALLLWLTSARFKLLTEEFRTITNIYNLAKCIEKHQKLIKYAEDVTLTVRPFAMVTVLFTTVALITFGLVFIAKVPLSLKIQCVLLSSCALLEVFMYAWPAEHLIHVSTNVAQAAFETDWYAKSEYLRKNLQMVILRSQKPILVTLPCGLPSLSLRYYASYLSTIFSYFTTMRMMFEEKEFG	GTAGTCATGCAAGAGAGAGTAACGCTAAAGAAAACGATTGCCATCATGAAGTTGAGTCTGTTTGTTATATGGTTTTGGCCACTACCATTAGGCACTTCTAAATGCAAAATTTTGTGCGTGAAATTATATCAATATATCTGTATATTAATGACTGCAGGCATAATAGCGTCGGTAATATATGGTCTTGTGAAGAATAAAAATACTAATAATCTTGATAGTTTTATGAGATCATTGTTCTCTTTGGTCACGCTTAGCCACGTTATTGGCAACATTCTATGTCACCTAATTATTTATCAACGATTACAATTCGTTACTTTCGAAATGGAAAATTTTTGCGCATTGATCAAGCCTCACGAGGAAACGATTGTTCAGCGGGAGTATGTTAATAAGTATTCCAAT…
AcepOr266	scaffold00039	+	99059	102418	H	KLNFKKVIFGVKLSLWITWSWPMPKDATKFKITCMKLYQNLCIILAICMEASMIYTIVNHINDFAIFVELVVQQAPILHAICNFIFHKVNYHHIQNIAFEAEYFCDSMKPREEVVIQRYIDKYAAFYGVSSVIFYFLVIAACAIASIMHQPFLMLNEYPFDVYYEPLRTIIYAHQAIVGFIVSGQLCLNTFVATLLWFASARFEIIIEDLRTFTNVYQLVKCVKEHQKILEYTAEVIIVARCFALTCICCSTVNLIIIGVSFLTNQSLLLRFKYTFMILACLAEVFMFAWPAERLIFLSNDISQAAFDTHWYNQSDEIRKLLQIIMLRSQKVITIAVPYITPSISFNYLTSYCSTIMSYFTTLRVMLNTD	AAGTTGAATTTCAAAAAAGTTATTTTCGGTGTGAAGTTAAGTTTATGGATAACATGGAGTTGGCCGATGCCAAAAGACGCAACAAAATTTAAAATCACCTGTATGAAaCTGTATCAAAATTTGTGTATTATTCTGGCAATTTGCATGGAGGCATCAATGATATATACTATCGTAAATCATATTAACGATTTTGCTATTTTCGTCGAATTAGTTGTTCAACAAGCCCCTATTTTACACGCCATATGTAATTTTATCTTTCACAAAGTCAATTATCATCACATACAAAATATTGCTTTTGAAGCGGAATATTTTTGTGACTCAATGAAACCACGTGAAGAAGTTGTGATTCAACGATACATTGATAAATATGCCGCATTCTATGGTGTGTCTTCGGTTATT…
AcepOr267	scaffold00039	+	103949	105916	H	LIMWSKLTLKKVIAVVKLSLIPTWCWPLPKDTIKLKVICAGIYQYFNIIVLSSVAAGLINAMRNHFNDPVIIAKSISVLCPAIQVVCNIICCRINSCRLQLVTFEMENFCELLKPREEAILQRYINKCVYFYGGSMFWIYLSAVFIISGPVTLDQPFPTNAEYPFDVYHQPLKSIIFIQQTIACVQGAAQLCMNIFMALLIWFTSARLEIFIEKLQKITTISELKKCIQEHQNLLKYAEEVTILIRPIALSTVSFSTIALIIVGLILLTDQPLSMKVQCVGIIFSGLSVVFMYTWPAEHLIHISDEIGQAVFDTEWYQQPVALRKTLQIIMLRAQKPIIISVPCVMPALSLKYYASYLSTIFSYFTTLRVTMQN	CTAATCATGTGGTCAAAGTTGACGTTAAAGAAAGTCATCGCTGTTGTAAAACTAAGTTTGATCCCAACTTGGTGTTGGCCTCTACCAAAAGATACAATCAAATTGAAAGTTATCTGTGCAGGAATATATCAATATTTTAACATAATTGTGCTCTCTAGTGTAGCTGCAGGTTTGATAAATGCGATGCGAAATCACTTTAATGATCCTGTCATTATCGCAAAATCGATAAGTGTTCTGTGTCCCGCTATACAAGTCGTTTGCAATATTATATGCTGTAGAATTAATTCTTGTCGCCTACAATTGGTTACTTTCGAAATGGAAAATTTTTGTGAATTACTTAAACCTCGCGAAGAAGCGATCCTTCAACGATATATTAATAAATGTGTCTATTTCTATGGT…
AcepOr268	scaffold00039	+	108975	118783	H	MTETLTLEKIIAFLKVDLTFACCWPLPMKATKFQKIRDKIFRLLCCLNGIIMSISLIYTLSKKYDNMILAMKVGCELSASWQIPIQITLFTLQSDRLQIIIYEMKDYIQQAKLEERNIFQRYIKKCKLFYGTTMCLMTATTIIMWFGPLLLAQSFPIEVEYPFDVNKQPLRTIIYLHHIMAVYQSRTQVCSNIFIALLLWFTVARFEILSHKFQKSTSISEFIICIQLHQRLLRYAKDVTMTVRYIVLSSVGFSTIAVVFSGLTFLSQQPLTIKTQFFAIAASALIEVFICAWPADYLLRMSNDIGHAGYESSWYSKDISLQKNLLYTVSRCQHPVTLTVPCLLPTLSLNYYASFLSTTFSYLTTFRAMLAKKDGLQM	ATGACAGAAACATTGACGCTAGAAAAAaTTATTGCCTTCTTAAAGGTAGATCTGACGTTTGCATGTTGTTGGCCACTTCCAATGAAGGCCACAAAATTTCAAAAAATTCGTGACAAGATATTTCGACTTTTATGTTGCTTAAATGGCATCATAATGTCAATATCATTAATATATACATTAAGCAAAAAGTATGATAATATGATtCTTGCGATGAAAGTGGGCTGTGAACTGAGCGCCTCTTGGCAAATTCCAATACAAATTACATTATTCACACTTCAAAGTGACCGTTTGCAAATCATAATATACGAAATGAAAGATTATATTCAACAAGCAAAATTAGAAGAGAGAAACATATTTCAGCGATATATCAAGAAATGCAAATTATTTTACGGTACGACA…
AcepOr269	scaffold00039	+	122405	127741	H	MKETLTLEKIIAFLKVDLTFACCWPLPMKATKFQKIRNKIFRLLCCLNSIIMVISLIYTLNRKYNNMIFVMKVGCELTAFVQIPIQITLFTLQSDRLQIIIYKMEDYIQQAKSEERNTFQRYINKCKLVYGTTMCFITVTAIIVSFGPLFLAQPFPIEVEYPFNVNKQPLRTIIYLHHMMIIYQSRVQVCSNVFVALLLWFTAARFEILSHKFQKITSISEFTICIQLHQRLLRYAKDVTMTIRYVALSTIGFSTIGIIFSGLTFLSQQPLTIKTQFFAIAASALIEVFICAWPADYLLRMSNDIGHAGYESSWYSKDISLQKNLLYTVSRCQHPVTLTVPCLLPTLSLNYYASFLSTTFSYLTTFRAMLAKKDGLQ	ATGAAAGAAACATTGACGCTAGAAAAGATTATTGCCTTCTTAAAAGTAGATCTAACGTTTGCATGTTGTTGGCCACTTCCGATGAAGGCTACAAAATTTCAAAAAATTCGTAACAAGATATTTCGGTTGTTATGTTGCTTAAATAGCATTATAATGGTAATATCGTTAATATATACATTAAACAGGAAGTATAATAATATGATTTTTGTGATGAAAGTGGGCTGTGAGCTGACTGCCTTCGTACAAATTCCAATACAAATTACATTGTTCACACTTCAAAGTGATCGTTTACAAATCATAATATATAAAATGGAAGATTATATTCAGCAAGCAAAATCAGAAGAAAGGAACACCTTTCAACGATATATCAATAAATGCAAATTAGTTTACGGTACGACA…
AcepOr270	scaffold00039	+	130949	132608	H	MRKKVMLKEVISAVKLSVFPIWCWPLPQDATKFKMFCMTLYHCLSIIVTTGLKLSLIYGITNHLDDPPVLVNQILILSSIIHTTFNFIFHITHYHHIQIATFEIVNFCNVMKPHEEVVIQRYIDKCIIFHGTSIFIFYWLTFITIAVIPALQYQPFPTLAEYPFDVSYQPVKTIIFIQQSMAGIMVAGQLCMNVYMAMLLWFVSARFEILTEELKKTANVYQLFECIKKHQKLLIYAKEVTNAARPFAFTTIYCSTISLIVVFLLLITHQPIALIFQFSGLGVIGIAEVFIYTWPTEHLMYTSKNVAQTAFYILKNNHLIEVWKCLQIIIMRSQKPITMSIPCILPELSLNYFTSYLSTILSYFTTLRVMMDDDN	ATGCGAAAAAAaGTGATGCTAAAAGAAGTAATCTCCGCTGTGAAGTTAAGTGTGTTCCCAATTTGGTGTTGGCCTTTACCACAAGATGCGACAAAATTTAAAATGTTTTGTATGACATTATATCATTGTTTGAGTATAATTGTAACGACAGGTCTAAAATTATCATTAATATACGGTATCACAAATCATCTTGATGATCCTCCTGTGTTAGTAAACCAAATTCTTATATTAAGTAGCATCATTCACACGACTTTTAACTTTATTTTTCATATAACTCATTATCATCATATACAGATTGCTACTTTtGAAATAGTAAATTTTtGCAATGTGATGAAACCTCATGAAGAAGTTGTGATCCAACGATACATTGATAAATGTATTATATTTCATGGCACATCT…
AcepOr271	scaffold00039	+	135846	145873	H	MTETLTLETIIAFLKVDLTFACCWPLPMKATKFQKIRDKIFRSLCCLNSIIMSISLIYTVIKKYDMFVVMKVSLELTAFLQIPIQITLFTLQSDHLQIIIYEMEDYIQQAKSEERNIFQRYINKCKLFYGTALCLITTTAIIMCFGPLLMTQPFPIEVEYPFIVNKQPLKIIIYLHHIMAVYQSCVQVCSNVFVALLLWFIAARFEILSHKFQKITSISEFIICIQLHQRLLRYAKDVTMTIRYIALSTIGFSSIAVIFSGLTFLTQQTLTVKTQCFAISTSALIEVFICAWPADYLLRTSNDIGYAGYESSWYNKDISLQKNLLYTVSRCQHPVTLTVPCLLPSFSLNYYASFLSTTFSYFTTFRAMLAKEDGLQM	ATGACAGAAACATTAACATTAGAAACGATTATTGCCTTCTTAAAAGTAGATCTAACATTTGCATGTTGTTGGCCACTTCCGATGAAGGCAACAAAATTTCAAAAAATTCGTGACAAGATATTTCGGTCGTTATGTTGCTTAAACAGCATCATAATGTCAATATCATTAATATATACAGTAATCAAGAAATATGATATGTTTGTTGTGATGAAAGTGAGCTTAGAACTGACCGCCTTTTTACAAATTCCAATACAAATTACATTGTTCACACTTCAAAGTGACCATTTACAAATCATAATATACGAAATGGAAGATTATATTCAGCAAGCAAAATCAGAAGAGAGGAATATATTTCAGCGATATATCAACAAATGCAAATTATTTTATGGTACGGCATTG…
AcepOr272	scaffold00039	+	157344	160464	H	KTTPKNAITFIKVILALSFSWPLSKSASKFQITCFKILRSLFCMNTVVLSIPIAYTLYRNDYDLPRITKLWCTLGAMIQVSVEMTQCALQYDRLQYLISEMERTLERAELYEKNIYQRYIDRCAMFYMSSTAAVFLGAGIGVIVPLTAADQIFPTEAKYPFNVEHEPIKTIIFVHQFIAVWQCFSTVCIGSFISLFIWFAAARFEILSQQFRMVTDIYDITVCVRQHIKLLRYAQEIIIAFHSVLLTIIIICTWAIVASGLTIVSQCSLTDKIQFMALCISALMEVYACAWPADRLIDMSTNVAQAVYESLWYNQDKIFQKNLNFILLRSQIPTTICVSILPALSLQYYASYVSTAFSYLMTLRMVFMEEDSGIKN	AAAACAACCCCCAAAAATGCTATCACGTTTATAAAAGTAATACTCGCTTTGTCCTTTTCGTGGCCACTTTCAAAAAGTGCTAGTAAATTTCAAATAACATGCTTCAAAATTTTACGCTCTTTGTTCTGTATGAATACAGTGGTATTGAGTATACCTATAGCGTATACCCTCTACCGTAATGATTATGACCTACCAAGGATAACGAAACTATGGTGTACGTTGGGTGCAATGATACAAGTCTCTGTGGAAATGACACAATGTGCATTACAATATGATCGATTGCAATATTTGATTTCGGAAATGGAACGTACTTTGGAGCGCGCGGAACTATATGAGAAAAATATCTACCAACGGTATATTGATAGATGCGCGATGTTTTACATGAGCTCCACAGCGGCA…
AcepOr273	scaffold00039	+	164166	168126	H	IKITPKTAIAFIKVIVALSFAWPLSKNASKFQVIRFKILRTLLCINAVVLSVPTVYTLYRNDYNLARITKLWCLLGAFIQIPLEITQCALQYDRLQYVISEMEHNIKCAQSYEKKLYQQYVDRCAIFYVSLTAAVFLGASITATLPFIAANQIFPTDTKYPFDVEYEPVKTIIFLHQFIVIWQCFSIVCIGSFVGLLIWFAAARFEILSEQFRMVTDIYDITVCVRQHVKLLRYAQEVIIAFRSVILSLIIICTWAMVASGLTIVSRSTLTDKIQFMALCISALMEVYACTWPSDYLKDTSTNVAQTIYESSWYNHDKIFQKNLNFILLRSQTPTTVSVSILPALSLQFYASYVSTAFSYLMTLRMVFVENNGFK	ATAAAAATAACTCCAAAAACTGCTATCGCGTTTATAAAAGTGATAGTCGCTTTGTCGTTTGCGTGGCCACTTTCAAAGAACGCTAGTAAATTTCAAGTAATACGCTTCAAAATTTTACGCACTTTACTCTGTATAAACGCAGTGGTATTGAGTGTACCTACAGTATACACTCTTTATCGTAATGATTACAATCTAGCAAGAATAACGAAGCTATGGTGTTTGTTGGGCGCGTTTATACAAATCCCTCTGGAGATAACACAATGCGCACTGCAATATGACCGATTGCAATATGTGATTTCGGAAATGGAGCATAATATCAAATGTGCGCAATCATATGAGAAAAAGCTCTATCAGCAGTACGTCGATAGATGCGCGATATTTTACGTGAGCCTTACAGCA…
AcepOr274	scaffold00039	+	171155	174395	H	MRRKVTLKEVISVVKLSLFLIWSWPEPHNATKLKMLCMKLHHYLGIITVISLQVPLIYGITNNLDNPAVLTKQVLMLSSVIHAMFNFIVHIINYHHIQNVTFKMIQFCDLMKLHEEIVIQRYIDKCIIFHGTSIFIFYWLTFTAIAVIPALEHQPFPTAAEYPFDVSYQPLKTIIFIQQSIAGIIVAGQLCINVYMALLLWFASARFEMLTKELEKTTNVYQLFKCIKKHQKLLKYAKEVTICAGPFAFITICCSSIGLIVIFLLFISHQPILLIFQFFGMGIIGISEVFMYTWPAEHLMYMSKYVAETTFHMLENNHLIKMWKCLQIIIMRSQKPVTVSMPCFLPILSLNYFTSYLSTILSYFTSLRVMMDNDN	ATGCGAAGAAAGGTAACATTAAAAGAAGTGATCTCCGTAGTGAAATTAAGTTTGTTCCTAATTTGGAGTTGGCCTGAGCCACATAATGCGACAAAATTGAAAATGCTCTGTATGAAACTGCATCATTATTTGGGCATAATTACAGTAATAAGTTTACAGGTACCATTAATATATGGTATAACAAATAATCTTGACAATCCTGCTGTCTTAACAAAGCAAGTTCTTATGTTAAGTAGCGTTATTCATGCTATGTTTAATTTTATTGTTCATATAATTAATTACCATCATATACAGAATGTTACTTTCAAAATGATACAGTTTTGCGACTTGATGAAATTACATGAAGAAATTGTGATTCAACGATACATTGATAAATGTATTATATTTCATGGTACATCT…
AcepOr275	scaffold00039	+	177764	179352	H	MRRKVMLKEVISVVKLSLFPVWCWPLPQDATKFKIFCVKLHHYLSIILGLGLVVPLIYCITNYFDDPVALVNQILVLSSTSHAIANFIFEIVNYHRIQNVTFEMVHFCDLMKSHEEVVIQRYINKCIMFHSICLFFIYFPITIAIPALLHQPFPVVIDYPFNVSYQPVKTIIFIYQSMMAIMIAGQLCMNILMALLLWFTSARFEVLTEELRKITNVYQLFKCIKKHQKLLKYAREVTIAARPFAFSTICCSTVCLILIFLLVIKRQSTAMMFQFFGIGIIGILEVFTYTWPAEHLMYMTKDVAEATFNMLENDHFIKVWKCLQIIIMRSQKPVTISIPCLMPTLSLNYFTS	ATGCGAAGAAAAGTGATGCTAAAAGAAGTGATTTCCGTCGTGAAGTTAAGTTTGTTTCCAGTTTGGTGTTGGCCCCTGCCACAAGATGCAACAAAATTTAAAATATTCTGTGTAAAACTGCATCATTATTTAAGCATAATTTTAGGGCTAGGCCTAGTGGTACCATTGATATATTGTATTACAAATTATTTCGATGATCCTGTCGCCTTAGTAAACCAAATCCTTGTATTAAGCAGCACTTCTCACGCCATCGCTAACTTTATCTTTGAGATAGTAAATTACCATCGCATACAGAATGTTACTTTTGAAATGGTACATTTTTGTGATTTGATGAAATCACATGAAGAAGTTGTGATCCAACGATATATTAACAAATGTATCATGTTTCATAGTATATGT…
AcepOr276	scaffold00039	+	182579	186903	H	MIMKKNLTLKKVIAIVKLSLFITSCWPLPKDTVKLKIICVGLYQYLCLILTLGLIVGLTNTVKNHLNDPLIMAKSIIIICPMVHVVCNIISCKINSRRLQLVTFEMENFCQLIKPHEEATIQQYISKCIYFYGGSMLWIYLSAVFVITGPVTLDQPFPTNAEYPFFVYQQPLKSVIFMHQSIILLQISAQLCMNIFMALLLWTTSARFELLVKKLRTITNVYDLIQCIRQHQKLLHYSNSIKMIEIKNYLITIISHFRLPIIYIVVIIIIINQPISIKIQCISFIFSGLSEVFMYTWPAEHLIHISGEIIQQAVFDTQWYKQPVALRKYLQIIMLKAQNPIIIAIPCVMPALSLNYYTSYLSTIFSYFTALRIIMQN	ATGATCATGAAGAAGAACTTGACATTAAAGAAGGTGATCGCGATTGTAAAACTAAGTTTGTTCATAACATCGTGCTGGCCTCTTCCAAAAGACACAGTTAAGCTTAAAATTATCTGTGTGGGACTATACCAATATCTGTGTCTAATTTTAACTTTAGGTCTAATCGTAGGACTAACGAACACAGTTAAAAACCATCTAAATGATCCTCTCATCATGGCAAAATCAATAATCATAATATGTCCTATGGTGCATGTTGTTTGCAATATCATAAGCTGTAAAATTAATTCACGTCGTCTGCAATTAGTAACTTTCGAAATGGAAAATTTCTGTCAATTAATTAAACCTCATGAAGAAGCAACTATTCAGCAATACATTAGCAAATGCATTTATTTCTACGGT…
AcepOr277	scaffold00043	+	1758164	1762114	D	MDLLPVNFYVLRFCGVWKEHKNSNLVIRFISFCYRYTIAAIIYHFTIFEMAELIRMRNDVEDLTESLFLVLTFMCLCLKYLNVFMRQYELRALLDCFRANLCQPRNSMEESILKQYDLKAKRITCAFMFISQISGFLVLIGPLMTQNERQLPMKMYVPYSMMELFPYLLTYLEQVAVVFYGVSLNVAFDSLVYGFIIHTCGQIELLCYRLSETFRFLQENNKEKEHDVIEKFAIAECVRHHVSVCNIMHRIQSLFMWIITILFFFSLITLCSSVYQMSNKNFFSVEFFVFLVYLGAMLFQVFSYCWYGNELDLKNKSIAHAIYASDWTVISAKQRKSLSFMMMISQGGRILSFYGICSLVLSTFTWILKTSYSSFNLLQQAT	ATGGACTTATTGCCGGTGAACTTCTACGTTCTTCGTTTCTGCGGTGTATGGAAAGAACATAAGAATAGCAACTTGGTAATACGCTTTATCAGCTTCTGCTACAGATATACAATTGCTGCTATAATATATCATTTTACGATATTTGAGATGGCCGAGCTTATACGTATGAGAAATGATGTAGAAGATTTAACAGAAAGTCTATTCCTCGTTCTAACTTTTATGTGTTTATGCCTAAAATATTTAAACGTTTTtATGAGACAGTATGAATTGCGTGCCTTGCTTGATTGTTTTCGCGCTAATCTTTGTCAGCCAAGAAATTCGATGGAGGAATCAATATTGAAACAATACGACCTTAAAGCTAAAAGGATAACCTGTGCCTTCATGTTCATTTCACAAATA…
AcepOr278	scaffold00043	+	1763261	1765809	D	MDILPLNFRVLWFCGAWSEKKDNNDLFIRFLSFCYRYAIVILIYEFTISEVIELIRTHDDIEGITEGLFLALTYVALCFKYGNFLVRQNEVSMLLDCFRRETCQPRNSEERMILIKYDRKAKWCVRTFMSISQATCIALILAPIVGPQNTDRPLPFKTYLPYSISGLYPYLATYLQHVGAIFYGVLLNVSFDSLVYGFTLHVCGQIELLCYRLSKIYKDHPKQYQIDMDKGTMISECVRHQLYVHEIVRRIQSLFVWTVMILFIFSMVTLCTSIFQMSKKSLLSVGFLSLTLYLGCMLFQVFFYCWYGNELQLKSKGIGDAIYSSNWTIATTRDRKSLLFVMTISQKGLKLSYYGIFSLALDTFTWILKTSYSTFNVLQQTSM	ATGGATATATTGCCATTGAATTTCCGAGTTCTCTGGTTCTGTGGTGCATGGAGCGAAAAGAAAGATAATAATGATCTTTTTATTCGTTTTTTAAGTTTCTGCTACAGGTATGCCATTGTTATTTTAATATATGAATTTACGATATCAGAAGTAATTGAGCTTATAAGAACACATGATGATATCGAAGGTATAACTGAAGGACTTTTCTTAGCGTTAACTTATGTAGCTTTATGCTTTAAATATGGGAATTTCTTAGTTCGACAAAACGAAGTATCCATGTTGTTAGACTGTTTTCGAAGAGAAACATGTCAGCCAAGGAATTCCGAAGAAAGGATGATCCTTATTAAGTACGATCGCAAAGCTAAATGGTGTGTCAGGACTTTCATGAGTATATCTCAA…
AcepOr279	scaffold00043	+	1766938	1768861	D	MDILPVNFKALRFCGAWKEREDNNMCVGFLRLCYRYAIFLLIYEFTVLDVIEVIRTRDHIQELTEGLFMGLTFLTLCVKYANFLLRGNELSDLLNCLRVKRCQPRNSIEKLIIEEHSRRAKWSTMSFLMISYVTGLGFIITPALGLLKEGKRVLPLKTYIPYSVSNLLPYLVTYLQQFLAVFYAIMLNVNFDCLVYGFTIQVCAQIDLMCSRLTDSLKNIGGISSGRKPETNALIVECVKHHLLVSNLVKKIRELFIWTVMIFFFFSLLIVCTSIFLISKKKLLSFEFLSMFLYLSGILLQLFYYCWYGNELELKSKSIATTVYSCNWTMATPQERRSLMLIMISSQKGIMFSYHGVFTLSLNTFAWICRTSYSAYNLLQGASN	ATGGACATTCTACCAGTAAACTTTAAGGCTTTGCGTTTTTGTGGCGCATGGAAAGAACGGGAAGACAATAATATGTGCGTTGGTTTTTTGCGCCTTTGTTACAGGTATGCGATTTTTCTTTTGATATATGAATTTACGGTACTCGATGTGATAGAGGTAATTCGTACGCGCGATCACATTCAAGAATTGACCGAAGGACTCTTTATGGGATTAACTTTCTTAACACTGTGTGTTAAGTACGCGAATTTTTTGTTACGAGGGAACGAGCTGTCGGATTTATTGAATTGCCTACGCGTAAAAAGATGCCAGCCAAGAAATTCCATAGAAAAGCTAATAATAGAAGAGCATAGCCGCAGAGCTAAGTGGAGTACCATGTCGTTCTTGATGATATCGTACGTG…
AcepOr280	scaffold00044	+	2081787	2086291	B	RRGVAGMTRGTTSNRLEQFHKLNIVHLSYLKYIGLWTLDSNSSAFLRCSYHIYNKSVLTIMLVFIITLFADICMSFDDLSIVTDDGCIFAGIIVVFFKVMIFQTRHEKIIRLVRKTIDSCFELCKFPIGVEDEILDKYLLLCRVIFYGFSVLGFFLVIALLFVVPVENGELPVRAQYPFDTTVYPWHGIGFFVEACTVSIGVIAIIMMDCLLTNLCNLFLMQLEILNAHFKNCGSNDWTLSSIDKQNCPSTIDENSCYGAFSTTEASCEKDNYDPDAIRYGGFAERFGRSIRNHQRLLAIIDDFNEVFSAGMFVQMLSSTSMICLTGFQAALVIGQSSNTLKFAVYLMAALSQLFYVCWLGNEVKYQSASLTQSQWLSKWNDDISAKPGRLLILSMIFL…	CGGCGCGGAGTAGCAGGGATGACTCGAGGAACGACTAGCAATCGTTTGGAACAGTTCCACAAGTTGAACATTGTGCATCTCAGTTATCTGAAGTATATTGGCTTATGGACTCTCGATTCGAATTCGTCCGCGTTCCTAAGATGTTCATATCACATATACAACAAATCTGTCTTAACAATTATGCTCGTCTTCATAATAACTCTATTTGCTGATATTTGCATGAGTTTTGACGATTTGTCAATTGTTACGGACGACGGATGCATTTTTGCCGGGATCATCGTCGTGTTCTTCAAGGTGATGATCTTTCAAACTCGTCATGAGAAAATCATACGATTGGTCCGCAAAACTATCGACAGTTGTTTTGAACTCTGCAAGTTTCCCATTGGCGTCGAAGACGAA…
AcepOr281	scaffold00048	+	1346401	1351821	E	MQILSLNFLMYTISGLWRPIKWSSKCSKLLYSMFTFSTIYLLSYLMLTHLLYIIFVIDNVEDFASTSPFFFSTISLMFKAVTAVIYRDRIINTIEVLQNEPCKACNKDETDIQMKFDHTIRSYSIYYLLLCTFSAVGAVTAGMLDILEGQLPYNMWVPWNCTSFFSFLFTSLQEIISLIVATIVNIATETIVLGFCLQLCAQFEILEHRLQRMVKRREEEIFPKSSLNKVSREISKLSKHISHHLCIIRLAGTINGIYSKVIFVQFFVSILVLCSIVYHLSSHLTLTDVATLIAYTFSMFVQIFVYCWAGNEVMLKSIGLSEIVYHMDWMLMTNSEQKDLLMIMKRCIKPIKFTSSFLVILSLESYGNLLKMSFSAFNVLQQF	ATGCAGATACTGTCTCTCAATTTCTTAATGTATACTATAAGTGGTTTATGGCGACCAATCAAGTGGTCTTCAAAATGCTCCAAGTTATTGTATAGTATGTTCACCTTTTCCACGATATATTTATTGTCATATTTAATGCTAACTCACTTGCTGTATATCATCTTTGTTATCGATAACGTGGAAGATTTCGCATCGACTTCCCCATTTTTCTTTTCAACAATCAGCTTAATGTTCAAAGCGGTTACTGCTGTTATTTATCGCGATCGAATTATCAACACAATTGAAGTTCTGCAAAATGAACCATGCAAAGCCTGTAATAAAGATGAGACTGATATCCAAATGAAATTTGATCATACAATCAGATCGTATTCCATATATTACTTACTTTTATGTACGTTT…
AcepOr282	scaffold00048	+	1355701	1359501	E	MQMFSLNFLMYTIGGVWMPIEWSSNIAKLLYNVFTTVVLVLLYFLMITQFMDIILLVDNIDDFATNTLMFLTIVAVTCKATIVVVRRKAIINLVQVLLTAPYKPRNEDEMTIQTKFDKFIKSCSIKYSLLATSSVTGVTVRSVLNAMQGQLPYRVWLPYNFNVSPMFWITSVQQIITVIFVTIINVGTETLVFGLFLQTCAQFEIFESRLQKLVTNKTNKLMKNKIRYLEHSSPSSNEEKTIISKYIHHHIKIYKYAKTVNVIFNQVLFVQFVGSILVLCTSVYYLSAHKTLSETATLIVYTICMFVQIYVYCWSGNEVILKSMSIGDAIYHMNWPSLSVNERKELLMIMLRSTLPMKFTSSFLITLSLQSYSSILKLSYSAFNVLQK	ATGCAAATGTTTTCTTtAAATTTTTtAATGTATACCATCGGTGGTGTATGGATGCCAATTGAATGGTCATCGAACATCGCTAAGCTTCTGTACAATGTGTTTACCACTGTTGTACTAGTTTTGTTATATTTTTTGATGATAACTCAATTCATGGATATCATTCTTCTCGTCGATAATATCGATGATTTCGCAACAAATACTTTAATGTTCTTAACTATTGTTGCTGTTACTTGTAAAGCAACAATCGTTGTAGTACGTCGGAAGGCGATCATCAACTTAGTGCAAGTATTATTGACGGCACCTTATAAACCTCGAAACGAGGACGAAATGACGATACAAACTAAATTTGATAAATTTATCAAATCATGCTCGATAAAATATTCGCTTTTAGCAACAAGT…
AcepOr283	scaffold00048	+	1362141	1364596	E	MQILSLNFLIYNLCGMWRPNEWSSNGAKLLYNVFTFMVIFSEYFLVVTQFMDIILIVDNIDDFATNTLMFLTIVAVCCKATIVVIRRNAINNLMQLLMETPCKPRDEDEIAIKTKFDTFIRSCLIKYMLLSMSSLTGVTIGSVVNIMQGYLPYRIWLPFNYTIPLAFWTISIHQIVTLIFATMINVSTDILVFGLFLHTCAQFEIFESRLHKLVISKTINYLGNAISSLNKDKTEISECIRHHLSIYKYAKMVNVIFNQVLFVQFFASILVLCTSVYYLSIHIRNFSGILPFLVYTIGMFVQIYIYCWSGNEVILKSMSVGDAVYCMDWSLLSVNEKKQLLMVMVRSTIPIKFTSSFLITVSLQSYSSILKLSYSAFNILQK	ATGCAAATACTTTCTCTAAATTTTTtAATATATAATCTTTGTGGTATGTGGCGACCTAATGAATGGTCATCAAATGGTGCAAAACTGCTGTATAATGTATTTACCTTTATGGTAATATTCTCGGAGTACTTTTTGGTGGTAACCCAATTTATGGATATAATTCTTATTGTCGATAATATTGACGATTTTGCCACTAATACTCTAATGTTCTTGACTATTGTTGCCGTATGTTGTAAAGCTACTATCGTTGTGATACGCCGGAATGCGATCAACAATTTGATGCAATTATTAATGGAGACACCATGTAAACCTCGTGACGAGGATGAAATAGCAATAAAAACGAAATTTGATACATTCATCAGGTCGTGTTTGATAAAATATATGCTTTTGTCGATGAGC…
AcepOr284	scaffold00048	+	1366773	1372296	E	MQILSLNFLIHSLCGIWRPNEWSSNGAKLMYNVFTFIVIFSEYFLVLTQFMDIVLIVDNIDDFATNTLMFLTIVAVCCKATVVVVRRNAITNLVQILMKTPCKPCDEDEVVIQTKYDMFIRSCSIKYSLLATSSVTGTTIGSVLNIMQGHLPYRIWLPYNYNVSTTFWAISVHQIITVIFSAMINIGTDTLVFGLILHTCAQLKIFESRLHKLIINRTIRYLENTFSPSNKNKIGISECIRHHLSIYKYAKTVNIVFNQVLFVQFFASILVLCTSVYYLSIHITELSGTATFLVYTIGMFVQIYIYCWSGNEVILKSMSVGDAIYYMDWPLLSINEKKELLMVMIRSTIPIKFTSSFLITLSLQSYSNILKTSYSAFNVLQK	ATGCAAATACTTTCTCTAAATTTTTTAATACATAGTCTTTGTGGTATATGGCGACCTAATGAGTGGTCATCAAACGGCGCAAAACTGATGTATAATGTATTTACCTTTATTGTAATATTCTCGGAATACTTTTTGGTGTTAACTCAATTTATGGATATAGTTCTTATTGTCGATAATATCGACGATTTTGCCACTAATACTCTAATGTTCCTAACTATTGTTGCTGTATGTTGTAAAGCGACTGTTGTTGTGGTACGTCGAAATGCAATCACGAACTTGGTGCAAATATTGATGAAAACACCGTGTAAACCCTGTGACGAGGACGAAGTGGTAATACAAACAAAATATGATATGTTTATCAGATCGTGTTCAATAAAATATTCACTTTTAGCAACAAGC…
AcepOr285	scaffold00048	+	1376020	1380407	E	NFFMYTICGIWRPIEWSSKGVNFLYNVFNYIILLLEYFTMLTQFLDFLFVVNNIDDFIANSIWFVSFVAMVCKATVVVIRRNAIISLIQVLLKGLCKPQDEDEIAIQTKFDQFVRLCSIKYLLLAILSLTGVTIGSVLNIMNGQLPCRIWLPLDYNVSLVFWIISIQQVIAICFGTIINVATETLVFGLILETCAQLEIFENRLHKLINKKTIKYLGNALYSLNEDKTGISKCIRHHLSIYKYAKTVNVIFNQMLFVQFFASILVLCSAVYYLSMHITELSRIATFLVYTIGMFIQIYIYCWSGNEVILKSMNVGNAIYFMDWPLLSVNEKKELLIVMIRSTIPIKFTSSFLITLSLQSYSNILKTSYSAFNVLKK	AATTTTTTtATGTATACCATTTGTGGTATATGGCGACCGATCGAATGGTCATCAAAGGGTGTCAATTTTCTGTATAATGTATTTAATTATATTATATTACTCTTGGAATACTTTACGATGTTAACTCAATTCCTGGATTTTCTATTTGTTGTCAACAATATCGATGATTTCATTGCTAATTCTATATGGTTCGTGAGTTTTGTTGCTATGGTATGTAAAGCAACTGTCGTTGTAATACGTCGCAATGCTATCATTAGCTTGATACAAGTATTGTTGAAGGGTTTATGTAAACCTCAAGATGAAGACGAAATTGCAATACAAACAAAATTTGATCAGTTCGTCAGATTGTGTTCAATAAAATATTTGCTTCTGGCGATACTCTCACTTACAGGAGTCACA…
AcepOr286	scaffold00048	+	1381881	1386256	E	MQMFSLNFLIYTICGIWRPIEWSSNGANFLYNVFTYIVLFLEYFLMLTQFLDFLFVIDNIDDFVANSIMFVSVAAVVCKATVVVIRRNAIISLIQVLLKDPCKPQDEDEIAIQTKFDQFIRLCSIKYLLLAMISLTGVIIGSVLNIMQEQLPCRIWLPLDYNVSLVFWIISIQQVVAIIAGTIINVGTETLVFGLILETCVQLEIFENRLHKLINNKTVKYLKNAFCSLNEDKTEISKCIRHHLSIYKYAKTVNVIFNQILFVQFFGSILILCTCIYYLSTHITELSGIGTLLVYIICMFVQIYIYCWSGNEVMLKSISIGEAIYCMDWSLLSIIEKKELLMIMIRSTIPIKFTSSFMITLSLQSYSNILKTSYSAFNVLQK	ATGCAAATGTTTTCTTTAAATTTTTTGATATATACCATTTGTGGTATATGGCGACCGATCGAATGGTCATCAAATGGTGCCAATTTTCTGTATAATGTATTTACTTATATTGTATTATTCTTGGAATACTTTTTGATGTTAACTCAATTTCTGGATTTTCTATTTGTTATCGATAATATTGATGATTTCGTTGCTAATTCTATAATGTTCGTGAGTGTTGCTGCTGTTGTATGTAAAGCGACTGTCGTTGTAATACGTCGCAATGCGATCATTAGCTTGATACAAGTATTGTTGAAAGATCCATGTAAACCTCAAGATGAAGACGAAATAGCAATACAAACAAAATTTGATCAGTTCATCAGATTGTGTTCAATAAAATATTTGCTTCTGGCGATGATC…
AcepOr287	scaffold00048	+	1387790	1391519	E	NFFIYTVGGIWRPVEWSSNGAKLLYNVFTFIIISSEYFLVLTQFMDIVLIVDNIDDFATNTLMFLTIVAVCCKATVVVVRRNAIINLVQILLKAPYKPRDEDEVAIQTKFDKFIKSCSIKYSLLATSSVTGTTIGSVLNVMQGHLPYRIWLPYNYTVSMFGIISIHQIVTLIFATVINVGTETLIFGLILQTCAQFEIFKSRLHKFITKKTVTYLGHARSLSNEDKTWISECIRHHLSIYKYAKTVNIIFNQILFVQFFSSILVLCTSVYYLSMHIKELSAAASLLIYTICMFVQIFVYCWSGNEVMLKSMSIADAIYRMNWPLLSINEKKGLLMIMIRSTIPVKFTSSFLIILSLQSYSNILKTSYSAFNILQK	AATTTTTTtATATACACCGTTGGCGGTATATGGCGACCAGTTGAGTGGTCATCAAATGGTGCCAAGTTGCTATACAATGTATTTACTTTTATTATAATATCTTCGGAATACTTTTTGGTGTTAACTCAATTTATGGATATAGTTCTTATTGTCGATAATATCGATGATTTTGCCACTAATACTCTAATGTTCCTAACTATTGTTGCCGTATGTTGTAAAGCGACTGTCGTTGTGGTACGTCGAAATGCGATCATCAACTTAGTGCAAATATTATTGAAAGCACCATATAAACCTCGAGATGAGGATGAAGTAGCTATACAAACAAAATTTGATAAATTCATTAAATCATGTTCGATAAAATATTCACTTTTAGCAACAAGTTCCGTTACAGGCACTACA…
AcepOr288	scaffold00048	+	1394583	1396858	E	MQIFTLNFLMYTIGGIWRPVEWSSNGAKLLYNIFTFIIISSEYFFLLTQFMDIIFIVNNVDDLATNILIFLSMVAVCCKTTVVVVRRNAIINLVEVLLKAPYKPQDEDEIIIQTKFDRFIRSCSIKYSLLATSSITGGTIGSVLNVMQGYLPYRIWLPCNYNVSTIFWTISIHQMVTTIFATMINVGTETLVFGLILQTCAQFEILENRLHKLIINKTVKYLEHASCLLNENKADLSECICHHLSIYKYAKAVNVTFNQVLFVQFFSSILVLCTSVYYLSIHIKNLSATASFLAYTICMFVQIYFYCWSGNEVIFKSTSIADAIYNMNWPLLSINEKKGLLMIMIRSTIPVKFTSSFLITLSLQSYSNVLKTSYSAFSVLQK	ATGCAAATATTTACTCTAAATTTTTtAATGTATACCATTGGCGGTATATGGCGACCTGTTGAGTGGTCATCAAATGGTGCTAAGCTGCTGTATAATATATTTACTTTTATTATAATATCTTCAGAATATTTTTTtCTGTTAACTCAATTTATGGACATAATTTTCATTGTTAATAATGTCGATGATTTGGCTACTAATATTCTAATATTTTTGAGCATGGTAGCCGTTTGTTGTAAAACCACTGTTGTTGTGGTACGTCGGAATGCGATCATCAACTTAGTGGAAGTATTGTTGAAAGCACCATACAAACCTCAAGACGAAGATGAAATAATAATACAAACAAAATTTGATAGATTCATTAGATCATGCTCGATAAAATATTCACTTTTAGCAACAAGT…
AcepOr289	scaffold00048	+	1398591	1401711	E	MQLLSLNFLIYTIGGMWRPVEWSSNSAKLLYNIFTFMVIFSEYFLVLTQFMDIIFVVNNVDDFATNTLMFLSIVVVCCKATVIVVRRNTIINLVQILLKAPHKPRDEDEIAIQAKFDKFIRSCSIKYSLLATSSVTGTTIGSVLNVMQGHLPYRIWLPYNYTVSMFGIISIHQIITLIFATLINVGMETLVFGLILQTCAQFEILESRLHKLIINKTVKYLGRESSLSNENETGLSECIHHHLSIYKYAKAVNVTFNQVLFVQFFSSILIICTSVYYLSKHIELSAAASLLVYTACMCVQVFIYCWSGNEVMLKSTSMTDAIYRMNWPLLSINEKKGLLMIMIRSTIPIKFTSSFLITLSIQSYSNILKTSYSAFNILQ	ATGCAATTACTTTCTCTAAATTTTCTTATATATACCATTGGCGGTATGTGGCGACCTGTTGAATGGTCATCAAATAGTGCCAAACTTCTGTATAACATATTTACCTTTATGGTAATATTTTCGGAATATTTTTTGGTGTTAACTCAATTTATGGATATAATTTTTGTTGTCAATAATGTTGATGACTTTGCTACTAATACTCTAATGTTTTTGAGCATTGTTGTCGTTTGTTGCAAAGCCACTGTTATTGTGGTACGTCGGAATACAATAATCAACTTAGTGCAAATATTGTTAAAAGCACCACATAAACCTCGAGATGAGGATGAAATAGCTATACAAGCAAAATTTGATAAATTTATCAGATCATGCTCGATAAAATATTCACTTTTAGCAACAAGT…
AcepOr290	scaffold00048	+	1427730	1434487	E	MQILSFNFFLYTITGLWRPIEWSSKCSKLLYNVYTFFTLYLFTYFFLTHFLYVIFVVDNLENLASCCSIFLGTITLFCKAIIIVIRRDRIINLIKILQEEPCKACNEEEINIHIKFDHLIRLHSMPYIILCTISLIGTIIGGILYMLEGAIPYGFVWVPWECTSFLLFCVTSLQEIAAVTIGIIVNIATETTVLGFCLHTCARFEILNHRLQRMIKGEKEGMRKSSINNISRLSKYVSFHLCIIRLAEMINDVFSPVIFIQFCISILVLCSAAYYLSSNITLLNVINFTAYVFCLFVQIYVYCWAGNEVTLKSVELGDEIYHMDWILMTKNEQLDLLMIMKRSTKPIKFTSSFLVTLSLESYSNLLKATFSAFNLLQQ	ATGCAGATACTCTCTTTCAATTTCTTCTTATATACCATAACTGGTTTGTGGCGACCAATTGAATGGTCTTCAAAATGCTCTAAGTTGCTATATAATGTGTACACTTTCTTCACGCTGTATCTATTTACGTATTTTTTtCTAACACACTTCCTATATGTCATCTTTGTTGTCGACAACCTGGAAAACTTGGCCTCGTGTTGTTCTATTTTCCTAGGAACAATTACCCTATTCTGCAAAGCGATTATTATTGTAATTCGTCGCGATCGGATTATCAATTTGATAAAAATACTGCAAGAGGAACCTTGCAAAGCTTGTAACGAGGAGGAGATTAATATCCACATCAAATTCGATCATTTAATCAGATTACATTCCATGCCTTATATAATCTTATGTACGATC…
AcepOr291	scaffold00050	+	473156	497337	C	ERGTIAPNFHLRLSLTIVYFLGTWPPVTGKFRLPYLLYTICSFIFILGILLSAEIANVLTNWGDMSKLTAVVTLLMTNCTHASKVAVLLRRQARIQTLLDTADSAAFSRYDKEYEDLLINYTWKGIFHHAIYQSFGGIAVFCWGFTPIADFVAGRSRQLPMEGWYPYNTTATPAFEITAAHQGIAIIIACFHNVAMDTLMTGLITVACCQLAILERNIISIDNKASIRGMQNDKPLERNTLAYQLLKRCAMHSNMIFHFISEIQNIFGTVIFFQFLSNCMIICLIAFNVSQINVYIPAVLIGMLTYMCCMTYQIFIFCWHGNELHLHSMRLVTAAYSNNWFSNTERFKRGLQIMMIRAHRPLTLCAGRIMLLSLDTFMQIMRMSYSIFTVLQGSAA	GAACGAGGAACGATCGCACCGAATTTTCACCTGAGGTTGAGTCTAACAATTGTCTACTTTCTGGGCACGTGGCCGCCAGTCACAGGCAAGTTCCGGTTACCATATCTACTTTACACCATCTGTAGCTTCATTTTCATCCTGGGTATCTTGCTCTCCGCCGAAATAGCGAATGTTCTCACGAATTGGGGAGATATGTCAAAACTCACCGCAGTTGTGACCTTGCTAATGACGAATTGCACCCATGCTTCAAAGGTGGCCGTTCTTCTTCGTCGTCAGGCGCGAATCCAGACGCTCCTGGACACAGCCGATAGTGCTGCATTTAGTCGCTATGACAAAGAATATGAAGATTTACTTATAAACTACACGTGGAAGGGCATCTTTCATCATGCGATTTATCAA…
AcepOr292	scaffold00051	-	1681953	1488884	E	MHTLPLSFALLTYTGYWRPIHFTSIKYWTYTIYSIVMNFLLYSFTFCGLVDCFILKDLETFIEKFSLFLTVLGVSCKVINLAVRRDEIIGLSNMLLQDICIPRNDQETDIQRRFDRNAKIITIYCEILNESAAFFATVAQLRYFINTRTLPLYDWVPYDISSTTAFWATMLHQTIALILCANASVAHETLISGFMIQICAQLDILCYRARTLPELLQEAWQYSNSKEDFKMRERQLIREIVHHHRYVYRFAERINTVFTLMIFVQFSISSTVLCLSIYKMLTKNLLSLDFAYNLSYLGCMLMQIYLYCWFGNEVTLKSTEIGNAVYEMDWPMLSVDLMKTFLVIIIRSMRPIKITSGYVVTLSNESFMKVNEMRY	ATGCACACTCTTCCGTTATCGTTTGCGTTATTAACATACACCGGATACTGGCGACCCATTCATTTTACATCCATCAAGTATTGGACGTACACCATTTATTCTATTGTAATGAATTTCCTACTATACTCATTCACATTTTGTGGTTTAGTTGACTGTTTTATACTGAAGGATCTCGAAACTTTCATCGAGAAATTCTCGCTGTTCCTGACAGTACTTGGTGTTAGCTGCAAAGTTATAAACCTGGCAGTACGTCGGGATGAAATTATTGGTCTCAGCAATATGCTACTGCAAGACATTTGCATACCCCGAAACGATCAAGAAACGGATATTCAGCGACGCTTCGATCGCAATGCGAAGATAATCACCATATATTGTGAGATACTGAACGAATCTGCTGCC…
AcepOr293	scaffold00058	+	1265957	1269273	U	FMWAIELHRLGLEIIGLWSNSEKFKKSLWPKIQIGVILILLIFISIPTICAIIRVWGDMILLIDNLQITIPILIVSVKYVILRWKQTVLWSIMNMIAEDWMAFKLDGERNVMIKRAQIARFIMIIGYVLAIIGFLSVIIPPYFGIQIMYDTNFSNRSKLLPLETFHFYDTDKSPQYELTFFVHIITTLLAAIIYMSVDMLLILIILHICGQLENFKYRLLSLVSCKNFNKVLNNIIATHLRLIRFAEKIENIYSLMMLIMVFYFGIVFCLSGFIFTVFLTDKKMDDIIVIKVYYSTILVIALLMNTFLYCGAGELIIEHCNAVHRAICDLEWYKLESREARNLIILMIRTHQPFRITAGKIIPLTMATFCSVLKTSSGYISFLLTK	TTCATGTGGGCAATTGAACTTCATCGCTTAGGGTTAGAAATAATTGGATTGTGGTCTAACAGTGAAAAATTTAAGAAAAGTTTGTGGCCAAAAATTCAGATCGGCGTTATTTTAATTTTATTAATATTTATTTCTATTCCGACGATATGTGCAATTATACGTGTTTGGGGCGATATGATACTTCTAATAGACAATTTACAGATTACAATACCTATACTGATAGTATCTGTGAAATATGTTATCTTGCGATGGAAACAAACAGTTCTCTGGTCAATTATGAATATGATAGCGGAAGACTGGATGGCATTTAAACTGGATGGAGAAAGAAATGTGATGATAAAACGAGCACAAATAGCGCGTTTTATTATGATAATTGGATATGTTCTCGCGATAATAGGG…
AcepOr294	scaffold00058	+	1283735	1286231	U	FLWAVNLHRFGFKMIGLWPKPNKCTEKSLWSEIWIGIIFILLIFISNVPMIYAVIEVWGNMVLVIDNLHTTLPQLIISVRYIIMRRKQTVILSIVNMMAEDWIAFKQDKERNVMIKQAQTARLIMIIGYVFMIVAVLAVIIPPCFGIPVIYVITNFTGVNKPLPLKTYHFYNTDKSPQFELTFFIHSFTTLLGGIIYMCVDIFLILIILHICGQLENFRCRLTDLISCKNFNEVLNNIIETHLRLIRFADNIENTYSVMMLALIFHFGIVFCLSGFLFTIIFTDKNVDKADIAQGYFSLLLLVILLMNTFLYCGAGEIITEQSNAVYRAVCDLEWYKLKSSKARNLIMLMIRAKYPFYITAGKIFPLTMATFCNILKSSIGYISFLLTK	TTTTTGTGGGCTGTTAATCTACATCGTTTTGGATTTAAAATGATAGGCTTGTGGCCTAAACCTAACAAATGCACTGAGAAAAGTTTGTGGTCCGAAATTTGGATTGGCATCATTTTTATTTTGTTAATATTTATTTCTAATGTTCCGATGATATATGCAGTTATAGAAGTTTGGGGTAATATGGTACTTGTAATAGATAATTTACATACAACATTACCGCAACTGATAATATCAGTGAGATACATCATTATGCGACGGAAACAAACGGTTATATTGTCAATTGTAAACATGATGGCGGAAGATTGGATAGCATTTAAACAAGATAAAGAGAGAAATGTGATGATAAAACAAGCACAAACAGCACGATTAATTATGATAATTGGATATGTTTTCATGATA…
AcepOr295	scaffold00058	+	1290019	1297041	U	FLWAVNLHRFGFKMVGLWPKPNKCTEKSLWSKIWVGIIFILLMFICNIPMMYAVIEVWGNMVLVIDNLHTMLPLLVISVKYIIMRRKQTVILSIVNMMAEDWIAFKQDKERNVMIKQAQTARLIMIIGYVFISIAILAVIIPPCFGIPVVYVITNFTGVNKPLPLKTYHFYNTDKSPQFELTFFIHSFTTLLAGIIYMSVDIFLILIILHICGQLENFRCRLTNLISYKNFNEVLNNIIETHLRLIRFADNIENMYSIMMLALIFHFGVVFCLSGFLFTITYTDKNVDKTDIAQAYFSLLMIIILLMNTFLYCGAGELITEQSNAVYRAMCDLEWYKLKSSKARNLILLMIRAKYPLYITAGKIFPLTMATFCNILKSSIGYISFLLTK	TTTTTGTGGGCTGTTAATCTACATCGTTTTGGATTTAAAATGGTGGGTTTGTGGCCTAAACCCAACAAATGCACTGAAAAaAGTTTGTGGTCCAAAATTTGGGTCGGCATCATTTTTATTTTATTAATGTTTATTTGTAATATTCCGATGATGTACGCAGTTATAGAAGTTTGGGGTAATATGGTACTTGTAATAGATAATTTACATACAATGTTACCGCTACTGGTAATATCAGTGAAATACATCATTATGCGACGGAAACAAACGGTTATATTGTCAATTGTAAACATGATGGCGGAAGATTGGATAgCATTTAAACAAGATAAAGAAAGAAATGTGATGATAAAACAAGCACAAACAGCACGATTAATTATGATAATTGGATATGTTTTCATTTCA…
AcepOr296	scaffold00058	+	1299729	1302972	U	FMWAVNPHRIGFEMGLWPKLKKCTEKSLLSKIWVGIIFILLIFVIIVPMIYAIIQVWGNMTFVISNLQTTLPFLIASLKYAIIRRKQTAVLSIVNMMADDWIAFKQNRERNVMIKRAQTARLITIIGHVCVVIAFFTSIILPWFSISVVYVANLTDVRKPLPLKTYHFCSTDKSPQFELIFFIQTVTMLLAATIYMSVDTFLVVMVLHICGQLENFRCRLIDLISCKNFNEVLNNIIETHLRLIKFADNIENTYSLMMIVLVFHFIIVLCLSGFSFTIILTEKNINKADIAQGYFSLLLLIIVLMNTFLYCGAGELVAEQCNAVYRAMCDLEWYELESSKARSLILLMMRAKYPFYYYCRKYFPLTMTTFCSILKSSVGYISFLLTK	TTCATGTGGGCAGTTAATCCTCATCGTATAGGATTTGAAATGGGCTTGTGGCCTAAACTCAAGAAATGTACTGAAAAAAGCTTGTTATCAAAAATTTGGGTTGGCATCATTTTCATTTTACTAATATTTGTTATTATTGTTCCGATGATATATGCAATTATACAAGTTTGGGGCAATATGACATTTGTAATAAGCAATTTACAGACAACGTTACCATTTCTAATAGCATCACTGAAATACGCTATCATACGACGCAAACAAACAGCTGTCTTGTCAATTGTAAACATGATGGCGGATGATTGGATAGCATTCAAGCAAAATAGAGAAAGAAATGTGATGATAAAACGAGCACAAACAGCACGATTAATTACGATAATTGGACATGTTTGTGTAGTAATA…
AcepOr297	scaffold00058	+	1321310	1325666	U	FMWAINLQRLGFEMVGLWPKPNKCTKKCLWPKIWVGIILILLIFVSYVPMIRAIIQVWGNMVLVIDNLHTTLPQVIVSVKYIIILRKRTVVLSIINMMAEDWMAFKLNEERDVMIKRAQTARLIMMIGYVIMIIAFFTTVILPYFGFVIMYVTNSTDRRKSLPLETYHFYDTEKSPQFELIFFIQMVTLLLAGTIYMSVDIFLVVIVLHICGQLENFRRRLINLISYKNFNKILNHIVATHLRLIRFADNIENTYSLMMLILVLHFGVVFCLTGFLFTIILADGKIDKTVIIQGYFSILLFIIFLMNTFLYCGAGELVTEQCNAVHRAMCDLEWYKLESRKARSLILLMMRTKYPFCITAGKIFPLTMATFCSILKTSMGYISFLLTQHG	TTTATGTGGGCAATAAATTTACAACGTTTAGGATTTGAAATGGTGGGCTTATGGCCTAAACCCAACAAATGTACTAAGAAATGTTTGTGGCCAAAAATTTGGGTCGGCATCATTCTTATTTTATTAATATTTGTTTCATATGTTCCGATGATACGTGCAATTATACAAGTTTGGGGTAATATGGTACTCGTAATAGACAATTTACATACAACATTACCCCAAGTAATAGTATCAGTGAAATACATTATCATATTACGGAAACGAACGGTTGTATTATCAATTATAAACATGATGGCAGAAGATTGGATGGCATTTAAGCTGAATGAAGAACGAGATGTGATGATAAAACGAGCACAAACAGCGCGATTAATTATGATGATTGGATATGTTATCATGATA…
AcepOr298	scaffold00058	+	1329374	1337182	U	FMWAVNLHRLAFEMVGLWPKHYKCIKKNLWAEIWVAIVIISLIFISNIPMICTIIQVWGNMLLVIDNLHTTLPQIMVSVKYVIIRRKRKVLLSIVNMMAEDWMAFKLNRERNVMIKRAQTGRLIMMIGYIIIITGFFTVNFLSLLDIHVLYVTNYTDRRRLLPLETYHFYNSYKSPQFELTFFIQILTTLFAAVIYMSVDIFLVVIVLHICGQLENFRCRLIDLVLYKDFNKILNDIVTFHLRLIRFADNIENTFSLMMLVLIFYFGVVFCLSGFLFTIIIFDGKIDKSVIVQGYFSILLLIILLMNTFLFCGAGELVTEQCNAVYRAMCDLEWYKLESRKARSLILLMMRAKYPFSITAGKIFPLTMATFCSILKTSMSYISFLLTK	TTTATGTGGGCAGTTAATCTACATCGTTTAGCATTCGAAATGGTAGGCTTGTGGCCTAAACACTACAAATGTATTAAAAAAAaTTTGTGGGCAGAAATTTGGGTTGCCATAGTTATCATTTCATTAATATTTATTTCTAATATTCCGATGATATGTACAATCATACAAGTTTGGGGTAATATGTTACTTGTGATAGACAATTTACATACAACATTACCTCAAATAATGGTATCAGTGAAATACGTTATCATTCGACGGAAACGAAAAGTTCTCTTGTCAATTGTGAATATGATGGCAGAAGATTGGATGGCATTTAAGCTGAATAGAGAAAGAAATGTGATGATTAAACGAGCACAAACAGGGCGACTAATTATGATGATTGGTTATATTATCATAATA…
AcepOr299	scaffold00058	+	1339248	1341221	U	FIWAIRLHRLAFEMVGLWPKSNKCTKKSLWPEIWVGIIFILLIFVSNIPMIYAVIQVWGNMVLVIDNLHTTIPQVITSVKYIIIRRKRKVLLSIVNMMAEDWMVFKLDRERNVMIKCAGTARLIMMIGYVIVFLSFLTINILSFFNIHVMYANSTDRRKSLPLETYHFYDTDKSPQFEFTFIIQAVTTLLIATIYMSVDIFLIVMILHIYGQLENFRYRLINLISCKNFNKVLNDIVATHLRLIRFASDIESTYSFMMLIMILHFSVVFCLSGFLFTIILTNRKIDKAIIIQGYFSILIFIVLLMNTFLFCGAGELVTKQSNAVYRAMCDLEWYKLESRKARNLILLMMRAKYPFCITAGKIFPLTIATFCSV	TTCATATGGGCAATTAGACTACACCGTTTAGCATTCGAAATGGTGGGCTTATGGCCTAAATCCAACAAATGTACTAAGAAAAGTTTGTGGCCAGAAATTTGGGTTGGCATAATTTTTATTTTATTAATATTTGTTTCTAATATTCCGATGATATATGCAGTCATACAAGTTTGGGGTAATATGGTACTTGTGATAGATAATTTGCATACAACGATACCTCAAGTAATAACATCAGTGAAATATATTATTATTCGGCGAAAACGAAAAGTTCTCTTATCAATTGTAAATATGATGGCAGAAGATTGGATGGTATTCAAGCTGGATAGAGAAAGAAATGTGATGATAAAATGTGCAGGAACAGCGCGATTAATTATGATGATTGGATACGTTATCGTATTT…
AcepOr300	scaffold00058	+	1352793	1356935	U	FVWAVELHRLGLKLIGLWPSTDEISKKKLGSNICVGFIFITVIFISGVPLVWALIRVWGDMVLMIDNLRITLPLIVVLLKFIIMRWKRKVLLSIVNMMAEDWISLKLNTERDVMIKRARSARLLIIFGFVLMTFAFIMLIIFPCFDIQIRHITNLTDRKKPLPLQTYYFYDTDKSPQFELTFLVQAVTISLAGIIYTSVDAFLGLVIFHICGQLENFRCRLVKLILCKNFNRALNNSVVYHLRLIRFADNIEKTFSLMMLGLVIYFGIVFCLCGFLLVSVVTNQNINNANVAQACYMAIAALILLTHTFLYCGAGELIIEQCAALYRAMCDLEWYKLESSKARNLILLIIRANEPFHITAGKIVPLTMTTFCSLLKTSAGYISFLLAK	TTCGTATGGGCAGTTGAATTACATCGTTTAGGCTTGAAATTGATCGGTTTGTGGCCTTCAACCGACGAAATTTCTAAGAAAAAATTGGGATCTAACATTTGCGTGGGTTTCATTTTCATTACTGTAATATTCATTTCTGGTGTGCCACTTGTATGGGCGCTTATACGAGTTTGGGgCGATATGGTACTTATGATAGATAATTTACGAATTACATTACCTCTTATAGTGGTTTTATTGAAATTTATTATTATGCGATGGAAACGAAAAGTTCTTTTATCCATTGTCAATATGATGGCGGAAGATTGGATATCATTAAAATTAAACACGGAAAGAGATGTAATGATAAAACGAGCGCGATCGGCTCGATTACTCATAATTTTTGGATTTGTTTTAATGACA…
AcepOr301	scaffold00058	+	1358645	1362689	U	FVWAIELNRFGLELIGLWPKTNELVKDKYYISDLRVIIIFIIITFISGIPLVCSLVRVHRNMLLVTDNLQITLPLIIVSLKLVIMRWKRSALLPIITMMAEDWMTLKLDTERNVMMKRARTARLIVICGYVLMILAFTVIIIFPCFGVPFRRLTNLTDRDKPLPLQTYYFYDTDKSPQFELTLVIQAITIFLAAITYTSVDAFLGLIILHICGQLENYRSRLINLVSCKDFNNALRSNVIAHLRLIRFAGKIEDTFTLMMLGLVFYFGIVFCLYGFLLLTVVTDDETNGIPFSQILYAMVGIANLLIHTFLYCGAGELITKQCEAIYRTLNDLEWYKLESKKARCLILLMTRASEPFHFTAGKIIPLTMTTFCSLLKTSASYISFLLAYRS	TTTGTGTGGGCAATTGAATTAAATCGATTTGGATTGGAACTGATCGGTTTATGGCCTAAAACAAATGAACTAGTTAAAGATAAATATTACATATCTGATCTTCGCGTTATTATTATTTTCATTATAATAACATTTATTTCTGGTATTCCACTCGTATGTTCTCTTGTACGAGTTCATCGCAATATGCTACTTGTAACAGACAACTTACAAATTACATTACCTCTAATAATAGTTTCATTAAAACTTGTTATTATGCGATGGAAACGTTCAGCTCTCTTACCTATCATAACGATGATGGCGGAAGATTGGATGACATTGAAGCTTGACACAGAAAGGAATGTGATGATGAAGCGAGCGCGGACTGCTCGGCTGATCGTAATTTGCGGATACGTATTGATG…
AcepOr302	scaffold00058	+	1364705	1367300	U	FVWAIELNRLCLEVVGLWPKINGAAKNTFVSDLRMGTIFFIVTFLSIIPLLCSLVRVWGDMILIVDNLQVILPLLVVSLKLIIIRWKRTAIALLVKMMVEDWMELKMDAERDVMIKRAQTARLIVICGFFLMIFVFIVLIILPAFGLHFRYITNLTDQERLLPFQAYYFYDIDKSPQFEIALVIQAATMFLGGMTYTSVDAFLGLLILHICGQLENFKHRLTNLISSKDFDSALCNNVRTHLRIIRFANNIEDVFALLMLGLVFYFGIVFCLFGFLFVTVITGNEIGHMSLTRVCFLVIGIFTLLAHTFLYCGAGEIIAEQCEAVYSAICNLEWYKLEPRKKKYLILLMIRANEPFRITAGKIFPLTMTTFCSLLKTSAGYISFLLAKR	TTTGTATGGGCAATCGAACTAAATCGACTCTGTTTAGAAGTAGTCGGTTTATGGCCCAAAATCAACGGAGCAGCTAAGAATACCTTCGTTTCGGATCTTCGTATGGGCACAATTTTCTTTATAGTAACTTTCTTATCCATTATTCCTCTTTTATGCTCCCTTGTGCGAGTTTGGGGTGACATGATACTTATAGTAGACAACCTCCAAGTTATTTTACCTTTACTAGTCGTTTCACTGAAACTTATCATCATACGATGGAAACGTACAGCTATTGCACTGCTCGTAAAGATGATGGTAGAAGATTGGATGGAATTAAAGATGGACGCAGAAAGAGATGTGATGATTAAACGAGCACAAACTGCGCGATTGATTGTAATTTGTGGATTTTTTTtGATGATA…
AcepOr303	scaffold00058	+	1369620	1373259	U	FTWAIKLNRLGLELLGLWPKSDEISKNNFSSDLRMVIIFVIVTFVSGVPLACSLIRVWGDMILMIDNLQITLPLLVVSLKLIVLRWKQTALVSIIKMMAEDWMELKTRKEREVMMNRAQIARTIIISGYILMVLAFIVVIILPYFGLPLRHLTNLTDSDKPLPLQTYYFYNIYKSPQFELTYIIQAITIFLAAVTYTSVDAFLGLTILHLSGQLENFKGRITNLISCQNFIYNLSHNITNHMRLIRFAGIIENIFTFMTLGLLFYFCISFCLHGFLLLAVITEGSNFSAARLCFPLMGITILFSHAFIYCGAGEIVTMQCEEVYYALCNLEWYKLEPKKARSFILLMIRASQPFHITAGKIFPLTMTTFGSLLKTSAGYISFLLANQ	TTTACATGGGCGATTAAATTAAATCGCTTGGGTTTAGAATTGCTTGGATTATGGCCGAAGAGCGATGAAATATCTAAGAATAACTTCTCTTCTGATCTCCGTATGGTTATTATTTTCGTTATAGTGACATTTGTTTCTGGTGTACCTCTTGCCTGCTCCCTTATACGAGTTTGGGGAGACATGATACTTATGATAGATAATCTCCAAATTACTTTACCTTTATTAGTAGTCTCGTTGAAACTTATTGTTCTACGGTGGAAACAAACAGCACTTGTATCCATCATAAAAATGATGGCGGAAGACTGGATGGAATTGAAGACAAGAAAGGAAAGGGAGGTAATGATGAATCGAGCACAGATTGCTAGAACGATTATCATCAGCGGATACATTCTAATGGTA…
AcepOr304	scaffold00058	+	1375100	1377613	U	FTWAIKLNRLGLELIGLWPKSEVPKNNFSSDLRVVIIFVIVTFISGIPLTCSLIRVWGDMLLMIDNLQVTLPLLIVSLKLVVMRCKRTALLSIIKMMAEDWMELKTKKERDVMMRRAQIARIIVISGYILMVLAFIMVIVLPYFGLSLRRLTNLTDPGKPLPLQTYYFYDVDKSPQFELTYIIQAITVFLGAVTYTSVDAFLGLSILHFSGQLENFKSRITSLISCQNFIYILSHNIMTHIRLIRFAGIIENTFTFMMLGLVFYFGIVFCLHGFLLLTVITEKTDFSFARLCFPLIGITILFSHTFLYCGAGEIITMQCEEVYRALCDLKWYKLESQYARSLIVLMIRASQPVRITAGKIFPLTMTTFCSLLKTSAGYISFLLANQ	TTTACGTGGGCGATTAAATTAAATCGCTTGGGTTTAGAATTAATTGGATTATGGCCCAAGAGCGAAGTACCCAAAAATAACTTCTCTTCCGATCTCCGTGTGGTCATTATTTTCGTTATAGTAACATTTATTTCTGGTATACCTCTCACCTGCTCCCTTATACGAGTTTGGGGAGACATGTTACTTATGATAGACAATCTTCAAGTTACTTTACCTTTGTTGATAGTCTCATTAAAACTTGTTGTTATGCGGTGTAAACGAACAGCACTTTTATCTATCATAAAAATGATGGCGGAAGACTGGATGGAACTAAAGACAAAAAaGGAAAGGGATGTAATGATGAGGCGAGCACAAATTGCTAGAATTATTGTCATCAGCGGATACATTCTCATGGTATTG…
AcepOr305	scaffold00058	+	1379315	1381946	U	FEWAVKLNRIALNFIGLWPKTAKNTRQKLMCNIRVLIVFLSVTCGVLIPSIHSFIRIYGDIMLMLDNLQFTLPAISCSIRIVIFWWKKEAIIPIMNMIAEDWIKSKSVQDRNVMIRTAYTARIIITCAYCIMGLACFFIIILPSFGISMRLIPNITDPGKPMPLQTYYIYDITKRPQYEITFISQAVYILLAIMSYTGIDNFLGLLIFHICGQLDILKNRLTCLDKYINSRNMLKSCIIKHIHLLRAIGVIEDTYNITLLALFVYFAILFAFYGFRIIILFDEGNNLSITHLIYFICNVFTIFSHMCLYCALGEILMARCNEIYYAAYNNKWYFMDPKIAKDLLFLLIRGTKPVYLTAGKVFPMTMATFCDLMKTSAGYISVLHTTK	TTCGAATGGGCGGTGAAATTAAATCGGATTGCTTTAAATTTTATTGGACTTTGGCCTAAAACCGCAAAAAACACTCGACAGAAATTAATGTGCAATATTCGAGTGCTTATCGTTTTTCTGTCCGTAACATGTGGCGTACTGATTCCTTCTATACATTCATTCATAAGAATTTATGGAGACATAATGCTAATGTTAGACAATTTACAATTTACCTTGCCGGCAATAAGCTGTTCGATAAGAATCGTAATCTTTTGGTGGAAAAAGGAAGCTATCATACCAATTATGAATATGATCGCGGAAGATTGGATAAAGTCGAAAAGTGTGCAAGACAGAAACGTTATGATCAGAACAGCGTACACTGCACGTATTATTATTACTTGTGCCTATTGCATAATGGGA…
AcepOr306	scaffold00058	+	1386230	1388641	U	FEWAVKLNRITLDFIGLWPKTAQNSRQKLMCNFRVLIVFTAITFGVLIPSIHSFLRIYGDIMLMIDNLQFTLPAISCSIRIAIFWWKKEAITPIIDMIAEDWIKSKNEQERNIMIRKAYIARMIVACAYCIMAVGCLFVIIPPGFGIPIRLTTNITDPGRIVPLQTHYIYDVTKQPQYELTYISQTIYIVLAVLSYTGIDHFLGLLVFHISGQLNILKNRLINLNKYINSHDMLKTCVARHIRLLRAIAIIEDTYNVTLLSLFLYFAILFAFYGFRIINLFDEGNDLSFTHLIFFMSTFLNLFVHMCLYCALGEFLVAQCNEIYYAAYSNEWYSVNPKIAQDLLFLLIRGAKPIHLTAGKIFPMTMMTFCSLIKTSIGYISVLHTTRSH	TTCGAATGGGCAGTGAAACTCAATCGTATAACTTTAGATTTTATTGGACTTTGGCCTAAAACCGCACAGAATTCTCGACAGAAGTTAATGTGCAATTTTCGAGTACTCATCGTTTTCACAGCGATAACATTCGGCGTTCTGATTCCATCAATACATTCTTTTCTAAGAATTTATGGTGATATCATGCTAATGATAGATAATTTACAATTTACTTTACCGGCTATAAGTTGTTCGATAAGAATCGCGATTTTTTGGTGGAAAAAaGAAGCTATCACACCAATCATTGATATGATTGCGGAGGATTGGATAAAATCGAAAAATGAGCAAGAGAGAAATATTATGATCAGAAAAGCTTATATTGCACGTATGATTGTTGCGTGTGCATATTGTATCATGGCC…
AcepOr307	scaffold00058	+	1391510	1393431	U	FEWAMKLNRFTLDFLGLWPKNIQNPWQKLMCNFRVLIAFLGITFCLFIPSIHSLIIVFGDILLILDNLQITLPVTSCLIRIIIFWWKKKAVIPVINMITKDWIKIKNDQERNLMIRRAQTARIIIICSYCIMGLQWFFISVLPIFGVTMRLTPNITDPGRVPMPLQSHYIYDITKRPQHELTFISQAVYIAIGMMAYTGVDNFLSLVVFHICGQLDILENRVQHLDKYKNYPKILKRCIEKHIRLLRAIDIIEDTYNGILLSLFIYFAILFAFYGFRLISLFDEGNYMSITHLIYFISSIINIFTHMCLYCVLGEILVAQCNKVYYAAYSNEWYTIDPKVAEDLLLLMTRGSKQVCLTVGKMSPVTMATFCNLVKTSVGYISVLHTTR	TTTGAGTGGGCGATGAAATTAAATCGTTTCACTTTAGATTTCCTTGGACTTTGGCCTAAGAACATTCAAAATCCTTGGCAAAAGTTAATGTGCAATTTTCGAGTGCTAATAGCGTTCCTGGGAATAACATTCTGCCTTTTTATTCCTTCAATACATTCATTAATAATAGTTTTTGGAGATATTTTACTGATATTAGATAATTTACAAATTACTTTACCAGTTACGAGCTGCTTGATTAGAATCATAATTTTTtGGtGgAAAAAAAAaGCTGTTATACCAGTTATAAATATGATCACAAAGGATTGGATAAAAaTAAAAAaTGATCAAGAAaGAAATTTAATGATACGAAGAGCGCAAACTGCACGAATAATTATTATTTGTTCTTATTGCATAATGGGA…
AcepOr308	scaffold00058	+	1403396	1405653	U	FEWAVKLNRFTLDFLGLWPKNVQNPRQKLMCDFRVLIAFLGITFCLFIPSIHSLIIVFGNILLILDNLQITLPVMSCSIRIIIFWWKKKAVIPIINMIMKDWINIKNDQERNLMIRRAQTARIIIICSYCIMGLQWSFISVLPIFGVTMRLTPNITDPGRIPMPLQSHYIYDITKRPQYELTFISQAVYVAIGMMAYTGVDNFLSLVVFHICGQLNILENRIQHLDKYKNYPKMLKRCIEKHIRLLRAIDIIEDTYNGILLSLFIYFAILFAFYGFRIISLFDEGNDMSITHLIYFISTIINIFTHMCLYCVLGEILVAQCNKVYYAAYSNKWYIMDPKIAGDLLLLMTRGSKQICLTVGKMSPVTMATFCSLVKTSVGYISVLHTTR	TTCGAATGGGCAGTGAAACTAAACCGTTTCACTTTAGATTTCCTTGGACTTTGGCCTAAGAACGTTCAAAATCCTCGGCAAAAGTTAATGTGCGATTTTCGAGTGCTGATAGCTTTCTTGGGAATAACATTCTGCCTTTTTATTCCTTCAATACATTCATTGATAATAGTTTTtGGAAATATTTTATTGATATTAGATAATTTACAAATTACATTACCAGTAATGAGCTGCTCGATTAGAATCATAATTTTTtGGtGGAAAAAAAAaGCTGTTATACCGATTATAAACATGATCATGAAGGATTGGATAAACATAAAAAATGATCAAGAGAGAAATTTAATGATACGAAGAGCGCAAACTGCACGAATAATTATTATTTGTTCCTATTGCATAATGGGA…
AcepOr309	scaffold00058	+	1420185	1423128	U	FEWAVKLNRFTLNLIGLWPKTAQNSRQKLICNFRVLITFLGLLGLVIPCIHSLIKIFGDGLLMLDNLQFTLPVISCLIRIMIFWWKKEAIIPIMNMIAKDWIMLKSNQERNMMIRRAQNARIIIICSYSIMALACFFVAVLPIFGMSVRLTPNITDPGKIPMPLQTHYIYDITKRPQYELTLIGQIIYVAIAMMTYCAVDNFLSLVIFHISGQLDILENRMQYLDKYINYHKILKFCLTKHIRLLRAIDIIEDTYNGILLSLFIYFAILFAFYGFRVISLFDEGNNISITHSIYFISTVINIFTHMCLYCILGEILVAQCNKIYYAAYSNKWYTMDPKVAEDLLLLMTRGSKQICLTVGKVSPVTMATFCSLIKTSVGYISVLHTTR	TTCGAATGGGCAGTGAAATTAAACCGTTTCACTTTAAATTTGATTGGACTTTGGCCGAAGACTGCACAAAATTCTCGGCAGAAATTAATATGCAATTTTCGAGTGCTGATAACTTTTTtGGGATTACTTGGCCTTGTTATTCCCTGTATACATTCTCTAATAAAAaTTTtCGGAGACGGTTTACTAATGTTAGATAATTTACAATTTACTTTACCAGTCATAAGCTGCTTGATTAGAATCATGATTTTTtGGTGGAAAAAaGAAGCTATTATACCAATTATGAATATGATCGCAAAGGACTGGATAATGTTAAAAAGTAATCAAGAGAGGAACATGATGATCCGAAGAGCGCAGAATGCACGTATAATTATTATCTGTTCCTATAGTATAATGGCATTA…
AcepOr310	scaffold00058	+	1433101	1435639	U	FEWAIKINRFSLKLIGLWPKTKYDIQETLTYRIRPLIIVLIIIIGVLIPSIYSLIRIHSNIMLLIDNLQFTLPAITCAVRIIILWWKKRAILWILNMIAEDWQRLKNTYERSMMIKRAQTARIIIMCAYSAMTIAFTFVVVLPICGISIRYLTNITDPGKLLPLQTYYPYDVSKRPQYELTFFIQSIAIFFAILSYTGIDNFLGLLVFHICGQLEILRYRITHLDINFHDILKKNVIDHIRLLRAIAIIDDTYNIILLVLFLYFGILFACYGFLIINLIEKGNNISITHLTYEICILVNTFGHMCVYCAVGEILVAQCDQIHSAVYNNKWYTLEPRSAKCLIVLLIRSNKSNYLTAGKVFPMTMATFCNLIKTSASYISVLLTTRT	TTCGAATGGGCGATCAAGATAAATCGTTTCAGTTTAAAATTAATTGGGCTTTGGCCTAAAACTAAATACGACATTCAAGAGACGTTAACATATAGAATCCGCCCTTTAATTATTGTCCTAATAATAATAATCGGTGTTCTGATTCCTTCAATATATTCATTGATAAGAATTCATTCGAATATTATGCTACTGATTGATAACTTGCAATTTACTCTACCGGCTATTACTTGTGCTGTCAGAATTATAATACTTTGGTGGAAAAAAaGAGCTATTTTATGGATTTTAAACATGATCGCGGAGGATTGGCAAAGACTGAAAAATACATATGAGCGAAGCATGATGATCAAAAGAGCGCAAACTGCACGTATAATTATTATGTGCGCATATAGTGCAATGACA…
AcepOr311	scaffold00058	+	1438271	1445151	U	FEWAVELNRFSLELIGLWPKSKQNTWEKRLCNLRVLLIFLLIILALMIPAIHSLIRVHFDILLVTDNLMCTLPIITCVLRLVIFWWKRKAVALIIHLIANDWTKTTTFQEKAMMIAKAQIARIIVIFGYGIMGVGMIIMFGLPLFGFSVRYLSNVTADLEKPFPIQTYYIYDTTRSPQYELTYAVQCIILFFCTVCYTGIDNFLSLSVFHISGQLDILRNHLLHLHIVANFNNVLKICIMEHIRLLRFINHVEDIFSIILLILFLYFGILFAFYGFWITNMLESRQYLTVLNLVYIICVVINTFGHMCMYCAVGEILTAQHDRIHYAVYFNEWYTMNARNTRALVLLMLRTSKPLHLNFGKLFPLTMATFCSLLKTSASYISVLLTTRN	TTCGAATGGGCAGTGGAGTTAAATCGATTTAGTCTAGAATTAATTGGACTTTGGCCTAAGTCCAAACAAAATACATGGGAAAAACGTTTGTGCAATTTACGTGTACTTCTTATTTTCTTATTGATAATACTTGCCCTTATGATTCCTGCTATACATTCTCTAATAAGAGTCCATTTTGACATTTTACTTGTAACGGATAATTTGATGTGTACTTTACCAATTATTACTTGCGTCTTAAGACTTGTAATTTTTTGGTGGAAGAGAAAAGCTGTCGCACTGATAATACATTTGATTGCAAACGATTGGACAAAGACAACAACCTTTCAAGAAAAAGCAATGATGATAGCAAAAGCCCAAATTGCACGCATTATTGTCATATTTGGATATGGCATAATGGGA…
AcepOr312	scaffold00058	+	1447715	1456356	U	FEWAVKLNRFSLELIGLWPRFEQTTWEKRLCNLRVLLTFLFIIFVLIIPAVHSLIRVHFDILLVTDNLMSTLPITTCVLRIVIFWWKRKAVASIIYLIANNWMKTTTSQEKKMMIAKAQIARIIITFGYGMMAAAITVMSILPMFGYSVRHLSNITADLDRPLPIQTYYIYDTTRSPQYELTYAAQCIILFFCTVCYTGIDNFLSLSVFHISGQLDILRNRLLHLHIVANFNNVLKSYIKEHIRLLRAINHVEDIFNIILLILFLYFGALFAFYGFWIINMLESRQHLTVLNLVYIICIVINTFGHMCMYCAVGEILTAQHDRIHYAVYFNEWYTMNAKNTQDLVLLMLRTNKPLHLNFGKLFPLTMATFCSLLKTSAGYISVLLTTRS	TTCGAATGGGCAGTAAAGTTAAATCGATTTAGTTTAGAATTAATCGGACTTTGGCCGAGGTTCGAACAAACTACATGGGAAAAGCGTTTGTGTAATTTACGTGTACTTCTCACTTTCTTATTTATAATATTTGTCCTTATCATTCCTGCTGTACATTCTCTGATACGAGTTCATTTTGACATTTTACTTGTGACAGATAATTTGATGAGTACTTTACCAATTACTACTTGCGTCTTAAGAATAGTAATTTTTTGGTGGAAGAGAAAAGCTGTCGCATCGATAATATATTTAATTGCCAACAATTGGATGAAGACAACAACATCTCAAGAaAAAAAAaTGATGATAGCAAAAGCGCAAATTGCACGTATTATTATTACATTTGGATATGGCATGATGGCA…
AcepOr313	scaffold00058	+	1458939	1463905	U	FEWAVKLNRLSLELIGLWPRFEQTTWEKRMCNLRALLIFLLIIFVLMIPSIHSLIRVHFDILLVTDNLMGTLPIITCVLRLVIFWWKRKAVAPIIHLIANDWRKTTTSQEKAMMITKAQIARIIVTFGYGMMGAAIIVMLILPIFGYSVRYLSNVTADLERPLPLQTYYIYDTTKSPQYELTYVVQSIVAFLCTVCYTGIDNFLSLSVFHISGQLDILRNRLLHLHIVTNFHNVLKNCIMEHIRLLRNKSSIILPICSTIVLIILMSYTYVSLITTYITVIYMLESRQLLTFSNLIYFVVVLDIFSHMCIYCAVGEVLTTQYDKIHYAVYFNEWYTLNARNTRDLVLLMLRTSKPLYLNFGKLFPLTMATFCSLLKTSAGYISVLLTTRS	TTTGAATGGGCAGTAAAGTTAAATCGACTTAGTCTAGAATTAATCGGACTTTGGCCGAGATTCGAACAAACTACATGGGAAAAGCGTATGTGCAATTTACGTGCACTTCTCATTTTCTTATTGATAATATTTGTCCTTATGATTCCTTCTATACATTCTCTGATAAGAGTCCATTTTGACATTTTACTTGTGACAGACAATTTGATGGGTACTTTACCAATCATTACTTGCGTCTTAAGACTTGTAATTTTTtGGTGGAAGAGAAAAGCTGTCGCCCCGATAATACATTTGATTGCGAACGATTGGAGAAAGACAACAACATCTCAAGAAAAAGCAATGATGATAACAAAAGCTCAAATTGCACGCATTATTGTCACATTTGGATATGGCATGATGGGA…
AcepOr314	scaffold00058	+	1466660	1474633	U	FEWAVKLNRFSLELIGLWPRFEQTTWEKCLCNLRVLLTFLFIIFVLMIPALHSLIRIHFDILLVTDNLMSTLPIITCVLRLIIFWWKKKAVAPIIQLIANDWTKTTTSQEKAMMIAKAQIARIIITFGYGMMAAAITVMAVLPIFGYSVRHLSNITADLERPLPIQTYYIYDTTRSPQYEMTYAVQSIASLLCIMCYTGIDSFLSLSVFHISGQLDILRNRLLHLHAVANFNNVLKNCIMEHIRLLRAINHVEDIFSIILLIIFLFFGILFAFYGFWTINMLKSRQLLTFSNLIYFIVVLDIFGHMCMYCAVGEILTTQCAKIHYAVYFNEWYILNARNTRDLVLLMLRTSKPLYLNFGKLFPLTMATFCNLLKTSAGYISVLLTTGS	TTCGAATGGGCAGTAAAGTTAAATCGATTTAGTCTAGAATTAATCGGACTTTGGCCGAGGTTCGAACAAACTACATGGGAAAAATGTTTATGCAATTTACGTGTACTTCTCACTTTCTTATTTATAATATTTGTTCTTATGATTCCTGCTCTACATTCTCTGATAAGAATCCATTTTGATATTTTACTTGTGACAGATAATTTGATGAGTACTTTACCAATTATTACTTGCGTTTTAAGACTTATAATTTTTTGGTGGAAGAAAAAaGCTGTCGCACCGATAATACAATTAATTGCCAACGATTGGACAAAAACAACAACATCTCAAGAAAAAGCAATGATGATAGCAAAAGCGCAAATTGCACGCATTATTATCACATTTGGATATGGCATGATGGCA…
AcepOr315	scaffold00058	+	1534688	1538330	U	YKWAIRLNRTNLTLLGVWPKNNETKQKKLISNICTILMLNTVICGCYIPSIHSLFKVWGDIMCVIDNLQYTLPMSVSIIKLSIMWLRKEDVLPLLNMIKDDWLKPKMIKERDIMVKRARMARIFTIFGYFMMLVSFNLCVVLPAFGISIRYLTNKTDPGKLLPLQTYYIYDRDKSPFYEITYIMQSLGLSAVAIMYTGVDSFLSLLVFHVCGQLENLKIRIIHLDKFQNFENALSQSVQDHIRLIRFINIIDEIFTLMLLGTLFYLGILFALHGFLLCSMMTQGRNLSIPRLTFIMSVFVNTFGHTCVYCAVGEILVAQCEGVYQAAYKYKWYNLEPKKAKNLMMIMIRANKSLYLTAGKLFPMTMSTFCNLLKTSGGYISVLLAHRE	TATAAATGGGCTATTCGATTAAATCGGACTAATTTGACATTGTTGGGCGTTTGGCCAAAAAACAACGAAACTAAACAGAAAAAaTTAATATCAAACATTTGTACAATTCTTATGTTAAACACTGTAATTTGTGGCTGCTACATTCCAAGTATACATTCTTTATTCAAAGTTTGGGGTGATATAATGTGTGTGATTGATAATCTACAATATACTTTACCGATGTCAGTATCAATAATAAAATTATCCATCATGTGGCTGAGAAAAGAAGATGTCCTACCCCTTTTAAACATGATTAAAGACGATTGGTTGAAACCGAAAATGATAAAAGAGAGAGACATTATGGTAAAACGAGCGCGAATGGCACGTATATTTACAATATTCGGATATTTCATGATGTTG…
AcepOr316	scaffold00058	+	1544431	1548104	U	YEWAIGLNRTSLALFGVWPKNNETKQKKLISNIFTILMLIIAICGCYIPSIHSLFKIWGDIISMIDNLQYTLPMSVSIIKLFIMWLRKEDILHLLNMIKDDWLKPKMIKERDVMIKRARMARIFTIFGYFMMLVSFNLCVILPVFGISIRYLTNKTDPGKLLPLQTYYIYDRDKSPFYEITYIMQGLGLSAVAIMYTGVDSFLSLLVFHVCGQLENLKIRIIHLDKLQNFENTLSQSVQDHIRLIRFINIIDEIFTLMLLGTLFYLGILFALNGFLLCSIISQGRDLSIPRLTFIITIFVNAFGHTCVYCAVGEILVAQCEGIYQAAYKYKWYNLESKKAKNLMMIMIRANKSLYLTAGKLFPMTMSTFCNLLKTSGGYISVLLAHRE	TATGAATGGGCTATTGGATTAAATCGGACTAGCTTGGCATTGTTTGGCGTTTGGCCAAAAAACAACGAAACTAAACAGAAAAAATTAATATCAAACATTTTTACAATTCTTATGTTAATCATTGCAATCTGTGGCTGCTACATTCCAAGTATACATTCTTTATTCAAAATTTGGGGTGATATAATATCTATGATTGATAATCTACAATATACTTTACCGATGTCGGTATCAATAATAAAATTATTCATTATGTGGTTGAGAAAGGAAGATATTCTACACCTTTTAAACATGATTAAAGATGATTGGTTGAAACCGAAAATGATAAAAGAGAGAGATGTTATGATAAAACGAGCGCGAATGGCACGTATATTTACGATATTCGGATATTTCATGATGTTG…
AcepOr317	scaffold00058	+	1551640	1554673	U	YEWAIGLNRINLALLGVWPKNTETKRKKLISNIHTILMLNTVICGCYIPSIHSLFKVWGDIMSMIDNLQYTLPMSVSIIKLFIMWLRKEDILPLLSMIKDDWLKPKMIKERDIMIKRARIARIFTMFGYFMMLVSFNLCVIFPVFGISMRYLTNKTDPGKLVPLQTYYIYDRDKSPFYEITYVMQSLGLSAAAIMYTGVDSFLSLLVFHVCGQLENLKIRIIHLDKFQNFENALSHSIQDHIRLIRFITIIDEIFTLMLLGTLFYFGILFAFYGFLLGTMITQGRDLSLPRLTFIITVFVNTFGHTCLYCAVGEILVAQCEGIYEAACKYKWYNLESKKAKSLMMIMIRANKSMYLTAGKLFPMTMSTFCNLLKTSGGYISVLLAHQE	TATGAATGGGCTATTGGATTAAATCGAATTAATTTGGCACTGTTGGGCGTTTGGCCAAAAAACACTGAAACTAAACGGAAAAAaTTAATATCAAACATTCATACAATTCTTATGTTAAACACTGTAATCTGTGGCTGCTACATTCCGAGTATACATTCTTTGTTCAAAGTTTGGGGTGATATAATGTCTATGATTGATAATCTACAATATACTTTACCGATGTCGGTATCAATAATAAAATTATTCATTATGTGGTTGAGAAAGGAAGATATTCTACCCCTTTTAAGCATGATAAAAGATGATTGGTTAAAACCAAAAATGATAAAAGAAAGAGATATTATGATAAAACGAGCGCGAATAGCACGTATATTTACGATGTTTGGATATTTCATGATGTTG…
AcepOr318	scaffold00064	-	85999	82997	E	MHTLPLSFALLTCAGYWRPINLTSIKYWAYTVYSIAMNFLLHSFTFCGLVDCFISEDLKTFIEKFSLFLSVLGVSCKVTNLATRRDEIINLTDMLLDDICVPRNAHESNIQRRFNRNAKIITICCEILNESAAFFSIAQFRHFVNTRTLPLYDWVPYDISSTMIFWATLLHQTIIIMICANTSVAHETLISGFMIQICAQLDILCHRARILPDLLQEAWKCSISKEDFKMRERQLIREIVHHHRYIYRFAKRINAVFTLMIFVQFTISSTVLCLCIYQMLTTNLLSVEFAYSSSYLGSMLIQIYLYCWFGNEVTLKSTEIGNAVYEMDWPMLPVDLMKTLLIIITRSVKPIKITSGYIITLSNDSFMKIIKISYSAYNVLQGS	ATGCACACTCTTCCGCTGTCATTCGCACTATTGACATGCGCCGGATACTGGCGACCTATTAACTTAACATCTATCAAATATTGGGCGTATACTGTTTATTCTATTGCCATGAAtTTTTTACTTCATTCATTCACATTTTGCGGTTTAGTCGACTGTTTCATAAGCGAAGATCTTAAGACGTTCATCGAGAAATTCTCGCTATTTCTGTCAGTACTTGGCGTTAGCTGCAAAGTGACAAATCTGGCGACACGTCGAGATGAGATCATCAATCTTACTGATATGTTGTTGGATGATATCTGCGTACCCCGGAACGCTCACGAATCGAATATTCAGCGACGCTTCAATCGCAATGCAAAGATAATCACCATATGCTGCGAAATACTAAATGAGTCAGCTGCC…
AcepOr319	scaffold00064	+	112435	157142	E	MHTLPLSFALLTYIGYWRPINLTFIKYWAYIIYSIVMNFLLYSFTFCGLVDCFITEDLETFIEKFSLFLSVLGVSCKVMNLTLHRHEIIGLTDMLLQDICVPRNDCEMDIQRRFDRNAKIITICCEILNESAVFFATVAQFRYFISTRTLPLSDWVPYDISSSTAFWATMLHQTIGLIICANASVAHETLISGFMIQTCAQLDILCYRVRMLPSSLREAHKCSISKEDFKAREQRLIRELVHHHHFVYRFAERINAVFTLMISVQFTISSTVLCLSIYKMLTKNLLSLEFAWSSSYLGCMLMQIYLYCWFGNEVTLKSTEIGNVIYEMEWPMLPVDLMKILLLIITRSKRPIKITSGYMITLSNDSFMKIIKISYSAYNVLQGS	ATGCATACTCTTCCGTTATCGTTCGCGCTATTAACATATATCGGATACTGGCGACCCATTAACTTGACATTTATCAAGTATTGGGCGTACATTATTTATTCTATCGTAATGAATTTTCTACTTTATTCATTCACATTTTGCGGTTTAGTTGACTGTTTCATAACAGAGGATCTCGAGACGTTCATCGAGAAATTCTCGTTATTTCTGTCAGTACTCGGCGTTAGCTGCAAAGTGATGAACCTAACGCTACATCGGCATGAAATCATCGGTCTCACTGATATGCTGTTGCAAGACATCTGCGTACCCCGGAACGATTGTGAAATGGATATTCAGCGACGCTTCGATCGTAATGCAAAAATAATCACCATATGCTGCGAAATACTGAACGAGTCAGCCGTC…
AcepOr320	scaffold00072	-	931014	926593	I	MEHQIYADKEYNELIKPIMIAAKFVSFWPLKRDHSTSAEVFKTCHVLWFFFVLISMCISVTADIVNNFNDLDELTACALTGSALYLATLRLIIYTASQKDMLYVVEIMRKDWTCSSYEDRVVLKEKCLFAFRLAKCFIIMVIVTVTTFSCIPILEAYVFGREKIFPFRGYFFVNQSVTPVYECIYVFNVMGGFFGGGTIVGATSFNFVAITHGSAKFAVLRKRLEAMNSNDPNADRAMANCIKDHQNAIIFADALERIINILALGQFVISTGLVCFAGFQITSMMKNKARLMKYSMFLNSAILELFMFSFSGHALIDEANNSDAVSKSAYCSYWIGGTFGRSLQIVMMRSKVPSRITAAKFYSMSLESFSQVLSTSFSYIMILKTASEE	ATGGAACATCAAATATACGCTGATAAAGAATACAACGAATTAATCAAGCCCATCATGATAGCTGCCAAATTCGTCTCCTTTTGGCCTTTGAAGAGAGACCATTCAACTAGCGCGGAAGTGTTCAAGACTTGTCATGTGCTCTGGTTCTTTTTCGTACTCATCTCAATGTGTATCAGCGTGACGGCCGATATAGTTAACAATTTTAATGATTTGGACGAACTGACAGCATGCGCTTTAACGGGCTCCGCACTTTATCTCGCCACATTACGTCTCATTATCTACACGGCCTCTCAAAAAGATATGCTATATGTGGTCGAGATTATGAGAAAGGATTGGACTTGTTCATCTTATGAAGATAGAGTCGTTCTAAAGGAGAAGTGCCTTTTTGCATTTCGACTC…
AcepOr321	scaffold00084	+	164601	166880	9-exon	MTDKKDIWKSRYYLVLRTYMTISGIWPYQSLRDRYIHFIPTFTFCSSILIPQLMYVLITSNINEIIESITAAMISIIFSYKVASLMFDKNIKSCLKIIEEDWLSLNTDVERSILQHHTKYGQYLSTSYAVFMHMIQVFYLLKSVILTLLETDIANSTKTITKLPFRVEYGVDIERYFYPITIHCYLAVFAHVFSTIAVDSLYCILIQHACGMFSIIGHVLEKIGKNNDINFHLKRNKIQDDDYKKALDCLRKHLQAIKFAELIESMYTKIFLISVNLNMIGGSMTGIHMVMNLNKGAKEIAAPMAIYIAQLVHIFLQFWQAQFLLDYSIVPCESICRGNWYYTSKRCQNLFLLIMSRTISPCKITAGKIITLSIESFGTVLKTMMSYFTVLRSFQ	ATGACTGACAAGAAAGACATTTGGAAAAGTCGGTACTATCTTGTTCTCAGAACTTATATGACTATATCAGGCATATGGCCGTATCAAAGTCTTCGCGACAGATACATACACTTTATACCAACATTTACATTCTGCTCTAGTATTCTGATACCTCAGTTAATGTATGTGTTAATTACCTCGAATATCAATGAGATAATAGAAAGTATAACAGCAGCGATGATCAGTATAATATTCAGTTATAAAGTAGCGAGTTTAATGTTTGACAAAAATATAAAGTCTTGTCTTAAGATAATAGAGGAAGATTGGCTGTCGTTAAATACAGATGTAGAAAGGTCTATTCTGCAACATCACACTAAATACGGACAATATCTGTCGACATCTTATGCAGTTTTCATGCAT…
AcepOr322	scaffold00087	-	280997	277658	V	MSANTITRSIEIGLRVVGIWPGATYAIISRFFWTTTMIVAQIFQYRHMAMHFNSEDISQLMDGLSATLSYSLLCVKLIVFWTKQRIFNDVLASIATDWKECEDALCNMNNVANLSHRFSNLIIGLHSMAVLFYGIGVIAAANRELFLKMELPFYSGMSPIYEVVMTTQFLHQMTAATVIGVLSALLVTLVLHVGGQVDILREKLLVILPKEKKTSVSMIMIGSLIRKHQNIIVFTEKIENLYSYIALAQFISNTLVICCLGFIIVNSISANEGSSMLVRSLLFYIVINLEAFIFCFAGEYLSIKSKMIGDAAYESLWYDLTPSENRILLFLIMRSQKQMTITVGKFMNLSLQQFANIIKSSASYVSVLHAL	ATGTCTGCTAATACAATTACCCGATCGATCGAGATCGGACTTCGGGTAGTCGGCATCTGGCCAGGCGCGACCTACGCGATCATCAGTCGATTTTTCTGGACCACGACGATGATAGTCGCACAGATCTTTCAGTATCGCCACATGGCGATGCAtTTTAATTCCGAGGACATCTCACAGCTGATGGATGGTCTAAGCGCGACGCTGTCATACAGTTTATTATGTGTCAAGTTGATTGTTTTCTGGACAAAACAACGAATATTCAACGACGTGTTAGCGAGCATCGCGACGGACTGGAAGGAATGTGAGGATGCCTTGTGCAACATGAATAACGTGGCCAATCTCTCGCATCGTTTCTCCAATTTAATCATCGGCTTGCACTCAATGGCCGTGCTGTTCTAT…
AcepOr323	scaffold00087	-	292051	289908	V	KSTINRIVFRMLPWCGIGSDGIIILISRLFWIITLGFIGFCHCLYFTTHLNAQNFFNLVDCLCSFLAHAKVITKLIAFWVNQRKFVETLMLITDDWNDCAKNDISMRVMTDKAKISNRITNIIFILHTVTIAAYCIGTIIADVDITDKIELPLINKLVLPFSVNTQRVYRAMLIIESIHMILTNWASGVINIIFLAMIIHVGGQMDVLQHWLAEFIPKEIENEQKSIIITINKIILKHQKIIQISESIESLYTYIALLIFASNTILMCSLGFLIVTALGTDDIMEQMMKCLLFFMSTNLEAFIFCYAGEYLNSKSKEIGFATYNCAWYNLKSKDSRILLLIILRSQKQLTLTAGKIMDLTLESFTSIMNASGSYLSVLLAIQ	AAAAGCACAATTAACCGCATAGTGTTTCGTATGCTTCCTTGGTGTGGCATCGGTTCAGACGGAATAATTATTTTAATCAGCAGATTATTTTGGATTATTACACTAGGATTTATTGGATTCTGTCATTGTCTCTATTTTACGACGCATTTAAATGCGCAAAAtTTTTTTAACTTGGTAGATTGCTTATGCAGCTTCTTAGCACACGCGAAAGTAATCACTAAACTCATTGCGTTTTGGGTGAATCAACGAAAATTCGTGGAGACTTTGATGTTAATCACGGACGACTGGAATGATTGCGCTAAGAATGACATCAGCATGCGCGTAATGACAGACAAGGCAAAAATATCGAATCGTATCACTAATATAATATTCATCCTTCACACGGTGACGATTGCTGCG…
AcepOr324	scaffold00087	-	295341	293191	V	QNPLNRMAKFILTLSGVWPGASCVLFSRMLFIVSVIIIQCCHYRYFMIHMHSATLWEFMDILPVVMAHSKMLFKCLVFWLNQRKFIEVLTIMQEDWSDCANNDISLRETASKAKISERITNLILILHTMTVSGHGIGVILANVDVTDNTTTELRFFTKIEIPFDINTQRTYRCILITEFFFLMMWSWSSGAINSLLIILTFHTAGQIDIVRYWLTHLVCSKNESKDESVSIAATKIIYKHKKIIRLSEYIESLFTYIALVLFVSNSVMICLLAFLVVTAIGSSNASEQLVKSFLFYFITNLEAYIFCYAGEYLKNKSKEIGFAAYNSAWYDMKSKDSRVLLFVILRSQKPLTLTAGKMMELSLQSFTSIMNTSGSYLSVLLAM	CAGAATCCACTTAATCGCATGGCAAAATTTATACTCACTTTGAGCGGTGTTTGGCCAGGCGCATCATGTGTTTTATTTTCGAGAATGTTATTCATCGTTTCAGTGATAATTATTCAGTGCTGTCATTACCGTTATTTTATGATACATATGCATTCGGCCACACTTTGGGAATTCATGGACATCTTGCCTGTCGTTATGGCACATTCCAAAATGCTTTTTAAGTGCCTTGTGTTTTGGTTGAATCAGCGAAAATTCATCGAAGTTTTGACAATAATGCAAGAGGATTGGAGTGATTGCGCTAATAACGATATCAGCTTGCGTGAGACAGCAAGCAAAGCAAAAATATCGGAACGTATTACAAACTTAATTCTCATTCTTCATACAATGACAGTTTCTGGC…
AcepOr325	scaffold00087	-	300334	297829	V	MTRKNTFNHTLKFMLALCGIWPGASFVLPCRIFWIVSLTVTLFCHYRYFLTHVHSAEILDLMDCLSSFLAYSKIIIKFLVFWLNEQKFVEILTVMAEDWNDCSNNDISIRETTRKAKISDRFTNAIITLHTMAIVAYCIGIILADIDVSDTTKELPLVNKIEIPFDINTQFTYRTVLIAEFLLMILCGWATGITNSLLLTLILHTAGQIEIMRHWLMQLVPRKNEDKHKSVAATTSKIIQKHQKIISFSRNIEILYSYIALLQFVSNTIMICSIGFVIVTAIGSPNAVEQIMKSILFYITTNLEAFIFCYAGEYLNNKSKEIGVAAYNCEWYDLKFTESRILLFIILRSQKQLTLTIGKMMDLSLQAFTSIMNASGSYLSMLLAIQ	ATGACTCGTAAAAATACATTTAACCACACGTTGAAATTTATGCTCGCTTTGTGTGGTATTTGGCCGGGCGCATCGTTTGTTCTACCTTGTAGAATATTTTGGATTGTTTCATTGACAGTTACCTTATTCTGTCACTACCGTTATTTTCTGACACATGTACATTCTGCCGAAATATTGGATTTAATGGATTGTCTGTCCAGTTTCCTAGCATATTCTAAAATTATTATTAAGTTCCTTGTGTTTTGGTTAAATGAGCAAAAATTCGTCGAAATTTTGACAGTGATGGCAGAAGATTGGAATGATTGCTCTAATAATGACATCAGCATACGTGAGACAACACGCAAAGCAAAAATATCGGATCGCTTTACAAATGCAATCATCACCCTTCATACGATGGCA…
AcepOr326	scaffold00087	-	303761	301759	V	MTHKSTINRTLKLMLTLCGIWPGTTCVIICRVYWVIALAIDEICHCRYLLMHLHSKDIFDLMDCFSSFLTQVKFSIKLIIFWLNERKFFEILMIMAEDWNDCASSNINMRETACKAKLADRITNAMFTLHTLTIVAYSIGILLADVDISEQSELPLLLKVELPVNINTKRMYKMLLTMQFVHLIMSGCGTGLLNALLLTLTLHVGGQMDILRCWLSELVPRKNEGSEAVMTNRIIRKHQRIINFSEYIEDLYTYIALVQFTSNTVLICSLGFLIVTAKAIGSPDATEHIVRSLLFYTVTNLEAFIFCYAGEYIKNKSKAIGNAAYNSAWYEMKPKNSRNLIFVILRAQKQLTLTVGKIMDLSLESFTSIMKASGSYLSVLLAMQ	ATGACACATAAAAGCACAATTAATCGTACGTTAAAATTAATGCTCACCCTGTGTGGTATATGGCCAGGCACAACATGTGTTATAATCTGCAGGGTGTACTGGGTTATCGCATTAGCAATAGATGAAATTTGTCATTGCCGTTATCTTTTAATGCATTTGCATTCTAAAGATATTTTTGATCTGATGGACTGTTTCAGTAGTTTCCTAACGCAAGTAAAATTTTCAATTAAATTGATTATATTTTGGCTGAATGAACGAAAATTCTTTGAAATCTTGATGATAATGGCAGAGGACTGGAACGATTGCGCTAGCAGTAACATCAATATGCGCGAAACAGCATGCAAAGCTAAATTAGCAGATCGTATCACTAATGCAATGTTTACTCTTCATACATTAACT…
AcepOr327	scaffold00087	-	313170	311332	V	MRSNRTINRTVELMLTMFGVWPGISCVIFYRVFWMITLAINQFFHYSYFVTHFHFDNLFDLMDCLSSFLAHIKLTIKLIIFSLKQRKFVEILITMAQDWNDCDNDGIALRETTDKTKLSSRICNGLIILHTIAAFSYVIGILLTDADVTDRTVELPLMMKMEYPFVIDTQRKYSLVLVTQFVFVMVCSWGAGLFNALFLTLTLHVGSQINILLCWLSKLGSKDIEDKHDSFVSVTTKIIQKHQKIINLSENIENLYTYIALFQFTSNIVMICSLAFLIVTAIGSPDATDQIVRSLLFYAVTNLEAFIFCFAGEYLNNKSKAIGNAAYNYSAWYDMKAKDSRVLLFIILRSQRQLKLTAGKMTVLSFECFTNIMKASGSYLSVLLAMK	ATGAGGAGTAATCGTACGATCAATCGCACAGTAGAACTTATGCTCACCATGTTCGGTGTCTGGCCAGGTATATCATGCGTTATATTCTACAGAGTGTTTTGGATGATTACGCTAGCAATTAATCAATTCTTTCACTACTCGTACTTTGTAACGCACTTTCACTTCGACAATCTTTTCGACTTGATGGACTGTCTGAGTAGCTTTTTGGCGCATATAAAACTAACCATTAAACTTATTATTTTCTCGTTGAAACAACGAAAATTCGTCGAAATCTTGATAACAATGGCGCAAGACTGGAATGATTGTGATAACGATGGCATTGCATTACGCGAAACAACAGACAAAACGAAACTATCAAGTCGTATTTGTAATGGATTAATTATTCTTCATACAATCGCC…
AcepOr328	scaffold00087	-	323220	321384	V	MRSNRTINRTVELMLTMFGVWPGISCVVLYRVFWMITLAINQFFHYSYFVTHFHFDNLFDLMDCLSSFLAHIKLTVKLIIFSLKQRKFIEILTTMAQDWNDCDDDGIALRETADKTKLSSRICNGLIILHTIATFAYVIGILLTNADVTDRMVELPLIMKMEYPFVIDTQRKYRLILVTQFVFVMVYTWGAGLFNALFLTLILHVGSQINILLCWLSKLGSKDIEDKHDSFITVTTKIIRKHQKIINFSENVENLYSYIALLHFTLNIVMICSLAFLIVTAIGSPDATEQIVRSLLFYAITNLEAFIFCFAGEYLNNKSKAIGNAVYNSTWYNMKAKDSRVLLFIILRSQRQLKLTAGKMTVLSFECFTNV	ATGAGAAGTAATCGTACGATCAATCGCACAGTAGAACTTATGCTCACCATGTTCGGTGTCTGGCCAGGTATATCATGCGTTGTACTCTACAGAGTGTTTTGGATGATTACGTTAGCAATTAATCAATTCTTCCATTACTCGTACTTTGTAACGCACTTTCACTTCGACAATCTTTTCGACTTGATGGACTGTCTGAGTAGCTTTTTGGCGCATATAAAACTAACCGTTAAACTTATTATTTTCTCGTTGAAACAACGAAAATTCATCGAAATCTTGACAACAATGGCGCAAGACTGGAATGATTGTGATGACGATGGTATTGCGTTACGCGAAACAGCGGACAAAACGAAACTATCGAGTCGGATTTGTAATGGATTAATTATTCTTCATACAATCGCC…
AcepOr329	scaffold00087	-	334110	332320	V	MRSNRTINRTVELMLIMFGVWPGISCVILYRVFWMITLAINQFFHYSYFVTHFHFDNLFDLMDCLSSFLVTVKLTVKLIIFSLKQRKFIEILTTMTEDWNDCDNDGVALCETASKTKLSSRISNGLIILHTMATFAYVIGILLADADVTDRTAELPLMIKMEYPFVIDTQRKYSLILVTQFVFVMVCSWGAGLFNALFLTLTLHVGSQMNILLCWLTKLGSKDIENKHNSFVTVTTKIIRKHQKIINFSENVENLYSYIALLHFTLNIVMICSLAFLIVTAIGTPDATEQIVRSLLFYVVTNLEAFIFCFAGEYLSNKSKAIGNAVYNSTWYDMKAKDSRVLLFIILRSQRQLKLTAGKMTVLSFECFTNV	ATGAGGAGTAATCGTACGATCAATCGCACAGTAGAACTTATGCTCATCATGTTTGGTGTCTGGCCAGGTATATCATGCGTTATACTCTACAGAGTGTTTTGGATGATTACGCTAGCAATTAATCAATTCTTCCACTACTCGTACTTTGTAACGCATTTCCATTTCGACAATCTTTTCGACTTGATGGACTGTCTGAGTAGCTTTTTGGTAACAGTAAAATTAACTGTTAAGCTTATTATTTTCTCGTTAAAACAACGAAAATTTATAGAAATATTGACAACAATGACGGAAGATTGGAACGATTGCGATAACGACGGCGTTGCATTGTGCGAAACGGCAAGCAAAACGAAATTATCGAGTCGTATTTCTAATGGATTAATTATTCTTCATACAATGGCC…
AcepOr330	scaffold00087	-	363186	360187	V	MKVKNTVSPATEILFRIFGIWPNTSFILLYRLFWTISIVFEQIGQYRYIVKHFHLMELFEIIIILSLAVTMTRFFIVLVLFWYKQRTFSKILTMMAIDWEKCSNTKFSMFVTSYNAKLSERFVNMMIILHSIAVILCNTHILVKHVDDGNASNVSTRLFVLEMELPFDANQRFVYESVIIIQFFHFLLCSNVVSVFNAFLINLILHIGGQIDILRESLLGIIPKKDKDSSSHFTVKEVIKEHQKIITFSEHIEHLYSYIAMVLFVSDILIICCLGFTIVASIGRPDVLKNIIRVLLYYFAINMEAFIFCFAGEYLSAKSKSIGDAAYASLWYELDSRTNRTMLFLIMRSQNQLTITVGKIMNLSLERFTSIIKTSGSYISVLLAMY	ATGAAAGTaAAAAATACTGTTAGCCCAGCTACAGAAATTTTATTTCGTATCTTTGGCATTTGGCCGAATACATCGTTCATTTTGTTATATAGACTATTCTGGACTATTTCGATCGTATTCGAGCAAATTGGTCAATATCGATACATTGTAAAACATTTTCATTTGATGGAGCTTTTCGAGATAATAATAATTTTAAGTTTAGCAGTGACAATGACGAGATTTTTTATTGTACTTGTCCTTTTTTGGTATAAGCAGCGAACATTCAGTAAGATATTAACGATGATGGCAATTGACTGGGAAAAGTGTTCCAACACAAAATTTAGTATGTTCGTGACATCGTATAATGCCAAACTGTCGGAGCGCTTTGTTAACATGATGATAATTCTTCATTCGATAGCT…
AcepOr331	scaffold00087	-	368913	366782	V	MKVRNIVSPAIEIWFRIFGIWPNMSCASLCRLLWTILIIIEQVLQYRYIIMHFHLIEFTEIMHILGSTMTYTIFLIKLVIFWCKQRTFNRILIMMAIDWEKCFNTKFSMFAICNAKLSQRFVNMTVILYSTTVLLMSSKIFLKHADDNIASNISTRLFIIDMDLPFDANQRFVYELIIIAQFFFSLLCADANCLLNALLINLILHIGGQIDILRENLKEIFPKNDKNPSHFEAKEAIREHQKIITFSKYIEDLYSYIAMVLFVSDSLIICCLGFTIVASIDRPDASESIIRNFLFYVVINMEAFIFCFSGEYLSIKSKSIGDAAYASFWYESDSRDSRIILSLIMRSQNQLTITIGRIMNLSLGQFTTIVKASASYISVLLAMY	ATGAAAGTAAGGAATATTGTTAGCCCAGCTATAGAAATTTGGTTCCGAATTTTTGGCATTTGGCCAAATATGTCGTGTGCTTCGTTGTGTAGACTACTCTGGACTATCTTAATCATAATCGAGCAAGTTTTACAATATCGATATATCATAATGCATTTCCATTTGATTGAGTTTACCGAGATAATGCATATTTTGGGTTCAACAATGACGTATACAATATTTTTAATTAAACTTGTCATTTTTTGGTGTAAACAGCGAACGTTCAACAGGATATTAATAATGATGGCAATTGATTGGGAAAAGTGTTTTAACACGAAATTCAGTATGTTCGCGATATGTAATGCCAAACTGTCACAGCGCTTTGTTAATATGACAGTGATTCTATATTCGACAACTGTA…
AcepOr332	scaffold00087	-	376404	373560	V	MKVKNTVSKVIEIWFRIFGIWPNMSCVSLYRLFWTISIIIEQIFQYRYILMRFHSIEFSELMHILGSAMTYTILLIKLVIFWCKQRTFNRILIMMTVDWEKYSGTKFSMFATCNAKLSQRFANITVILYSTTIIFFSSKIFVKQVDDNNASMSTRLLILEMDLPFDANRRFVYESVIITQFVNLLFCADANCLINALLINLILHIGGQIDILREGLKEVFPKNGKCNPSLFTVKKIIKKHQKIITFSEHIEDLYTYIAMVLFVSDTLIICCLGFTMIASIDQPDAMKSITKNFLFYIVINVEAFVYCFAGEYLSAKNKSIGDAAYASHWYESDSRDSRIILSLIMRSQNQLTITIGKIMNLSLEQYSTIVKASASYISVLLAMY	ATGAAAGTGAAGAATACTGTTAGCAAAGTGATAGAAATTTGGTTTCGAATTTTTGGCATTTGGCCGAATATGTCGTGTGTTTCTTTGTATAGACTATTCTGGACTATCTCGATTATAATCGAGCAAATTTTTCAATATCGATATATCTTAATGCGTTTCCATTCGATTGAATTTTCCGAGTTAATGCATATTTTGGGTTCAGCAATGACATATACGATATTGTTAATTAAACTTGTCATTTTTTGGTGTAAACAGCGAACTTTCAACAGGATATTAATAATGATGACGGTCGACTGGGAAAAATATTCTGGCACAAAATTCAGTATGTTCGCGACATGCAATGCTAAATTGTCGCAACGCTTCGCTAACATAACGGTAATTCTTTATTCGACAACTATA…
AcepOr333	scaffold00087	-	383000	380833	V	MEVKNTVSKVIEIWFRIFGIWPNMSCVSLCRLFWTVSIIIEQIFQYQYILMRFHLIEFTEIMHILGSTMTYTIFLIKLVIFWCKQRTFNRILTMMTIDWKKYSGTKFNMFATYNAKLSQRFANMTVILYSTAVIFFSSKVFVKPVNDSNVSTRLLILEMDLPFNANRRFVYESVIIAQFVNLLLCADANCLINAFLINLILHIGGQIDILREGLKKIFPKNGKCNPSHFTIKKIIKKHQKIITFSEHIEDLYTYIAVVLFVSDTLIICCLGFTIVASIDQPNATKSIIRNFLFYVVINVEAFVYCFAGEYLSAKSKSIGDAAYASHWYESDSRDSRIILSLIMRSQNQLTITIGKIMNLSLEQYSTIIKGSVSYTFVLLAMY	ATGGAAGTAAAGAATACTGTTAGCAAAGTGATAGAAATTTGGTTTCGAATTTTTGGCATTTGGCCGAATATGTCGTGTGTTTCTTTGTGTAGACTATTCTGGACTGTTTCGATCATAATCGAGCAAATTTTTCAATATCAATACATCCTAATGCGTTTCCATTTGATTGAGTTTACCGAGATAATGCATATTTTGGGTTCAACAATGACGTATACAATAtTTTTAATTAAACTTGTCAtTTTTTGGTGTAAACAGCGAACTTTCAACAGGATATTAACAATGATGACGATCGACTGGAAAAAATATTCTGGCACAAAATTCAATATGTTCGCGACATACAATGCCAAACTGTCGCAACGCTTTGCTAACATGACGGTAATTCTTTATTCGACAGCTGTA…
AcepOr334	scaffold00087	-	389784	388082	V	IEMSTISRAVKICLHAYGIWPYLSSTVLFRLFWIVMYGTVQFFQYHYVAIHFYTDSFSDFMDSVSSAMTYSLLFIRLNILWANQQTFSNILQMMAMDWKNCVLTDCSLRITINKAKLSHRISNWIIGLQLVAVTLYSCGVLAANIGNVQRMNVSAREHILKLKLPFQIDTFPIYVCVTILEFFHIITCGCGISTINSLIITLILHIGGQVDILYDWLLKVFSKNTMNTVNRITMKTLIIKHQQIIMFSENIENLYTYIALMLFVSDIIIICCLGFIIITSISTPGGAAILVKSILFYIMMNLEAFIYCFAGEYLNAKSKLIGDAAYNSLWYDITIEKKRMILFMILRSQKRLTITIGKIMDLSLERFASIVKVSASYISVLLA	ATAGAGATGAGTACGATCAGTCGCGCAGTAAAGATCTGTCTTCACGCCTACGGTATCTGGCCATATCTATCATCAACCGTTTTATTTCGATTATTTTGGATTGTGATGTATGGCACAGTTCAATTTTTTCAATATCATTACGTAGCGATACATTTTTACACTGATAGTTTCTCCGATTTTATGGATAGTGTAAGCAGTGCCATGACATACAGTTTATTATTCATCAGACTCAATATTTTATGGGCGAATCAACAAACATTCTCTAACATATTGCAAATGATGGCCATGGATTGGAAGAACTGCGTTTTAACTGATTGCAGTTTGCGCATCACGATCAACAAAGCCAAACTCTCACACCGCATCTCAAATTGGATTATCGGTCTTCAACTGGTTGCCGTA…
AcepOr335	scaffold00087	-	393310	391264	V	MTTISRLIKFGLHIYGVWPYVSSTIVFRLYWIIMLSMAQVFQYGYVIMNIHMDDFSEYMDGVSSAMTSSLLYIKLVILWTNQRIFFDVLQMMSEDWQVHTSNCYNSRIMTDMANVARRTSRWIVGMQIGSATFYSVGVLAANANSPEKLEPYARELILKMEFPFNISTDFIYATVQTVQFYHLFLVACGITIINSLLVTLILHICGQIDILREWLKKIFSKNSADLMDEITMKSLITKHQRIIVFADNIEMLYTYIAMMMLLSDTIIICCLGFIIATSLDTPNAAAILVKSVLFYISMNVEAFIYCFCGEHLSAKSKMIGSAAYDSLWYDFSAKESQTVLFLILRSQKRLTITSGKIIDLSLERFTSVIKASLSYMSVLIAMY	ATGACTACGATTAGTCGATTGATTAAATTCGGTCTTCACATTTACGGTGTATGGCCATATGTATCGTCCACTATAGTGTTCAGATTGTATTGGATCATAATGCTAAGCATGGCCCAAGTCTTTCAGTACGGATACGTAATAATGAACATTCATATGGATGACTTTTCCGAGTACATGGACGGAGTGAGCAGTGCAATGACATCTTCTTTACTTTACATTAAACTTGTTATTCTTTGGACCAATCAAAGAAtATTTTTTGATGTACTACAAATGATGTCTGAGGATTGGCAAGTTCATACTTCGAATTGTTATAACTCACGCATAATGACGGATATGGCGAATGTTGCACGTCGCACCTCGAGATGGATTGTTGGCATGCAAATCGGCTCCGCAACTTTC…
AcepOr336	scaffold00089	-	517216	504095	9-exon	MLANFQREYNINRVFLSISGLWLFQSKNVRNSLRTVCLLMEISYYPFEILLVYDHWDDPQMIFDACYQFIFTTAFIARVLHNIWNQDRLQQLCIAIDKHWDIFTNDVEVRIMKDYAMVSRRFTIVFSMLLFFTVLIFVTIPLIPVLLDSMLPLNESRPRVFAIEVEFRVNKNDYFLIMFCYTTVVVIIGLNISIGVDTMHMTCTAHACSLFAAVSKQIENIISETYNNNKISKCGYHVNMELNPFNEGIIYREYITCLKKHQLALEFVNILESSFQGLSLLLLLLILGNISLIGVRILYVLNQMQQLIKFTFIFTAMLIDLMIICYSGQRLMDESQDIFYRAYAAEWYKFSPRLKSLLIMTLYRSNIPCGLKAGNMIPLSIATYAAVSKM	ATGTTAGCGAATTTTCAGCGAGAGTATAACATAAACCGAGTATTTTTATCGATCTCAGGTCTCTGGTTGTTTCAAAGTAAAAATGTAAGAAATTCATTACGGACTGTCTGCTTGCTAATGGAAATAAGTTACTATCCGTTTGAGATACTACTGGTGTATGATCATTGGGATGATCCACAAATGATTTTCGATGCCTGCTATCAATTTATTTTCACGACTGCTTTTATCGCAAGAGTCTTGCATAATATTTGGAATCAGGACAGATTGCAACAGTTGTGTATAGCCATTGATAAACACTGGGACATATTTACAAATGATGTGGAAGTTCGAATCATGAAAGATTACGCTATGGTGTCACGAAGATTCACAATAGTTTTCTCGATGCTATTGTTTTTCACA…
AcepOr337	scaffold00089	-	539660	529450	9-exon	MLENFLREYNVNRIFLLSMGLWPFQNKSIRNFLRTFFFLIEISYCPFEMLLLHDHLDNPQMIFDASYQFMMSMSFIGRQINEFWNHDKASFYNYNLRRLYKAIDRHWDIFTNDMEVQVMKNYSMLSRKFTKYYSMLMFSSMLILSLIPLTPILLDTVMPLNESRPRFFAIEVEFRVNKDDYFLPILCYTTVIILVGANVVMSVDAMHIVCTAHACSLFAAVSKRIGNLISKANNNKESSKCRYCMNMELDPLNEKLMYREYIICLKKHQLAIEFVNILESSYQGISLLALILLVGTISLIATRITYVLDQAEEIIKFTFIFAACLMTLMIVCYSGQRLMDESQSIFHRAYAAEWYKFSPRLKSLLIITLYRSNVPCGLKAGNMIPLSIATFAAVSKM	ATGTTAGAAAATTTTCTGCGAGAGTATAACGTTAACCGGATATTTCTGTTGAGCATGGGTCTTTGGCCATTTCAAAATAAGTCTATCAGAAATTTCTTACGAACTTTCTTCTTTCTGATCGAAATAAGTTATTGCCCCTTCGAGATGTTATTATTGCATGATCATTTGGACAATCCACAAATGATTTTTGATGCTAGTTATCAATTTATGATGTCAATGTCTTTCATTGGAAGGCAAATAAATGAGTTCTGGAACCATGACAAGGCAAGTTTTTATAACTATAATTTGCGACGGTTGTACAAAGCAATTGATCGGCATTGGGATATATTTACGAATGATATGGAAGTTCAAGTTATGaAAAATTATTCTATGCTATCACGAAAATTTACAAAATATTAC…
AcepOr338	scaffold00223	+	1931	5632	R	LQNKIDRIEDLFVHLERIFSIGGIWPFKQSYIRFAICISHFTLYLIMAYADFYDVFGNLELMVMNLVETMAYSMTFLLVWLIRCSNLLKLLIHVIKKDMVERKFENFEEERIYYNYNFISKIFSYGSIIGMFVTVVLLYLRPLVYLLTINQASRNSTESFMLPYRIHLFFDINNTHTYILMYLCLFPMIYFSICHMAAICLMVILVFHICGELSILAYRIRHIKECSQTMIADRIRNFVRMHLKIIWMAKSVDNTFNLILLDELVGNSVVLAISLYYVIMNLDVSEIATCCTFTFFALISLVMLFGYCLIGDQLTQQCISVQDAYYECNWYEMPLDCKKCLLICMIRGQVMLYLTAGKFYIFSLNSFTDV	TTACAGAATAAAATCGACCGTATTGAAGATTTATTTGTTCATTTAGAACGGATCTTTTCCATAGGAGGAATATGGCCGTTCAAACAATCATACATCCGTTTCGCGATTTGTATCTCGCATTTCACTCTTTATCTCATTATGGCGTATGCTGATTTTTATGATGTTTTtGGTAATTTGGAACTGATGGTGATGAATCTTGTAGAAACGATGGCTTATTCTATGACGTTCCTATTAGTGTGGCTAATACGCTGCAGTAATTTGCTAAAACTCCTAATTCATGTAATAAAAAaGGATATGGTTGAACGCAAATTCGAGAATTTTGAAGAGGAGAGGATTTACTATAATTACAATTTTATATCCAAAATATTCTCCTATGGCTCAATTATTGGCATGTTTGTC…
AcepOr339	scaffold00641	+	580	4106	9-exon	MQFFEGQNYRINKILLSCVGQWPYQTNRSSNAIIIIIVSLAGTQFIAKICGLLSIDNIDLFIDSLSPLVVDIGCGVKLITCILKATEIRALFDQIRYDWQLLITSSQIKILNNYAQNGRTFTIIYASAFYSALVLFMLIPLQSLLLGSSSNDTTRLLLHQVEYYIDMEKYYLPILIHGYTTAVVCVSIAIAADTMYVIVVQHVCGLFMIIGQQLENIIKEDNLEINFNLSIREDKPYENIVSSIHAHKRALRFASLIEAVFSQMFFVVAGFNMLIISMTGVTAVSNMNKPEEFLRQITFSCALLVHLFFESFQAQRLIDHSTYIHASLMNIAWYQTSARTRKILIFMLMKTREPCVLTAGKMFVISMDTFSTVRR	ATGCAGTTCTTCGAAGGACAGAATTACAGAATCAATAAAATCCTCCTATCGTGTGTTGGACAATGGCCATATCAAACGAACAGAAGTAGCAATGCTATTATTATCATTATAGTGTCTTTAGCTGGTACGCAATTTATCGCCAAGATATGTGGTTTATTATCCATTGATAACATCGATTTGTTCATCGATTCTCTTTCACCATTGGTAGTCGATATAGGATGTGGAGTAAAATTAATCACTTGCATATTAAAAGCAACAGAGATAAGAGCACTTTTTGACCAAATACGATACGATTGGCAACTATTAATAACATCTTCACAAATCAAGATTCTTAATAATTACGCACAAAATGGACGAACATTTACGATCATATACGCAAGTGCTTTTTATTCTGCATTA…
AcepOr340	scaffold01487	+	835	2870	M	LTMKSNTDWNTDTKNILKFHKNFLGIIGLWVLNEKNMFSRIRWFVSTIVETSTWIIMSLEMIQSCNGNEDAMDAFLSSSSSITSLIKLFLHRVYWKQKFVLVESVIQDWTYVKNSHFRDIMLRYARIGRLGSSIYFYIACAAVVFAFSVMLSNINLPWVSEKQIFNETYERKLMLAAYCTFGNYYTSPFAFCAIEALQFVQILVNCISQCGNDGFFFDLTMHMCGQFAILRMNFNALGCDKFSYHNKLDVLLKRHYRLVHLSYYMERAFTLVILAQVLMSVFVLCVEGCFLLLLSLEINDAFTAMKHGVYIIALLIQLFLYCFAGQTLEFQSKELAYAIYESPWYSFDVNMMKNIPLIILRATNPQQLTAGKFVPINFITFKEILKASA	TTAACAATGAAATCAAACACGGATTGGAATACTGATACTAAGAATATTTTAAAATTTCATAAAAATTTTCTTGGCATAATTGGACTCTGGGTATTAAACGAGAAAAATATGTTCTCGAGAATTCGGTGGTTCGTATCGACGATAGTGGAAACAAGTACATGGATCATTATGTCATTAGAAATGATTCAGAGTTGTAATGGTAACGAGGATGCCATGGATGCTTTTTTATCAAGTTCATCGTCAATAACCAGTTTAATAAAATTGTTTTTACATCGTGTATATTGGAAACAAAAATTCGTTTTGGTGGAATCGGTCATCCAGGATTGGACTTACGTGAAAaaTTCTCATTTCCGTGATATCATGTTGAGATACGCGCGAATAGGTAGGCTGGGCTCATCA…
AechOrco	scaffold367	-	46724	40401	Orco	MMKMKQQGLVADLMPNIRIMKMFGHFVFNYYDDNSSKYLHKIFCCANLFLLLLQFGLCAVNLIIESADVDDLTANTITLLFFTHSIVKVVYFAIRSKYFYRTWAIWNNPNSHPLFAESNARYHAIALKKMRLLLFLVGVTTVLTAVAWTTLTFFEHPIRKLVDPITNETTIIQLPQLLVRSFYPFDASRGITHILILIYQFYWVFFMLVNANSLDVLFCSWLLFACEQLQHLKQIMKPLMELSATLDTVVPNSSELFKAGSADHLRESNENNQPPPPSAAAQGDNMLDLDLRNIYSNRQDFTATFRPTAGMTFNGGVGPNGLTKKQEMLVRSAIKYWVERHKHIVRLVTAVGDAYGFALLLHMLTTTITLTLLAYQATKVSGINVYAASTIGYVLYTFG…	ATGATGAAGATGAAGCAACAGGGCCTAGTGGCCGATCTCATGCCCAACATAAGGATCATGAAGATGTTTGGACATTTCGTATTCAACTATTATGACGACAATTCGTCCAAATACTTGCATAAAATATTTTGCTGTGCGAATCTATTTCTGCTGCTGTTACAATTCGGCCTGTGCGCGGTGAATCTGATCATCGAAAGCGCCGACGTCGATGATCTCACGGCCAACACGATTACTCTCCTTTTCTTCACGCACAGTATCGTCAAGGTCGTTTACTTTGCTATCAGGAGCAAGTACTTTTACAGAACGTGGGCGATATGGAACAATCCGAATTCACATCCGCTCTTTGCCGAGAGCAATGCGAGATACCACGCGATTGCTCTGAAGAAGATGAGGCTGCTG…
AechOr2	scaffold7	+	2204592	2210189	V	MIPTSTVDNLMEFTLRMIGIWPHSSYKFLMRIVWTTTMTIWQFLQYWHLFTHIGSDTLPNLMDSLSLCLSNSLLFLKMNFLWLNGRIIYDMLARIAEDWNECSSNNSKMQLMISKAILSHRISKYSIGTYTVVLLLFGAGNMIVQKTMGSEQLVEEKQLIVKMKLPSEFDASPIYEIVVVTQFFVQFTLALLAGMLNALIVTLILHVAGQIDIICHELLEIPVAENKYDSRIILLRSIVSRHQRIIAFADSIEDVFCYMALMQFLLNTFVICFLGFVIVTSFGTHDGNILMVKIIPYYAVVNLEAFILCFSGEYLTSKSKSINRAAYNSFWYKLKSKESKILLLLIMRSQKELTMTAGKFVDLSLEGFTSILKASASYISVLHAMY	ATGATACCTACGAGCACTGTTGACAATTTGATGGAATTTACTTTACGGATGATCGGCATTTGGCCACATTCCTCGTACAAATTCTTAATGCGCATTGTTTGGACGACGACGATGACTATCTGGCAGTTCTTACAGTACTGGCATCTCTTCACTCATATCGGTTCCGATACTCTGCCAAATCTCATGGATTCTTTGAGTCTGTGTTTATCGAACAGCTTGTTGTTTCTAAAAATGAATTTCCTTTGGCTGAACGGACGTATTATTTATGATATGCTTGCGAGGATTGCTGAAGACTGGAATGAGTGCTCCTCTAATAACTCAAAGATGCAACTGATGATAAGCAAAGCGATTTTGTCTCATCGAATTTCAAAATACAGCATTGGTACATACACTGTCGTG…
AechOr3	scaffold7	+	2212839	2217978	V	MIPTSTVSRSIEIGLHLTGIWPNSSIFFKLLWILVMGIGLIFQYYYLLTHFSTKELPNLIDGLSTTLPHSLLFFKLIVLWANHRIFKNILIAMSNDWHKYSNMYAMIDKAVLAHRCSKLIITVYSIAVLLYSTASINLNKQSDDDCRELLIKMELPFGFCESPIYEIVMFVQFVRLIAVASAIGMLNALLVTLMLHIGGQIDLMQQEVEEIFVKDNKRDLSIIIVKSLIDKHHKIIAFSESIESLFTHIALMQFFSNTLIICCIGFLIVTSLGTDEGVRMLVKTLFFYIAITLEAFIFCFAGEYLSNKSKTIGDAVYGSVWYNLKPQDSRILLFMIMRSQRRLTITAGKFMDLSLEGFANSLKASASYISILYAMY	ATGATACCGACTAGCACTGTCAGTCGATCGATTGAAATAGGCCTTCATCTTACTGGAATATGGCCGAATTCTTCGATTTTTTTTAAACTACTTTGGATATTGGTAATGGGAATAGGATTAATCTTCCAGTATTATTACCTTCTGACACATTTCAGCACCAAGGAGTTACCGAATCTGATAGACGGTTTAAGTACTACTTTGCCACATAGTCTCCTTTTCTTCAAACTGATCGTCCTGTGGGCCAATCATCGAATATTCAAAAATATCCTGATAGCGATGTCCAACGATTGGCACAAATATTCCAATATGTATGCCATGATCGACAAGGCGGTCCTCGCACATCGCTGCTCAAAATTGATCATCACTGTTTATTCGATAGCAGTATTGCTTTACAGTACC…
AechOr4	scaffold7	+	2220342	2223141	V	VSRRDKMTAISTVALSVQIGLRFVGIWPNASYALFFRGVWILTTGIVQTFQYWWIIIHLGTDDMSHLMDGLSVTMEYSVMFLKLIILWLNSRIFYDILATMAADWREAAISEIHTMRNKANLSRHFSNVIIGLHSAAAFSYGIGVLVSHSNDYNIDGDKTPAREFTLKLQLPFESDKSPRYELVMCLEFCHQLASSAMTGVLNSLIVTLILHASGQIEILCDALRDVSSDKNNQRFVISIMKELIGKHQKIIVFSDQIEKIFCYIALIQFLSSSLVICCLGFMIVTSISTQDSDTIDSSSLMKAIVFYMAATVEAFIFCFCGEYLSAKSKMISDAAYESIWYDFKPNECKLILFIILRSQRRLTITAGKIMDLSLEGFTSIIKASVSYISLLHAMY	GTATCAAGACGCGATAAAATGACGGCTATAAGCACTGTTGCTCTTTCGGTGCAAATTGGTCTTCGATTTGTCGGGATTTGGCCTAATGCGTCGTATGCGCTGTTTTTTCGGGGTGTTTGGATATTGACCACTGGTATAGTACAGACTTTCCAGTACTGGTGGATTATTATTCATTTAGGAACCGACGATATGTCACATCTGATGGACGGTTTGAGTGTTACTATGGAATACAGCGTGATGTTCCTGAAATTGATTATTTTATGGTTGAATAGTCGTATATTTTACGATATCCTAGCTACGATGGCTGCAGATTGGAGGGAAGCCGCTATCAGTGAAATACATACCATGAGGAACAAGGCAAATCTGTCGCGGCATTTCTCCAACGTGATCATCGGACTT…
AechOr5	scaffold7	+	2228096	2230256	V	MGLKTTISPSVEFGLRAIGIWPGSHSILFRTFWTISLGFAQTFQFKYIVACIETANFLDLVDSVSTTLPYSLLCLKLIILWQNQRLFNDILTSMSRDWRNCHVVAFDVRIMTNKANLSHRCSMLIIGVYSIAVVVYVAVIMEFNSINSKSGRGELFLKMEFPFVYEFSPVYEIVMFIQFVQLLSNAWVIGMLDALIMTLIFHISGQIDIVCQGLLELFSKDYEYKSYKDAKSAVICKHQNVIAFSDNIENLFSNIALMQFFTNTLVICCIAFVILISIDGNKGFNMLLKSLFFYIAITLEAFIFCFAGEYLSNKSKSVANAAYETLWYDAEPSESRNLLILILRSQKRLTLTIGKFNDLSLEVFASILKASASYVSVLLAMS	ATGGGTCTTAAAACAACCATAAGCCCTTCGGTTGAGTTCGGGCTGCGGGCTATTGGGATTTGGCCGGGATCTCACAGCATCTTATTTCGGACTTTTTGGACAATCTCCTTGGGTTTCGCTCAAACATTCCAATTTAAATACATCGTCGCTTGCATCGAAACTGCTAACTTTCTTGATCTGGTAGACAGTGTTAGTACCACGCTGCCTTACAGCTTGCTCTGTTTAAAATTAATTATCCTCTGGCAGAATCAAAGATTATTTAATGACATTTTGACATCGATGTCACGAGATTGGCGTAACTGTCATGTCGTCGCTTTCGATGTACGCATTATGACGAATAAAGCAAATCTTTCTCATCGTTGCTCGATGTTGATTATCGGAGTATACTCGATTGCTGTT…
AechOr6	scaffold7	+	2231225	2235481	V	MIPTSTVSRPVEIGLRLTGIWPNSSIFFRLLWTLVMGTALIFQYHYLLVHFSIKELPNLIDGLSTTLPYNLLFFKLIVLWINNRLFIDILTAMSNDWSEYSNMYAMIDKAILAHRYSKVTIGVYSTAVLLYSTASINFRKQTNGSCRELLIKMELPFEFCNSPIYEIVECVQFVHLMAVASAIGMLDAFMVTLMLHIGGQIDLMQQKVEEICPKNNKYNLPATILRSLINKHHKIIAFSENIESLFSHIALMQFFSNTLIICCIGFLIVTSMGTDEGVKMLVKTLFFYIAIILEAFIFCFAGEYLSNKSRTIGDAVYESVWYTLKPRDCRILLLVIMRSQRRLTITAGKFMDLSLEGFTNSLKASASYVSVLYAMY	ATGATACCGACTAGCACTGTCAGTCGACCGGTCGAAATCGGCCTCCGTCTTACTGGAATATGGCCGAATTCCTCGATTTTCTTCAGATTGCTTTGGACATTGGTGATGGGAACAGCACTGATCTTCCAGTATCATTATCTTCTAGTACACTTTAGTATCAAGGAACTACCGAATTTGATAGATGGTTTAAGCACTACTTTGCCGTACAATCTTCTTTTCTTCAAGCTGATTGTCCTGTGGATTAATAACCGATTATTCATTGATATTCTGACGGCGATGTCCAACGATTGGAGCGAGTATTCTAACATGTACGCTATGATCGACAAGGCGATCCTTGCGCATCGCTACTCAAAAGTGACCATCGGTGTTTACTCTACAGCGGTATTGCTTTACAGTACC…
AechOr7	scaffold7	+	2238357	2242291	V	TSTVALVVQIGLRGIGFWPNTPCALLFRCLWILTIGIVQTLQYWWIVIHFRTDDMSHLMDGLSVTIEYSVMSLKLIILWFNSRIFYDILAAMAIDWREATSSEMHIMMSKANLSRRISNVIVALHAASFVCFGIEVLASYTDDYDDDEIETPVRVFTLKLQLPSQCNESPLYELVTGLEFFHQLVASTTTGVLNSLLITLILHTSGQIEILCDILKNISSEMNNQQLAFSMKEVIGKHQKIITFSDKIEKIFSYIALIQFMSSTLLTCCIGFTVITSIDTQDSDTVDGTALMKAVVFYIAAAVEAFIFCFCGEYLTAKSKMIGDAAYKSVWYDFAPKESKLVLFIILRSQRRLTITAGNMMDLSLEGFTNILKASASYVSVLHAMY	ACAAGCACTGTTGCTCTCGTGGTGCAAATCGGTCTTCGAGGAATTGGATTTTGGCCTAATACGCCGTGCGCCCTGTTGTTTCGGTGTCTTTGGATATTGACCATCGGCATAGTGCAGACTCTCCAATATTGGTGGATCGTTATTCACTTTAGAACTGATGATATGTCGCACTTGATGGATGGTTTAAGTGTCACCATAGAGTACAGCGTAATGTCCCTGAAACTGATTATTTTATGGTTCAATAGTCGTATATTTTACGACATCCTAGCTGCGATGGCTATAGACTGGAGAGAAGCTACTAGCAGCGAAATGCACATCATGATGAGCAAGGCAAATCTATCACGGCGCATTTCCAATGTTATCGTCGCGCTCCATGCGGCATCGTTTGTTTGCTTCGGC…
AechOr8	scaffold7	+	2248525	2251661	V	TSTVALSVQIGLRSIGFWPNTPCALLFRCLWILTIGIVQTFQYWWIIIHLRTDDISYLMDGLSVTIEYSVMSLKLIILWFNSRIFYDVLAAMAADWREATSSEMHIMMSKANLSRRFSNVIIGLHSVAVMCFGIEMLASHTNDADYGIETPVRAFTLKLQLPLQCNESPLYELVMSLEFLHQLASSTATGILNSLLITLILHTSGQIEILCDTLRNISPKMNNQQLTFCMKEAIGKHQKIITFSDKIDKIFSYIALIQFMSSTLLTCCIGFTVITSINTQDSDTVDGTALMKAVVFYMAAAVEAFTFCFCGEYLTAKSKMIGDAAYKSVWYDFAPKESKLVLLIILRSQRRLTITAGNMMDLSLEGFTSILKASVSYVSVLHAMY	ACAAGCACTGTTGCTCTTTCGGTGCAAATCGGTCTTCGAAGTATTGGGTTTTGGCCTAATACACCTTGCGCCTTGTTGTTTCGATGCCTTTGGATATTGACCATCGGTATAGTGCAGACTTTCCAATATTGGTGGATCATTATTCACCTAAGAACTGACGATATATCGTACTTAATGGATGGTTTAAGTGTCACTATAGAGTACAGCGTGATGTCTCTAAAACTGATTATTTTGTGGTTCAATAGTCGTATATTTTACGACGTCCTAGCTGCGATGGCTGCAGATTGGAGGGAAGCCACCAGCAGCGAAATGCACATCATGATGAGCAAGGCAAATCTATCGCGGCGCTTTTCCAATGTTATCATCGGGCTTCATTCAGTAGCGGTGATGTGCTTCGGC…
AechOr9	scaffold7	+	2252820	2255616	V	MLELRKDTIGRASTISESVEVGLRFIGMWPHCAYANINWWTYIVSVAIMQYFQYAFIFTHFDLSDLSVFVDGLSIAFGYSLSFLKLINLWFNRRKFFAILDTMDKDWSDAIHSDVSTMIRYANWSRQCSNLMITTNALAVFFYVIGGLIFRSMIQKNDGSTRELPIKMEFPFKVDNFPIFELILILQFFHDLSVACIIAMLNALLVTLVLHVSGQIDIMLQGFMEISSKHTSRSSLAAIKDLVNRHQRIIDLSDDIEDLFSNIALLQFIWNTLVICCIGFVIVISIGTEEGATTITKSLIFYVAITLEAFVFCYAGEYLSAKSKSISDAAYECLWYDLTPNECRILMFLMLRSQKRLTITAGKITDLSLEGFTTIMKSSASYISVLSALY	ATGTTGGAGTTACGCAAAGATACGATAGGACGCGCAAGCACCATCAGTGAGTCGGTCGAAGTGGGTTTACGTTTTATTGGAATGTGGCCACATTGTGCATACGCGAATATCAACTGGTGGACTTATATCGTGTCAGTGGCAATAATGCAATATTTTCAGTATGCGTTTATTTTCACACACTTCGACCTCAGCGATCTCTCGGTTTTTGTAGATGGTCTAAGCATCGCATTCGGCTACAGTTTGTCGTTCCTTAAACTGATCAATCTGTGGTTCAATCGTCGAAAGTTTTTCGCCATTCTGGATACAATGGATAAAGATTGGAGCGATGCAATTCATTCGGACGTGTCCACAATGATCAGATACGCCAACTGGTCGCGTCAATGTTCCAACTTAATGATC…
AechOr10	scaffold7	+	2256462	2258603	V	MKRTSTISRPVEIGLRFIGMWPDSAYATLYWLFYMATMVVVQYYQYTYVFTHFDLSDISLLMDCLGLTLAYTLAFLKLFVLWWNRRTFYYIVKAMKKDCVINNSYECTMMSVADLSHRCTNVMISINALAAFFLSIGEHLLQSMGDVNGVDNNSRELPIKMEFPFDVSESPIFECFLIGQFLYELVLASIVGMMNALLVSLILHVSGQIDIMQQDINEISNSKYDPSLSLIVIKALICKHQKIITLSENIENLYTYIALMQLLWNTLVICCTGFVIIITIGTNASATTSIKSVSFYIAITLEVFILCFAGEFLSAKSRSISDAVYESLWYNMPPTNSRILSFMILRSQKRLTITAGKVVDLTLEGFTNIMKASASYVSILNAVY	ATGAAGCGCACAAGTACCATCAGTCGCCCAGTCGAAATTGGCCTCCGTTTCATTGGTATGTGGCCGGATTCGGCCTATGCGACTCTTTATTGGTTATTTTATATGGCGACGATGGTGGTAGTGCAATATTATCAATATACATATGTTTTTACTCATTTTGATCTGAGTGATATTTCGCTCCTCATGGACTGTCTTGGTCTTACTCTGGCATATACTCTCGCCTTTCTTAAACTTTTTGTCTTATGGTGGAATCGCCGGACATTTTATTATATTGTAAAGGCGATGAAAAAAGATTGCGTTATCAATAATTCGTATGAGTGCACGATGATGAGCGTAGCGGATCTATCGCATCGCTGCACAAACGTGATGATTAGTATCAACGCCTTAGCTGCCTTTTTC…
AechOr11	scaffold7	+	2259986	2261848	V	MKRANTISLSVEIGLRFIGMWPDSAYPNLYWFSYMTTIAIMQYYQYTYIFVHFDLNDLWLLMDCLSLTLAYSLAFLKLLVLWWNRRIFYYILKAIDEDWSECVINDSYKSTMMSMADLSRRFANVSFSIYAFSAFSLSIGEHLLQSMDDQFGNSSRELPIKMKFPFDVSRSPIFECFLIGQFLYDLVIACVVNLINALLVALILHVSGQIDIMQQDLFEISNKKYDRNTFLPVIKSFICNHQRIIILSESIENLYTYIALMQILWNTLVMCCTGFVIIIIVRSGEDTTNLIKSVSYYITIILEVFVYCFAGEFLSAKSKSISNAVYEALWYNMPPSDSRIILFMILRCQKRLTITAGRFIDLTLEGFTSIVKASVSYVSVLNAM	ATGAAGCGTGCAAATACTATTAGCCTGTCAGTTGAGATCGGCCTCCGTTTCATCGGCATGTGGCCGGATTCGGCTTATCCGAATCTTTATTGGTTTAGCTATATGACAACAATAGCCATAATGCAATATTACCAATATACGTATATATTTGTACATTTTGACTTGAACGATCTTTGGCTTCTCATGGACTGTCTTAGTCTTACTCTAGCATACAGCCTCGCCTTTCTCAAGCTACTTGTTCTATGGTGGAATCGTCGGATATTTTATTATATTTTGAAGGCGATAGATGAAGATTGGAGTGAGTGTGTTATTAATGATTCGTATAAATCCACGATGATGAGCATGGCAGATCTGTCGCGCCGTTTTGCAAATGTATCGTTCAGTATTTATGCCTTCTCT…
AechOr12	scaffold7	+	2265178	2267091	V	MKRANTISFSVEIGLRFIGMWPDSAYPNFYWFSYMTTVAIVQYYQYTYIFVHFDLNDLWLLMDCLSLTLGYSLAFLKLLVLWWNRRIFYYILKAIDEDWSECVINDSYKSTMVSMADLSRRFANVSFSIYAFSAFFLSIGEHLLQSMDDQFGNSSRELPIKMEFPFDVSKSPIFECFLIGQFLYDLVIASVVNLINALLVALILHVSGQIDIMQQDLFEISNKKYDSSTFLPVIKSLIGKHQKIITLSESIENLYTYIALMQVLWNTLVMCCTGFVIIIVVSSGEDTTNLIKSVSYYFAIMLEVFVYCFAGEFLSAKSKSISNSAYEALWYNMPPSDSRIILFMILRCQKRLTITAGRFMDLTLEGFTSIVKASVSYISVLNAMY	ATGAAGCGTGCAAATACTATTAGCTTTTCAGTTGAGATCGGCCTCCGTTTCATCGGCATGTGGCCGGATTCGGCTTATCCGAATTTTTATTGGTTTAGCTACATGACAACAGTAGCCATAGTGCAATATTACCAATATACGTATATATTTGTACACTTTGACTTGAATGATCTTTGGCTTCTTATGGACTGTCTTAGTCTTACTCTAGGATACAGCCTCGCCTTTCTCAAGCTTCTCGTTTTATGGTGGAATCGTCGGATATTTTATTATATTTTGAAGGCGATAGATGAAGATTGGAGTGAGTGTGTTATTAATGATTCGTACAAATCCACAATGGTGAGCATGGCAGATCTGTCGCGCCGTTTTGCTAATGTATCGTTCAGTATTTATGCCTTCTCT…
AechOr13	scaffold7	+	2270340	2272468	V	MKRTSTISRLVEFGLRLIGMWPDSAYPNLYWSMYMTMLGLYQYFQYSYIVTHFDTSNLSILTDCLGLALANTSAFLKLFFLRWNRRTFYNIVAAVKRDWNDRVVSNSYSTMMAIANQSSRYSVVLIGLHFLTGFSLSIGAYMFRTINTDSEASTREFPVKMQFSFVVSESPVFECILFGQIFFLMLIAPVVGMINALLATLILHVGGQVDIMRQAIMDVHSNDKLDTSLTVLRDLIHRHRKIITLSNDIETLFSFIALLQLLWNTLIICFCGFMIILTLSSNKGIMVLIKSMFLYTVKTLEVFVFCYAGEFLSSKSKSISDAIYESLWYNMIPSDSRILLLIMVRSQKRLTITAGKIFDLTLEGFMSVMKASASYMSVLHAMY	ATGAAACGTACAAGCACTATTAGTCGTTTGGTCGAGTTTGGTCTTCGTTTAATCGGCATGTGGCCGGATTCGGCTTATCCGAATCTCTATTGGTCTATGTATATGACAATGCTAGGGTTATATCAATATTTTCAATATTCGTACATTGTTACGCATTTTGACACAAGCAATCTTTCAATTTTAACGGATTGTCTGGGTCTCGCCTTGGCGAATACATCCGCCTTTCTTAAATTATTTTTTTTGCGATGGAACCGGAGGACATTCTATAATATCGTGGCAGCAGTGAAAAGAGACTGGAATGATCGCGTTGTCAGCAATTCTTATTCCACTATGATGGCAATCGCGAATCAGTCAAGTCGTTATTCTGTCGTGCTAATTGGCCTTCACTTTCTAACTGGC…
AechOr14	scaffold7	+	2273305	2275498	V	MLRSTVSPLLKMGLSLIGIWPGASYGTLCWFFYMTTLVVMQYFQYSYVYEHFDFNNLTKLMDGLGLTLDYTLTILKLISFWFNRRIFADILIAMDDDWKDNRTNLRECVMMNKANLAHRCSNAMISVNALATFLYFIESHVRGYTRSKNGQFRRFPIQVQFPFEVYKTPVYELVGVGLFFHVLKTAIIIAILNALILTLVLHVSGQIDIMCQELKAIPSMIKSSSVSTKSLVVRHQKIISLSKNIESFFSFVALLQFVWNTFVICAIGFMVSLGMNMTSKFEILVQFIIPYFAVTIEAFVFCFAGEYLSTKSKAIGDAAYETVWYELSTSECRILLFVILRSQKQLTITAGKVMNLTLEGFTNVMKASASYISVLYAMY	ATGTTAAGAAGTACCGTCAGCCCGTTGTTGAAGATGGGTCTTAGTTTGATCGGTATATGGCCTGGTGCCTCATACGGGACGCTTTGTTGGTTCTTTTATATGACAACTCTCGTTGTGATGCAGTACTTTCAGTATTCTTACGTCTACGAGCATTTCGATTTCAACAATCTGACCAAGCTGATGGACGGATTGGGTCTCACTTTGGATTACACCCTGACAATATTGAAGTTGATCAGCTTCTGGTTTAATCGTAGGATATTCGCGGATATTTTGATCGCAATGGATGACGATTGGAAGGATAACAGAACTAATTTGCGTGAATGCGTGATGATGAACAAGGCTAATTTGGCGCACCGTTGTTCTAATGCCATGATATCCGTTAACGCTCTTGCCACTTTT…
AechOr15	scaffold7	+	2276865	2278791	V	MLTSTVSPLLKLGLCLIGMWPGFSCRTFFWFFYMATLIVMQYFQYSYFFAQLGTNDFSKLMDGLSITLDYTLTFLKLLSLWHNRRIFSDILGAMNDDWNNCSTHTCMMMNKANLAHRCSNVMLTLNSLSVIFYFAGNYVSHRTSSTDFREFPIQIQFPFHATDSPIFEFIVLGLFLHVWETAIVIALLNSLILTLVLHVSGQIDIMCQGLREISTTQKSHPSAMRSLIEMHQRIISLSKNIDNFFSFVALIQFVWNTIVICSIGIMIMISLSTDVEGKSGLLIQSIVPYIAVTLEAFVFCFAGEYLSTKSKSISDAAYETLWYDLSTSECRILLLIIVRSQKRLTITAGKIMDLTLEGFTSVMKASASYMSVLHVMY	ATGTTAACAAGTACTGTAAGCCCTTTGCTGAAACTCGGCCTTTGTTTGATCGGCATGTGGCCTGGTTTTTCGTGTAGAACATTTTTTTGGTTCTTTTACATGGCCACTCTCATCGTCATGCAATACTTTCAGTATTCATACTTTTTCGCACAATTGGGCACAAACGATTTCTCTAAGTTAATGGATGGTTTGAGCATCACTTTGGATTACACTCTGACGTTTCTGAAGCTATTAAGCCTTTGGCATAATCGTCGAATATTCTCTGATATTTTGGGTGCGATGAACGATGACTGGAATAATTGTTCCACGCATACGTGCATGATGATGAATAAGGCCAATCTGGCGCATCGATGTTCCAACGTCATGTTAACCCTTAACAGTTTGTCTGTTATTTTTTAT…
AechOr16	scaffold7	+	2281043	2283732	V	IMSTVSPAVKIALQCLGIWPDVSHSTIYWLSFMSSMLIVQYFQYSYIFDHLSASELSNLIDGLPMTFNYSLTLFKLSSLWINRRILYKILATMDNDWCECINIEQHLYIMTIKANISHFISNALLSFTAIVGVLYLLGEYAVRFVFLIENYNDTMKQLPLRLQFPFETQHSPIFEFLVVTIFLQAMIHVCTVAILNGLIFSLVLHASGQIDIVCQEFKDISKNTLLHRSSLGMLIERHNKIISFSEDVEKLFSFFALMQIVLNTLTMCCLGFFTIICIHNEIAVFLLVKAILSYCVIMSEAFVICFAGEHLTLKGKLIANATYETLWYDMPINTGRIMMFIIMRSQKRLTITAGKMMDMSFETFTNIMKATASYISVLNAMY	ATCATGAGTACTGTCAGTCCGGCGGTGAAAATAGCGCTTCAATGTCTTGGCATATGGCCAGATGTGTCACATTCTACTATTTATTGGCTAAGTTTTATGTCAAGCATGTTGATTGTACAGTACTTTCAATATTCGTACATATTTGATCATTTAAGTGCTAGTGAACTATCAAATCTTATTGATGGTCTGCCTATGACTTTTAATTACAGTTTGACATTGTTTAAGCTGTCCAGTTTATGGATAAATCGTCGGATACTTTATAAAATTCTTGCTACTATGGATAATGACTGGTGCGAATGCATCAATATTGAACAGCATTTGTATATAATGACAATCAAAGCAAATATATCGCATTTCATCTCTAACGCTTTATTGAGCTTCACTGCGATTGTTGGTGTA…
AechOr17	scaffold7	+	2286611	2289323	V	MLITSTVSPALRFGLRFFGFWPGVSYSTVYWLSFMSSMLIIQYFQYLYTFDHLKISELSNLADSSLFTLDYSLTCFKMAGLWMHRRVLHKILADMDNDWCECTNIEKHLYMMTIKANISHFFFNALLSCNMIITIIYLLGDYIICSVFLNENYNNTVRQLPIKIQFPFEIQQSPKFEFIAVIIFIHTLLQVWTNTIVNGLVFTLALHVSGQIDIICQEFKNISKNTFCYGSSISSLGMLVERHKRVISFSENMERLFSFIALMQVVWNTLVICCLGCLFIISIHNETGIFALMKTVFAYFAITMEPFIICFAGEYLTHKSKLIASATYEMLWYDMPSNYSKIIVFIIMRSQKRLAITAGKMMDMSFETFTNIMKASASYVSVLIAMY	ATGTTAATTACAAGTACCGTCAGCCCAGCGCTGAGATTCGGTCTTCGTTTCTTTGGCTTTTGGCCGGGTGTGTCGTATTCTACAGTTTATTGGTTGAGTTTTATGTCAAGTATGCTGATTATACAGTACTTCCAATACTTGTATACGTTTGATCATTTGAAGATCAGCGAGTTATCAAATCTTGCTGACAGTTCGCTTTTTACTCTAGATTACAGTTTAACATGTTTTAAAATGGCTGGTTTATGGATGCATCGTCGAGTTCTTCATAAAATTTTGGCCGATATGGATAATGATTGGTGCGAATGTACTAACATTGAGAAACATTTGTATATGATGACAATTAAAGCTAATATATCGCATTTCTTCTTTAACGCTTTATTAAGTTGTAATATGATTATT…
AechOr18	scaffold7	+	2290726	2293547	V	IMSTVSPTVKIGLRLLGIWPYSTTYWFSFMSSMLIMQYFQYLYIFEHLSMSELPNLVDELPMTLDYSLTIFKLTSLWIQRRDLHKILATMDNDWRECININHHLYIMTIKANISHFISNTLLSFTAIVAALYFLGEYAIRFVFLIEDYNDTSRQLPLKLQFPFETQQSPMFELLAITIFLHVMLHVCTVAILNGLIFTLVLHASGQIDIICQEFKNISKNTLLYGSFVPSFGMLIERHNKIISFSKNIEQLFSFIALMQVVWNTLVICSIGFVFIVSIHNEVSVFVLVKTLFAYCVITIEAFIICFAGEHLSLKSKLIANATYETLWYNMPLNTEKIIIFIIMRSQKRLTITAGKMIDMSFDTFTNIMKASASYISVLNAIY	ATCATGAGTACTGTCAGCCCGACGGTGAAAATTGGCCTTCGACTTCTCGGCATATGGCCATATTCTACTACTTATTGGTTCAGTTTTATGTCGAGTATGTTGATCATGCAGTACTTCCAATATTTATACATATTTGAACATTTGAGTATGAGCGAGCTGCCAAATCTTGTTGATGAACTGCCTATGACTCTTGACTATAGTTTGACAATTTTTAAATTAACAAGCCTGTGGATACAACGTCGAGATCTTCATAAAATTCTTGCTACTATGGATAATGATTGGCGTGAGTGCATCAATATCAATCATCATTTATATATAATGACAATCAAAGCGAATATATCGCATTTTATATCTAATACTTTATTGAGCTTTACTGCTATTGTTGCTGCACTTTACTTC…
AechOr19	scaffold7	+	2294526	2296892	V	MTITSTISPALKFGLCFFGFWPGVPYSTIYCLSFMSSMLIIQYFQYLYIFDHLKISELSNLIDSSIITLDYSLTFFKLIGLWIHRRILHKILKDMDNNWHECINIDQHLYTMTTKANIAHFFSNALLSCNAIITVIYLLGDYVIRSVFLNENYNNTVRQLPIKIQFPFKIQQSPVFEFIAVIIFLHTILQVWTNTILNGLIFSLALHISGQIDIICEELKNFSKNSLCYGSFTSSLGMLVEKHKRVISFSDNMERLFSFIALMQVVWNTLVICCLGFAFIMSIHNKTGVFALMKAVFAYLAITLEAFIICFAGEYLSYKGKLIASATYGTMWYNMPSSHSKIIVFIIMRSQKRLAITAGKMMDMSFETFTIIMKASASYISVLIAMY	ATGACAATTACGAGTACCATCAGCCCAGCGCTGAAGTTTGGTCTTTGTTTTTTTGGCTTTTGGCCAGGTGTGCCGTATTCTACCATTTATTGCTTAAGTTTTATGTCAAGTATGCTGATTATACAGTACTTTCAGTATTTGTACATTTTTGATCATCTAAAGATTAGTGAATTATCAAATCTTATTGACAGTTCGATTATTACTCTGGATTACAGTTTGACGTTTTTTAAATTGATTGGTCTATGGATACATCGTCGAATCCTTCATAAAATTTTGAAGGATATGGATAATAACTGGCATGAGTGCATCAACATTGACCAACATTTGTATACGATGACAACTAAAGCTAATATAGCGCATTTTTTTTCTAACGCTTTATTAAGTTGTAATGCGATTATT…
AechOr20	scaffold7	+	2297896	2300196	V	QMITSSISPALKVGLRFLGMWPGDSYSTIHWLSFMLSMLIIQYFQYLYIFGHLKMSELSNLVDGLIVALDYSLTLFKLTSLWAHRRVFHKILIAMDNDWRECINEDKHLYLMTIKANIARFTSNILLSVNAVVAVLYLLGDYVIRFVFFTENQNNTLRQLPIKIQFPFETHQSPTFEFLVITLFLHVAIHACTIAILNGLMLTLVLHISGQIDIMCHEFRNISKGSLLDGSFESFFGLLIEKHNKIIIFSNNIETLFSFIALMQVVWNTLVICCLGFIIVISIYNETGIFVLVKTVSGYFVIMIEAFVICFAGEYLSLKGKLIANAIYESLWYDMPSNKNKIIVFIIMRSQKRLTITAGKMMDMSLETFTRIMKASASYISVLNAMY	CAAATGATCACATCTAGTATTAGTCCAGCATTAAAAGTTGGTCTCCGATTTCTTGGCATGTGGCCAGGTGATTCATATTCTACCATTCATTGGCTGAGTTTTATGTTGAGCATGTTGATTATACAGTACTTCCAATATTTGTACATATTTGGTCATTTAAAGATGAGTGAGTTGTCAAATCTTGTTGACGGTCTGATTGTGGCTTTAGATTACAGTTTGACGTTATTTAAATTGACCAGTCTGTGGGCACATCGTCGAGTTTTTCATAAAATCCTGATTGCTATGGATAATGATTGGCGCGAGTGCATCAATGAGGATAAGCATTTGTATTTAATGACAATCAAAGCGAATATAGCACGTTTTACGTCTAACATTTTACTGAGTGTTAATGCGGTTGTC…
AechOr21	scaffold7	+	2305401	2307735	V	MVITSTVSPVLKIGLQIFGIWPRVSYSTIQWLSFTLSTLIIQYFQYLYIFEHLKISELSNLIDGLTVTLEYSLTLFKLIGLWIHRQVLHQILVAMDNDWRECINMDKHLYMMTIKANIAHFISNALLSVNATVALLYLLGDYVIRFVFLNEDQNHTLRQFPIKIQFPFETQQSPMFEVLVVTISLHVMLHVSILCILNGLVLTLVLHVSGQIDIMCYEFRKISRSTLLHESVVSLFGILIERHNRIISFSENIEKLFSFIALMQVVWNTLVICFLGFFIIICIHSETDVFVLIKTVLSYFAIMAEAFIICFAGEYLSLKGKLIANAIYESLWYDIPSRQSKIIIFIIMRSQKRLAITAGKMMDMSFDTFTNVMKASVSYISVLNVMY	ATGGTAATTACAAGTACTGTCAGCCCAGTGCTGAAAATTGGTCTTCAAATATTCGGCATTTGGCCGCGTGTTTCGTATTCTACCATTCAATGGCTGAGTTTTACGTTAAGCACATTGATTATACAGTACTTTCAGTATTTATATATTTTTGAACATTTGAAGATCAGCGAGCTTTCGAATCTCATTGACGGTTTGACTGTAACTTTAGAATACAGTTTAACGTTATTTAAATTGATTGGTCTATGGATACATCGTCAAGTTCTTCATCAAATCTTGGTTGCTATGGATAATGACTGGCGCGAGTGCATCAATATGGATAAACATTTGTATATGATGACAATTAAAGCCAATATAGCACATTTTATTTCTAACGCTTTATTGAGTGTTAATGCGACCGTT…
AechOr22	scaffold7	+	2308920	2312584	V	TSTVSPVLKIGLQLLGVWPGVSIPYWLIYICSILIIQYFQYRYVYEHFKISELSNLVDSLPASLDYSLTIFKVVILWIHRRVIYQLLAAMDNDWHECVDIDQHLYMMTIKANTSHFYANVMTSIYIIVGVFYLLSGYVVRFVYEIEDYNNTLREFPIKVHFPFENQQSPIFELLALTLFLHVLLNTSTVSIVNALIFTLVLHVSGQIDILCQEFKTISAKVLPDKTSTSTLGVLIERHNRVFWFSDNIETLFSFIALMQVIWNTLVICSLGFIIIISFYIETGVTTILKSIFAYLAVILEVFILCFAGEYLNLKSKSIADAAYESFWYDLPLNQRKILMFIIMRSQKQLMITAGRITSLSLTTFTSIIKASASYVSVLHAMY	ACAAGTACCGTCAGTCCGGTATTGAAAATCGGTCTTCAATTGCTTGGTGTGTGGCCGGGTGTGTCCATTCCCTATTGGCTAATTTATATATGTAGCATACTAATTATACAATACTTTCAATATCGATACGTATACGAGCACTTCAAGATCAGTGAGCTTTCAAATCTTGTCGATAGCTTACCCGCGTCTTTAGATTACAGCTTGACAATTTTTAAAGTAGTTATACTTTGGATACATCGTCGAGTCATTTATCAACTCTTGGCTGCTATGGACAATGATTGGCATGAATGCGTTGATATTGATCAGCATTTGTATATGATGACAATCAAAGCCAATACATCGCATTTTTATGCTAATGTTATGACTAGTATTTATATAATTGTTGGGGTGTTTTATCTT…
AechOr23	scaffold7	+	2317496	2320211	V	TSTVSPVLKIGLQLLGVWPGMSISYWLINIFSILILQYYQYRYVFEHFKISELSDLVDSLSAALSFSLIILKITTIWIHRGVLHQLLAAMDNDWHECIDTDHLYMMTIKANISHFYSNVMFSINILAAVSYFFGGYAIRFVYQSGDYNNTLRQFPIKVQFPLKAQQSPIFELLAVTQFLLMLFNSYMLFVINALISTLVLHISGQIDILCQEFKIISAKTLRYKTSTSMLDILIERHNRVFWFSDNIENLFSFIALMQVVWNTLVICGLVFIIIISFHIETGVSVIIKSVFSYLAVIVEIFILCFAGEYLNLKSKSIADAAYGSFWYDLSSNNKKIIPFIILRSQKQLVITAGKITNLSLETFTSIMKASASYVSVLHAMY	ACAAGTACTGTTAGTCCGGTGTTGAAGATCGGTCTTCAATTACTTGGTGTGTGGCCGGGAATGTCCATCTCATATTGGCTAATTAACATATTTAGCATACTGATTTTACAATATTACCAATATCGATACGTATTCGAACATTTCAAGATCAGCGAGCTTTCAGATCTCGTTGATAGTTTATCAGCAGCTTTATCTTTTAGCTTAATAATTCTTAAAATAACCACTATTTGGATACATCGTGGAGTCCTTCATCAACTTCTCGCTGCTATGGACAATGATTGGCATGAATGCATTGATACTGATCATTTATATATGATGACAATCAAAGCTAATATATCGCATTTTTATTCTAATGTTATGTTTAGTATTAATATACTTGCTGCAGTGTCTTACTTTTTC…
AechOr24	scaffold7	+	2324868	2328306	V	MIVTSTVSPVLKIGLQVFGVWPGKSHSIPYWLIYIFSILIVQYFQYRYVFEHFKISEISNLVDSLPAALDYSLTILKVTSLWIHRRVIHQLLTAMDKDWQECVNIDYHLYVMTVKANTSRFCSNIMFSINTIALVSYLLSGYAIRFIYLSGDYNNDTLRQLPIKVQFPFETQQSPIFELLAIILFLHVTLNSCTLSILNALISTLVFHVSAQIDILCQEFKNLSAKILPHKTSTSTLALLIERHNRIFLFSDKIEKLFSFIALMQVIWNTFIICSLGFIIIISLYVETGVITIIKTIFTYLAVIVEVFILCFAGEYLNFKSKLIANAAYESLWYDLLSNQKKIITFVIMRSQKQVTITAGRIMSLTLETFTSILKASASYVSVLHAMY	ATGATAGTTACGAGTACTGTCAGTCCAGTGCTGAAGATTGGTCTTCAGGTGTTTGGTGTGTGGCCGGGCAAGTCACATTCCATCCCATATTGGCTAATTTATATATTTAGCATACTGATTGTACAGTACTTCCAATATCGATACGTATTCGAGCACTTCAAGATCAGCGAGATTTCGAATCTCGTCGATAGCTTACCCGCGGCTTTAGATTACAGCTTAACAATTCTCAAAGTAACCAGTCTTTGGATACATCGTCGAGTCATTCATCAGCTTCTAACCGCTATGGATAAAGACTGGCAAGAGTGCGTCAATATTGATTATCATTTGTATGTAATGACAGTCAAAGCCAATACATCACGTTTTTGTTCTAATATTATGTTTAGTATTAATACTATTGCT…
AechOr25	scaffold7	+	2330484	2333393	V	MIITSTVSPLLKIGLRLLGVWPGVSYCIPYWLIYVFSILIVQYFQYQYVFKHFKISELSNLVDSLPAALDYSLTMIKVITLWIHRRIIHQLLTIMDKDWRESVNINQHLYVMTIKANKSQFCSNIMFSINTIATVLYFLSYGYAVRFVYSSGDYNDTLRELPIRVQIPFKTPQSPIFELLVVIQFVHVMLIGWTLFIINALISALVFHVSGQIDILCQEFKNISTKVFPHKTCTSALAILIERHNRIFLFCDKIEKLFSFIALMQVVWNTFIICSLGFIIIISFYIETGGITIVKIIFTYLAIIMEVFVLCFAGEYLNFKSKSIANAVYESLWYDLLTNQKRTLTFIIMRSQKQVMITAGRITSLSLETFTSILKASASYVSVLQAMY	ATGATAATAACGAGTACTGTGAGTCCGTTGCTGAAGATCGGTCTTCGATTGCTTGGTGTGTGGCCGGGTGTGTCGTATTGCATCCCATATTGGCTAATTTATGTATTCAGCATACTCATTGTACAGTACTTCCAATATCAATACGTATTCAAGCACTTCAAGATCAGCGAGCTTTCAAATCTCGTTGATAGTCTACCCGCGGCTTTAGATTACAGTTTAACAATGATTAAAGTAATCACTCTTTGGATACATCGTCGAATCATTCATCAGCTTCTAACTATTATGGATAAAGACTGGCGAGAGAGCGTCAATATTAATCAACATTTGTATGTAATGACAATCAAAGCTAATAAATCGCAGTTTTGTTCTAATATTATGTTTAGCATTAATACAATTGCT…
AechOr26	scaffold7	+	2336666	2340108	V	MIRSTVSPVLKIGFQFFGIWPDVSYSTVHSMSIISSVLIIQYFQYLYIFKHFKISEISNLNESLNLTFIYGLTVFKLIYLWIRRQVFRQILVAMDNDWRECINMDKYLYIMTIKANLAHFISNSILSISVIIAIPYFLGEYIIHSVFLTEDQNNTLRPLPMKIQLPFDTQQSPIFEIVYVTLFLHSIIIFVYMVSIVNGLILTLVLHVSGQIDIMCHEYKNISKSISLHESTVSLFRMLIERHNRIISFSKNIEKLISFIALMQVVLDTLIICGLGFFIIISIHNEMGVFMVIRTIFAIVLILAEVFIICFTGEHLNYKSKSIVNAAYELTWYDIPSHQSKMLILIIMRSQKQLTISAGKMMDMSFETYTNIIKTSVSYISIMNALY	ATGATCAGAAGCACTGTTAGCCCAGTGCTGAAAATTGGTTTCCAATTTTTCGGCATTTGGCCGGATGTCTCGTATTCTACCGTTCACAGTATGAGTATTATATCAAGCGTGCTGATCATACAGTACTTTCAATATTTGTACATTTTTAAACACTTCAAGATCAGCGAGATTTCGAATCTCAATGAAAGTTTGAATTTAACTTTTATATACGGCTTGACGGTATTTAAATTGATTTATCTGTGGATACGTCGTCAAGTTTTTCGTCAAATTCTGGTTGCTATGGATAATGATTGGCGCGAGTGCATCAATATGGATAAATATTTGTATATAATGACAATTAAAGCCAATTTAGCACATTTTATTTCCAATAGTATATTGAGTATTAGTGTGATTATTGCG…
AechOr27	scaffold7	+	2345328	2347464	V	VAKSTVSPALKFSLRLLGVWPEVSYSIFYWLIFMSSILIIQYFQYLYILEHFKISEFSNLIDGLSLTLDYSLTFVKLVSLWIHRRVFHKILTAMDNDWRECINIDEHLNMMTIKATVSHFYSNAMLSFNGVAAVLYVLGDYAIRFVYTSKDHNDTLRQLPIKVLLPFETEQSPIFELLVAIMFLHIILVSLLVAVLNGLIFTLVLHVSGQIDIICQEFKNISENAFPYQSSAFTLGVLIKKHNKVYSFSENIEELFSFIALMQVVCKTLVICCLGFVIIISVHNEIDFYLFVKAAVAYIAVMIEIFIICFAGEYLSLKSKSVADAAYKSLWYDMPINQTKIISFVIMKSQRRLSITAGKMMDMSFEALTNIMRASASYVSVLYAIY	GTAGCCAAGAGTACCGTTAGTCCGGCGCTGAAATTCAGCCTTCGGCTGCTTGGTGTATGGCCGGAAGTGTCATATTCTATTTTTTATTGGCTGATTTTTATGTCAAGTATATTGATTATACAGTATTTTCAATATCTGTACATACTTGAGCACTTCAAGATCAGCGAGTTCTCAAATCTTATCGATGGCTTATCTTTAACTTTAGATTACAGTTTGACATTTGTTAAATTGGTCAGCCTATGGATACATCGTCGTGTTTTTCATAAAATCTTGACTGCTATGGATAATGATTGGCGCGAGTGTATCAACATCGATGAGCATTTGAATATGATGACAATTAAAGCCACTGTATCTCATTTTTATTCTAATGCTATGTTGAGTTTTAATGGTGTAGCTGCA…
AechOr28	scaffold7	+	2353460	2355696	V	MRATSISTSVEIGLRFVGIWPGLQYGTITWFAYMMSLVFALYFQYVYIFDHLDINNISNLVDALSITLAYSLGFLKLISLWLNRRLFYDIVLTMEEDWNNNNIYDKSVSCIMASNANLSRRCSNVLISINAAAAICYSVTNFLRLSDFKEDLNISSRVLPIKMKFPFKIDVSPLFELLAVGQILHVVSIATLVGMMNCLIITLVLHVSGQIDILRRELLTICGNGISQRDSIVTSVRLMIIRHQKIITLSDNIEELYSDIALMQFLSNTVVICCIGFTIIASLVRDGATVVILKSAIFYVAVTLEAFIFCFAGEYLSAKSKSVGDAVYEALWYNMTPAECRILLFVILRSQKRLTITAGNIMDLSLEGFTNVMKASASYMSVLHAMY	ATGCGCGCAACTTCCATCAGTACTTCCGTTGAGATCGGACTTCGCTTTGTCGGAATCTGGCCGGGTTTGCAATACGGAACCATCACTTGGTTTGCATACATGATGAGCTTAGTATTTGCGCTGTACTTTCAGTATGTGTACATCTTCGATCACCTTGACATCAACAATATCTCGAATCTTGTCGATGCACTTAGCATTACGTTGGCTTATAGTCTCGGTTTTCTAAAGTTGATCTCTCTCTGGTTGAATCGCAGGCTTTTTTATGATATCGTGTTAACGATGGAAGAAGATTGGAATAACAATAATATTTACGACAAATCGGTATCGTGTATTATGGCGAGTAATGCCAATTTGTCACGTCGTTGTTCGAACGTGTTGATTAGCATTAACGCTGCAGCC…
AechOr29	scaffold7	+	2358478	2361525	V	ILDGTVSRSIEIGLRVIGVWPNSSFTVLRRAFWMITFTMAQTFQYRYFVIHVRTDDLSHLMDGLSTTMSYSLLLLKLTIFWLNRRIFHDILTIMSQDRSECVTEWAIYSMSRTTDVSHRSSNLIIGLYSMSVFIYGTGVLVAHSDESDEQLAVHARELFLKMELPFESNASPTYELVMITQFFHQLSAATIVGVINALIVSLILHVGGQIDIMCQGLVEISSDDTFDLQTSTIKALIRRHQRIISLSADIETLFSYIALMQFLWNTLVICCLGFLIVTSIGDTQGSTMLIKSLFFYVVITLEAFIFCYAGEYLSDKGRMIGNAAYETKWYKLNPTQSRILLLLILRSQRKLTITIGKFMELSLERFTTIIKASASYVSVLHAMS	ATCCTCGATGGCACTGTTAGTCGTTCAATCGAGATCGGTCTTCGCGTGATCGGCGTTTGGCCCAATTCGTCTTTCACGGTCCTTCGTCGCGCTTTTTGGATGATCACTTTTACGATGGCACAGACCTTTCAGTATCGATATTTCGTTATACACGTTCGTACGGACGATCTCTCGCATCTGATGGATGGTCTTAGCACTACGATGTCCTATAGCCTCCTATTATTGAAACTTACAATATTTTGGCTCAATCGACGGATATTCCACGACATTTTGACGATAATGTCCCAGGATCGGAGCGAATGCGTGACTGAATGGGCCATCTATTCAATGTCAAGGACAACCGATGTATCGCATCGGTCTTCCAACTTGATCATTGGCCTTTATTCGATGTCAGTGTTT…
AechOr30	scaffold7	+	2362713	2364622	V	MENEIDSTNIVCWSVQYGLRMIGVWPGTSCAILLKVLSISSMIVFQIFQYQHVIVHFEEEDLMILMDALSVTFAYTLLLIKMLIFAFNSRLLNEIITCMIKDWKECNISDEYTMTRIAYVSRWVSNIIICSHMTSVFLYAIGTIMKIKNENQTDVRELIIKMEIPFKIESTSVHVAVLVSQFIHQTSAAGMVGVINSLLIILVLHVCGQIDIIRQKLSEITQKNIERKNIEGGNENVVKDLIVRHQQIITFSKNIEDLYSNIALVQFVSNTLVICCLGFLIVISIGTPGGSMMLVKSVFFYFVMSLEAFVYCFVGQHLSTKSEMIGDSVYESFWYELSPSQNRDIYIMIIRSQQHLTLTIGKVMELSLRQFANILKASASYVSVLHAMY	ATGGAGAACGAGATAGATTCGACGAATATCGTGTGCTGGTCTGTGCAATACGGTCTTCGTATGATAGGTGTATGGCCGGGCACGTCGTGTGCAATTTTACTTAAAGTCCTCAGCATATCATCAATGATCGTATTCCAAATCTTTCAGTATCAACACGTAATTGTGCATTTTGAAGAGGAAGATTTAATGATTCTCATGGACGCATTAAGCGTAACTTTCGCTTATACCCTTTTGCTTATCAAAATGCTTATTTTTGCATTTAATTCTCGTCTGCTGAACGAAATTATAACATGCATGATTAAAGATTGGAAGGAATGCAATATTTCGGATGAGTACACAATGACCAGAATAGCTTATGTATCTCGTTGGGTCTCCAACATTATAATTTGCTCACACATG…
AechOr31	scaffold7	+	2367061	2368951	V	MNNEIKSANTICRSVEFGLRMIGVWPDTSCAIFRRVCCISSMAIFQTFQYWYLIMHFGESNIFLLMDVISATLTYSLLFVKLIIIIFNVRLLDDMIVHMVEDWKKRDISDEYMMNRMAYVSRWFSNLIICSHAVSVFFYAMGTLLPHRNSNQTDARELILKMELPFEIETTSVYLTVLITQFVHQVSAASMLAVLNCLLLTLVLHACGQIDILRQKLSEITRKNTKQHMNDIAKILIIRHQKIISFSKNIETLFSNIALIQFVSITLVLCSLGFVIVTSIGVPGGSPMLVKSVFFYILVNMEAFIICFLGEYLSTKSKMIGDAAYEALWYELNPIQNRDILFIIVRSQKFLTLTIGKVAELSLKQFANIMKASASYMSVLHAIY	ATGAATAACGAAATAAAATCAGCGAATACCATATGTCGTTCCGTGGAATTCGGTCTTCGCATGATTGGTGTATGGCCGGATACATCGTGTGCAATTTTTCGCAGAGTATGTTGCATATCTTCGATGGCAATATTTCAGACCTTTCAATATTGGTACTTGATCATGCACTTCGGCGAGAGCAATATTTTCCTTCTCATGGATGTGATAAGCGCAACTCTGACTTATAGTCTTCTGTTTGTCAAACTGATTATTATCATATTCAACGTTCGTCTGCTGGATGATATGATAGTACATATGGTCGAGGATTGGAAAAAGCGTGATATTTCTGACGAATACATGATGAATAGAATGGCTTATGTCTCTCGCTGGTTTTCCAATTTGATAATTTGTTCGCACGCA…
AechOr32	scaffold7	+	2370558	2372286	V	MNNGIESENIVCRPIKFGLRLIGVWPGTSYAILRRVFCISSMAVFQIFQYWYVILHFGEEDLLLLMDVLSATMAYSLLLIKLIIFAFNARLLNEIIAHTVVDWKERDVYDEYTMTRMAYISRRFSNFIIALYALSVFLYATGTLLRFKSNNQTDTRELLLKMELPFEIKSTSVHIVVFVTQYVHQTSAASMVGVMNSLLITLVLHVCGQIDILRQKLCEITQKDIKRGINNRIMKMLIIRHQKIISFSKNIEDFFSNIALIQFVSNTMVTCSLGFLIVISMGVPGGMPMLIKSVFFYIVISMEAFIFCFLGEHLCTKSQEIGDAIYELLWYELNPNQNQDILILMIRSQKHLTLTIGKVMDLSLKQFASMVKASASYVSVLYAMY	ATGAATAACGGTATAGAATCGGAGAATATAGTATGTCGTCCTATCAAGTTCGGACTTCGCCTAATCGGCGTATGGCCGGGCACGTCATATGCAATCTTGCGCAGAGTGTTCTGTATATCTTCAATGGCAGTGTTTCAGATTTTTCAATATTGGTACGTGATCTTGCACTTCGGAGAGGAAGATCTATTACTCCTTATGGACGTATTAAGCGCAACTATGGCTTACAGTCTTCTGCTAATCAAATTGATTATTTTTGCATTCAATGCTCGTCTGCTGAACGAAATCATAGCACACACAGTTGTTGACTGGAAGGAGCGCGATGTTTACGACGAATACACGATGACTAGAATGGCGTACATCTCTCGTCGGTTCTCCAACTTCATAATTGCTTTGTACGCG…
AechOr33	scaffold7	+	2373571	2375967	V	MATLSRLVKFGLHVYGIWPYASFTVVFRSYWIIMLSIAQVFQYRYVIMNIHMDDFSQYMDGVSSAMASTLLYTKLVILWTHQRIFFDVLQMMSTDWQDYTSNSYISHIMTDTANVAHRTSRWIVGTQVVAVFLYIAGVFAANINDPERLEPYARELILKMELPFNISTNFIYMTVQFVQIYHLLLVACGITIINSLFVTLILHTCGQIDILREWLSKVFSKNSDSMNKIIMRSLIMKHQRIIVFAENIETLYTYIALMILLSDTLIICCLGFIIVISLDTPNAAAILVKSVLFYISINLEAFIYCFCGEYLSAKSKMIGNAMYNSLWYDFPAKEGRTILFLILRSQKRLTITSGKVVDLSLERFTSVVKASLSYISVLLAMY	ATGGCCACGCTCAGTCGATTGGTCAAGTTTGGCCTTCACGTTTACGGTATATGGCCATATGCATCGTTCACTGTGGTATTTAGATCGTACTGGATCATAATGCTAAGCATAGCCCAAGTCTTTCAATACCGATACGTAATAATGAACATTCATATGGACGATTTTTCTCAGTATATGGACGGAGTGAGCAGTGCAATGGCATCTACTCTACTTTATACTAAGCTCGTTATTCTTTGGACCCATCAACGAATATTTTTCGATGTATTGCAAATGATGTCTACGGACTGGCAAGACTACACTTCAAACAGCTATATCTCACATATAATGACAGACACGGCGAATGTTGCACATCGCACCTCGAGATGGATCGTCGGTACGCAAGTGGTCGCTGTATTTTTA…
AechOr34	scaffold7	+	2378072	2380156	V	MTTISRLIKFGLHIYGVWPYVPSTTVFRLYWIIVLSTAQVFQYGYVIMNIYMDDFSEYMDGVSSAMTSSLLYIKLVILWTNQRIFFDVLQMMSEDWQVHTSNCYNSRIMTDMANVARRTSRWIVGMQIGSATFYSVGVLAANANSPEKLEPYARELILKMEFPFNISTDFIYTTVQTVQFYHLFLVACGITIINSLLVTLILHICGQIDILREWLTKIFSKNSADSMDEITMKSLITKHQRIIIFADNIETLYTYIAMMMLLSDTIIICCLGFIIATSLDTPNAAAILVKSVLFYISMNVEAFIYCFCGEHLSAKSKMIGSAAYDSLWYNFPAKESRTVLFLILRSQKRLTITSGKIIDLSLERFTSVIKASLSYMSVLIAMY	ATGACTACGATTAGTCGATTGATTAAATTCGGTCTTCACATTTACGGTGTATGGCCATATGTACCATCCACTACAGTGTTCAGATTGTATTGGATCATAGTGCTAAGCACGGCCCAAGTCTTTCAGTACGGATACGTAATAATGAATATTTATATGGACGACTTCTCCGAGTACATGGACGGAGTGAGCAGTGCAATGACATCTTCTCTACTTTACATTAAACTTGTTATTCTTTGGACCAATCAACGAATATTTTTTGATGTATTGCAAATGATGTCTGAGGATTGGCAAGTTCATACTTCGAATTGCTATAACTCACGCATAATGACGGATATGGCGAATGTTGCACGTCGCACCTCGAGATGGATTGTTGGCATGCAAATCGGCTCTGCAACTTTC…
AechOr35	scaffold7	+	2381669	2383383	V	MEMSTISRAVKICLHAYGIWPYLSSTVLFRLFWIVMYGTVQFFQYHYVAIHFYTDSFSDFMDGVSSAMTYSLLFIRLAILWTNQQIFSDILQMMAMDWKNCVLTDCSLRITINKAKLSHRISNWIIGLQLVAVTLYSCGVLAVNIGNVQRMNVSAREHILKLKLPFQIDTFPIYVCVTILEFFHIMTCGCGISTVNSLIIILILHIGGQIDILYDWLLKVFSKNTNTMNGITMKTLITKHQQIIMFSENIENLYTYIALMLFVLDIIIICCLGFIIITSIGTPGGATILVRSVLYYITMNLEAFIYCFAGEYLNAKSKLIGDAAYNSLWYDITIENKRMILYMILRSQKRLTITIGKIMDLSLERFASIVKVSASYISVLLA	ATGGAGATGAGTACGATCAGTCGCGCGGTAAAGATCTGTCTTCACGCTTACGGTATTTGGCCATATCTATCATCAACCGTTTTATTTCGATTATTTTGGATCGTGATGTATGGCACAGTCCAATTTTTTCAATATCATTACGTAGCGATACATTTTTACACTGATAGTTTCTCCGATTTTATGGATGGTGTAAGCAGTGCCATGACATACAGTCTATTATTCATCAGACTTGCTATTTTGTGGACGAATCAACAAATATTCTCTGACATATTACAAATGATGGCCATGGATTGGAAGAACTGCGTTTTAACTGATTGCAGTCTGCGCATCACGATCAACAAAGCCAAACTCTCACACCGCATCTCAAATTGGATTATCGGTCTTCAACTGGTTGCGGTA…
AechOr36	scaffold7	+	2387963	2390186	V	MKIKNTVSQVIEIWLRIFGIWPNMSCVSLCRLFWTVSIIIEQIFQYRYILMRFHLIEFSEIMHILGSTMTYTIFLIKLVIFWYKQRTFNKILTMMTIDWEKYSGTKFSMFATCNAKLSQRFANMTVILYSTAVIFFSSKIFVKHVDDSNASNISTRLLILEMDLPFDANRRFVYESVIITQFINLLLCADANCLINALLINLILHIGGQIDILREGLKEIFPKNGKCNPSHFTIKKIIKKHQKIITFSEHIEDLYTYIVMVLFVSDTLIICCLGFTIVASIGQSNATKSIIRNFLFYVVINVEAFVYCFAGEYLSAKSKSIGDAAYASLWYKSDSRDSRIILSLIMRSQNQLTITIGKIMNLSLGQYSTIVKASASYISVLLAMY	ATGAAAATAAAGAATACTGTTAGTCAAGTGATAGAAATTTGGCTCAGAATTTTTGGCATTTGGCCGAATATGTCGTGTGTTTCTTTGTGTAGATTATTCTGGACTGTTTCGATCATAATCGAGCAAATTTTTCAATATCGATATATTCTAATGCGTTTCCATTTGATTGAGTTTTCCGAGATAATGCATATTTTGGGTTCAACAATGACGTATACAATATTTTTAATTAAACTTGTTATTTTCTGGTATAAACAGCGAACTTTCAACAAGATATTAACAATGATGACGATCGACTGGGAAAAATATTCTGGCACAAAATTCAGTATGTTCGCGACATGCAATGCCAAACTGTCGCAACGCTTCGCTAACATGACGGTAATTCTTTATTCGACAGCTGTA…
AechOr37	scaffold7	+	2394538	2397403	V	MKIKNTVSKVIEIWLRIFGIWPNMSCVSLCRLFWSVSIIIEQIFQYRYILMRSHLIEFSELMHILGSAMTYTIFLIKLVIFWCKQRTFNRILTMMTVDWEKYSGTKFSVFATCNAKLSQRFANITVILYSTTIIFFSSKIFIKHVDDSNASNMSTRLLILEMDLPFDANRRFVYESVIIAQFVNLLFCADANCLINALLINLILHIGGQIDILREGLKEVFPKNGKCNPSHFTIKKIIKKHQKIITFSEHIEDLYTYIAMVLFVSDTLIICCLGFTMIASIGQPDATKSITKNFLFYIVINVEAFVYCFAGEYLSAKNKSIGDAAYASHWYESDSRDSRIILSLIMRSQNQLTITIGKIMNLSLEQYSTIVKASASYISVLLAMY	ATGAAAATAAAGAATACTGTCAGCAAAGTGATAGAAATTTGGCTTCGAATTTTTGGCATTTGGCCGAATATGTCGTGTGTTTCTTTGTGTAGACTATTCTGGAGTGTCTCGATTATAATCGAGCAAATTTTTCAATATCGATATATCCTAATGCGTTCTCATTTAATTGAGTTTTCCGAGTTAATGCATATTTTGGGTTCAGCAATGACATATACGATATTTTTAATTAAACTTGTCATTTTTTGGTGTAAACAGCGAACTTTCAACAGGATATTAACAATGATGACGGTCGACTGGGAAAAATATTCTGGCACAAAATTTAGTGTGTTCGCGACATGCAATGCCAAATTGTCGCAACGCTTCGCTAACATAACGGTAATTCTTTATTCGACAACTATA…
AechOr38	scaffold7	+	2400838	2403041	V	MKVRNTVSPTIEIWFRIFGIWPNMSCASLCRLLWTVLIIIEQVLQYRYIIMHFHLVEFTEIMHILGSTMTYTIFLIKLVIFWCKQRTFNRILTMMAIDWEKYFNTKFSTFAICNAKLSQRFVNMTVILYSTTVLLMSSKVFLKQADDNIASNISTRLLIIDMDLPFDANQRFVYESVIIAQFFFSLLCADANCLLNALLINLILHIGGQIDILRENLKEIFPKNGKNLNYFETKEAIREHQKIITFSKYIEDLYSYIAMILFVSDSLIICCLGFTIVASIGRPDASESIIRNFLFYVVINMEAFIFCFAGEYLSVKSKSIGDAAYASFWYESDSRNSRIILSLIMRSQNQLSITIGKIMNLSLGQFTTIVKASASYISVLLAMY	ATGAAAGTAAGGAATACTGTTAGCCCAACTATAGAAATTTGGTTTCGAATTTTTGGCATTTGGCCGAATATGTCATGTGCTTCATTGTGTAGACTACTCTGGACTGTCTTGATCATAATCGAACAAGTTTTACAATATCGATATATCATAATGCATTTTCATTTGGTTGAGTTTACCGAGATAATGCATATTTTGGGTTCAACGATGACGTATACAATATTTTTAATTAAACTTGTCATTTTTTGGTGTAAACAGCGAACGTTCAACAGGATACTAACAATGATGGCAATTGATTGGGAAAAGTATTTTAACACGAAATTCAGTACGTTTGCGATATGCAATGCCAAACTGTCACAGCGCTTTGTTAATATGACAGTGATTCTATATTCGACAACTGTA…
AechOr39	scaffold7	+	2414170	2416793	V	MKVKYTVSPATEILFRIFGIWPNTSFVWLRRLFWIISIVFEQIGQYRYIVKHFHLMEFFEIIIILTIAVTMTRFFIVLVLFWCKQRTFNKILMMMAIDREKCSNTKFSMFVISHNAKLSERFVNLLVILHTIAVILCSTHILVKYVDDGNASNVSTRLFILEMDLPFDANQRFVYESVIISQFFHFLLCSNLVSVFNAFLISLILHIGGQIDILRESLMGIVPKKDKASSSHFTVKEIIKEHQKIITFSEHIEHLYSYIAMVLFVSDILIICCLGFTIVASISRPDVLKNIIRVLLYYLSINMEAFIFCFAGEYLSAKSKSIGDAAYASLWYESDSKTNRIILFLIMRSQNQLTITVGKIMNLSLERFTSIIKTSGSYISVLLAM	ATGAAAGTAAAATATACTGTTAGCCCAGCTACAGAAATTTTATTTCGTATCTTTGGCATTTGGCCGAATACGTCGTTCGTTTGGTTACGTCGACTGTTCTGGATTATTTCGATCGTATTCGAGCAAATTGGTCAATATCGATACATTGTAAAACATTTTCATTTGATGGAGTTTTTCGAGATCATAATAATTTTAACTATAGCAGTAACAATGACAAGATTTTTTATTGTACTCGTCCTTTTTTGGTGTAAGCAGCGAACATTCAATAAGATATTAATGATGATGGCGATAGACAGGGAAAAGTGTTCCAACACAAAATTTAGTATGTTCGTAATATCGCATAATGCCAAACTATCGGAGCGCTTTGTTAACTTGTTGGTGATTCTTCATACGATAGCT…
AechOr40	scaffold7	+	2421637	2424232	V	MKAKNTISPAATEILFRIFGIWPNTSFVLLRRLFWIISIVFEQIGQYRYIVKHFHLMELFEIIIILSSAVAMTRFFIVLVVFWCKQRTFSKILTMMAIDWEKSSTKFSIFATYNAKLSERLVNMTVFLYLIAAILTGTKIFVKHMDSGNASNVSTRLLIVEMDLPFDTNQRFVYESVLIIQFFHLLLCSNVMGVFNALLINLILHIGGQIDILRESLIGIIPKKERDSSNHFTIKEIIKKHQKIITFSEHIEHLYSYITMVLFVSDILIICCLGSTIVASIGRPDVLKNIIRVLLFYFVMNMEAFVFCFAGEYLSAKSKSIGDAAYASLWYESDSRTNQIILFLIMRSQNQLTITVGKIMNLSLERFTSIIKTSGSYISVLLAM	ATGAAAGCAAAGAATACTATTAGCCCTGCAGCAACCGAAATTTTGTTTCGTATCTTTGGCATTTGGCCGAACACGTCGTTCGTTTTGTTACGTAGACTATTCTGGATTATTTCGATCGTATTCGAGCAAATTGGTCAATATCGATACATTGTAAAACATTTTCATTTGATGGAGCTTTTTGAGATAATAATAATTTTAAGTTCAGCAGTGGCGATGACGAGATTTTTTATTGTACTCGTCGTTTTTTGGTGTAAACAGCGAACATTCAGTAAGATATTAACGATGATGGCGATTGACTGGGAAAAGTCTAGCACAAAATTCAGTATTTTCGCGACATACAATGCTAAACTGTCGGAGCGCTTAGTTAACATGACGGTGTTTCTTTATTTGATAGCTGCA…
AechOr41	scaffold7	+	2434106	2437445	V	MKVKNTVSPVIEILFRIFGIWPNTSFVLLRRLFWTVSIVFEQVAQYRYIIKNFHLMEFIEIVTILSSVMSYTIFLIKLIIFWYKQRTFNSLLTMMAIDWEKCSRKKFSMFVTSYNAKLSERFANMTVILYSTAVILYSTHILRKHVDDGNASNISTRLLVLEMDLPFDTNKRFVYESVIIVQFFYLLLCSDAIGLLNASLINLILHIGGQIDILRQNLMAIFSKKEKDNLSHFMIKKIIKKHQNIITFSQHIEDLYSYIAMVLFVSDTLIICCLGFTIVASIGGSDVLKNITRTLLFYLVMNMEAFIFCFGGEYLSAKSKSIGDAAYASHWYESGPRNSRIILFLIMRSQIQLTITIGKIMNLSLERFTSIIKASISYISVLLAI	ATGAAAGTAAAGAATACTGTTAGTCCAGTTATAGAAATTTTGTTTCGTATCTTTGGCATTTGGCCGAACACGTCGTTCGTTTTGTTACGTAGACTGTTCTGGACTGTTTCAATCGTATTCGAACAAGTTGCTCAATACCGATATATCATAAAGAATTTCCATCTAATGGAGTTTATAGAAATAGTAACCATTTTAAGTTCTGTAATGTCGTATACGATATTTTTAATTAAACTCATCATTTTTTGGTATAAACAGCGAACATTCAACAGCTTATTAACAATGATGGCAATCGACTGGGAAAAATGTTCTAGAAAGAAATTCAGCATGTTCGTGACATCGTATAATGCTAAACTGTCGGAGCGCTTTGCTAACATGACGGTGATTCTTTATTCGACAGCT…
AechOr42	scaffold7	+	2442865	2444635	V	MKQTPTSTINRTIEIPLRIFGIWPGSPYISFCRLFWTIALVVTQSLQYRYIILHLHTVDLSDLMDGLSATLSFSQFSSKLIIFWFNQRTFDKILTMMAMDWKKNSAADFSTRVRTNKAILSQNFAKTVFGIFSIAITLYTASVFTFDTNNLEETDLSMRPLILKMDFPFNSNTQFVYGLVLVTQFFCTVLCGCTVVMLNVLLVVLVLHLDGQIEILSKWFTKIISKQNGHRLNLAIIRKIIEKHQSIIIFSKRIENLYSDIALILFVSDSLIICCIGFVLVTSIGRPNAATIIMKSLGFYLIMNFEVFMFCFAGEYLSSKSRAIGDAAYDSRWYQCRFQDSQIILFLIMRSQNQLTITVGKFMNLSLERYVSILKASASYVSVMLAVY	ATGAAACAAACACCTACAAGCACTATCAACCGAACCATAGAAATTCCGCTTCGCATTTTTGGTATCTGGCCAGGTTCACCGTACATTTCATTTTGTAGACTGTTTTGGACGATTGCACTTGTAGTTACTCAATCTTTACAATATCGATATATTATTTTACACTTACACACTGTCGATCTTTCCGATTTGATGGATGGTTTAAGTGCAACCTTGAGTTTTAGTCAATTTTCTTCTAAACTCATCATTTTCTGGTTCAATCAACGAACATTCGATAAGATATTGACGATGATGGCGATGGACTGGAAAAAAAATAGCGCTGCTGATTTTAGTACACGTGTGAGAACAAACAAAGCTATTCTATCACAGAATTTCGCTAAAACCGTCTTTGGTATCTTCTCG…
AechOr43	scaffold7	+	2445899	2447686	V	MRSNRTINRTVELMLIMFGVWPGIPCVILYRVFWMITLAINQFFHYSYFVTHFHFDNLFDLMDCLSSFLVTVKLTVKLIIFSLKQRKFIEILTMMAEDWNDCDNDDVALRETIGKTKLSSRICNGLIILHTIATFAYAIGILLADADVTDRTVELPFMIKMEYPFVIDTQRKYNLVLVTQFVFVMVCSWGAGLFNALFLTLTLHVGSQMNILLCWLTKLGSKDIENKHDSFVTVTTKIIQKHQKIINLSENVENLYSYIALLHFTLNIVMICSLAFLIVTAIGTPDATEQIVRSLLFYVVTNLEAFIFCFAGEYLSNKSKAIGNAAYNSTWYDMKAKDSRVLLFIILRSQRQLKLTAGKMTVLSFECFTNIMKASGSYLSVLLAMK	ATGAGAAGCAATCGTACGATCAATCGCACAGTAGAACTTATGCTCATCATGTTCGGTGTCTGGCCAGGTATACCATGCGTTATACTCTACAGAGTGTTTTGGATGATTACGCTAGCAATTAATCAATTCTTCCACTACTCGTACTTTGTAACGCATTTCCATTTCGACAATCTTTTCGACTTGATGGACTGTCTGAGTAGTTTTTTGGTAACAGTAAAACTAACTGTTAAGCTTATTATTTTCTCGTTGAAACAACGAAAATTTATAGAAATCTTGACAATGATGGCAGAAGACTGGAACGATTGCGACAACGATGACGTTGCGTTGCGCGAAACGATAGGCAAAACGAAATTATCAAGTCGTATTTGTAATGGATTAATTATTCTTCATACAATTGCC…
AechOr44	scaffold7	+	2454509	2456296	V	MRSNRTINRTVEFMLTMFGVWPGISCVIFYRVFWMITLAINQFFHYSYFVTHFHFDNLFDLMDCLSSFLAHVKLTIKLIIFSLKQRKFVEILTTMAEDWNDCNNENVALRETVDKTKLSSRICNGLIILHTIAAFSYVIGILLTDVDVTDRTVELPLMMKMEYPFVIDTQRKYNLVLVTQFVFVMVCSWGAGLFNALFLTLTLHVGSQINILLCWLSKLGSKDIKNKHDSFVTVTTKIIRKHQKIINLSENVENLYTYIALLQFTSNILMICSLAFLIVTAIGSPDATEQIVRSLLFYAVTNLEAFIFCFAGEYLNNKSKAIGNAAYNYSAWYDMKAKDSRVLLFIILRSQRQLNLTAGKMTVLSFECFTNIMKASGSYLSVLLAMK	ATGAGGAGTAATCGTACGATCAATCGCACAGTAGAATTTATGCTCACCATGTTCGGTGTCTGGCCAGGTATATCATGCGTTATATTCTACAGAGTGTTTTGGATGATTACGCTAGCAATTAATCAATTCTTCCACTACTCATACTTTGTAACGCATTTTCATTTCGACAATCTTTTCGACTTGATGGACTGTCTGAGTAGTTTTTTGGCGCATGTAAAACTAACCATTAAACTTATTATTTTCTCATTGAAACAACGAAAATTCGTCGAAATCTTGACAACAATGGCGGAAGATTGGAATGATTGTAACAACGAAAACGTTGCGTTACGCGAAACGGTAGACAAAACGAAACTATCGAGTCGTATTTGTAATGGATTAATTATTCTTCATACAATCGCC…
AechOr45	scaffold7	+	2458111	2460244	V	MTRKSTINRTLKLTLTLCGIWPGTTCVIICRAYWIIALVIDDICHCRYLLMHLHSNDLFDLMDCFSSFLTQVKLTIKLIIFWLNERKFFEILTMMAEDWNDCIDNNINVRETACKAKLSDRIANTMFTLHTLSIIGYSIGVLLADVDITEQSELPFLLKVELPVNINTKRAYKMFLTMQFVHLILCSCGTGILNALLLTLTLHVGGQVNILRCWLNKLVLQGSEGCESVAVTTTRIIRKHQRIIIFSEYIEDLYTYIALVQFTTNSILICSLGFLIVTAIRAIGSPDATEHIVRSLLFYTVTNLEAFIFCYAGEYMKNKSKAVGNAAYNSVWYEMKPKNSRILIFVMLRAQKQLTLTVGKIMDLSLESFTSIMKASGSYLSVLLAMQ	ATGACGCGTAAAAGTACAATTAATCGTACATTAAAATTAACGCTCACTCTGTGCGGTATATGGCCAGGCACAACATGTGTTATAATCTGCAGAGCGTATTGGATTATCGCATTAGTAATAGATGATATTTGTCACTGCCGTTATCTTTTAATGCATTTGCATTCTAACGATCTTTTTGACTTGATGGACTGTTTCAGTAGTTTCTTAACACAAGTAAAATTGACAATTAAGTTGATTATATTCTGGCTGAATGAACGAAAATTCTTTGAGATCTTGACAATGATGGCAGAAGACTGGAACGATTGCATTGACAATAATATCAATGTACGCGAAACGGCGTGTAAAGCTAAATTATCGGATCGTATCGCTAATACGATGTTCACTCTTCATACGTTAAGT…
AechOr46	scaffold7	+	2464022	2465755	V	MTRKSTINRTLKLMLTLCGIWPGTTCVIICRAYWIIALAIDEICHCRYLLMHLHSKDIFDLMDCFSSFLTQVKFSIKLIIFWLNERKFFEILTIMAEDWNDCASSNINMRETACKAKLANRITNAMFTLHTLTIVAYSIGVLLADVDISEQSELPLLLKVELPVNINTKRMYKMLLTMQFVHLIMSGCGTGLLNALLLTLTLHVGGQMDILRCWLSELVPQKNERYEAVTVTTNRIIRKHQRIINFSEYIEDLYTYIALVQFTSNTVLICSLGFLIVTAKAIGSPDATEHIMRSLLFYTVTNLEAFIFCYAGEYIKNKSKAIGNAAYNSAWYEMKPKNSRNLIFVILRAQKQLTLTVGKIMDLSLESFTSIMKASGSYLSVLLAMQ	ATGACGCGTAAAAGCACAATTAATCGTACGTTAAAATTAATGCTCACTCTGTGCGGTATATGGCCAGGCACAACGTGTGTTATAATCTGCAGAGCGTATTGGATTATCGCATTAGCAATAGATGAAATTTGTCACTGCCGTTATCTTTTAATGCATTTGCATTCTAAAGATATTTTTGACTTGATGGACTGTTTCAGTAGTTTCTTAACGCAAGTAAAATTTTCAATTAAATTGATTATATTCTGGCTGAATGAACGAAAATTCTTTGAAATCTTGACGATAATGGCAGAGGACTGGAATGATTGCGCTAGTAGTAACATCAATATGCGCGAAACAGCATGCAAAGCTAAATTAGCAAATCGTATCACTAATGCAATGTTTACTCTTCATACGTTAACT…
AechOr47	scaffold7	+	2474847	2476950	V	MTRKSTINRIMFRMLPWCGIGSDGIIILISRLFWIITLGFIGLCHCLYFLSHLNAQNFFNLVDCLCSFLAHAKVITKLIAFWVNQRKFVETLTLITDDWSDCAKNDIGMRVMTDKAKISDRITNIIFILHTVTVAAYCIGTIIADVDITDKIELPLINKLELPFRVNTQRMYRVVLTIEFIHMILTNWASGVINIIFLAMIIHVGGQMDVLQRWLAEFIPKEIENEQKSVVITTNKIILKHQKIIQISDSIESLYTYIALLIFASNTILMCSLGFLIVTALGTDDVVEQMMKCLLFFMSTNLEAFIFCYAGEYLNSKSKEIGFATYNCAWYNLKSKDSRILLFIILRSQKQLTLTAGKIMDLTLESFTSIMNASGSYLSVLLAMQ	ATGACTCGTAAAAGCACAATTAACCGCATAATGTTTCGTATGCTTCCTTGGTGTGGTATCGGTTCAGACGGAATAATTATTTTAATCAGCAGATTATTTTGGATTATTACACTAGGATTTATTGGACTCTGTCATTGTCTCTATTTTTTGTCGCATTTAAATGCGCAAAATTTTTTTAATTTGGTAGACTGCTTATGCAGCTTCTTAGCACATGCGAAAGTAATCACTAAACTCATTGCGTTTTGGGTAAATCAGAGAAAATTCGTGGAAACTTTGACGTTAATCACGGACGACTGGAGTGATTGCGCTAAAAATGACATCGGCATGCGCGTAATGACAGACAAGGCAAAAATATCGGATCGTATCACTAATATAATATTCATCCTTCACACGGTGACG…
AechOr48	scaffold7	+	2485840	2487916	V	MNHQNPLNRTAKFILTLSGVWPGASCVLFSRTLFVVSVIIIQCCHYRYFMIHMHSATLWEFMDILPVVMAHSKMLFKCLVFWLNQRKFIEVLTIMQEDLSDCVNNDISLRETASKAKTSERITNLILILHTMTVSGHGIGVILANVDVTDNTTTELRFFTKIEVPFDINTQRTYRCILITEFFFLMMWSWSSGAINSLLIILTFHIAGQIDIMRYWLTHLVSSKDESKDESISIATTKIIYKHKKIIRLSEYIESLFTYIALVLFVSNSVMICLLAFLVVTAIGSSNASEQLIKSFLFYIITNLEAYMFCYAGEYLKNKSKEIGFAAYSSAWYDMKSKDSRVLLFVILRSQKPLTLTAGKMMELSLQSFTSIMNASGSYLSVLLAM	ATGAATCATCAGAATCCGCTTAATCGCACAGCAAAATTTATACTCACTTTGAGCGGTGTTTGGCCAGGCGCATCATGTGTTTTATTTTCGAGAACATTATTCGTCGTTTCAGTGATAATTATTCAGTGCTGTCACTATCGTTATTTTATGATACATATGCATTCGGCTACACTTTGGGAATTCATGGACATCCTGCCTGTTGTTATGGCACATTCCAAAATGCTTTTTAAGTGTCTTGTGTTTTGGTTGAATCAGCGAAAATTCATCGAAGTCTTGACAATAATGCAAGAGGATTTGAGTGATTGCGTTAATAACGATATCAGCTTGCGTGAGACAGCAAGCAAAGCAAAAACATCGGAACGTATTACAAACTTAATTCTCATTCTTCATACAATGACA…
AechOr49	scaffold7	+	2489234	2491316	V	MTRKSTINRIVFRMLPWCGIGSDGIIILISRLFWIITLGFIEFCHYLYFSAHLNAQNFFNLVDCLCSFLAHAKITKLIAFWINQRKFVETLTLITDDWSDCAKNDIGMRVMTDKAKISDRITNIIFILHTVTVAAYCIGTIIADVDITDKIELPLINKLELPFNVNTQRMYRVVLIIEFIHMILSNWASGVINIIFLAMIVHVSGQMDVLQRWLAEFIPKEIENEQKSVVIMINKIILKHQKIIQISDSIESLYTYIALLIFASNTILICSLGFLIVIALGTDDVVEEMIKCLLFFMSTNLEAFIFCYAGEYLNSKSKEIGFATYNCAWYNLKSKDSRILLFIILRSQKQLTLTAGKIMDLTLESFTSIMNASGSYLSVLLAMQ	ATGACTCGTAAAAGCACAATTAACCGCATAGTATTTCGTATGCTTCCTTGGTGTGGTATCGGTTCAGACGGAATAATTATTTTAATCAGCAGATTATTTTGGATTATTACATTAGGATTTATTGAATTCTGTCATTATCTCTATTTTTCGGCGCATTTAAATGCGCAAAATTTTTTTAATTTGGTAGATTGCTTATGCAGCTTCTTAGCGCACGCGAAAATAACTAAACTCATTGCGTTTTGGATAAATCAGAGAAAATTCGTGGAAACTTTGACGTTAATCACGGACGACTGGAGTGATTGCGCTAAAAATGACATCGGCATGCGCGTAATGACAGACAAGGCAAAAATATCGGATCGTATCACTAATATAATATTCATCCTTCACACGGTGACGGTT…
AechOr50	scaffold7	+	2492426	2495118	V	MIRKRIIDRTLEIICTLYGIWPNSRIPFCKLFWIIITIIVQFYHYRYFLIHFNSDELFNLMDCLSSCMSYMKFTTKVIVLWINQRKFYKTLEMMTEDWDSCADNEIYMNEMIRKAKLSNHINIVIVLLQLVSAFTYCVNIILADVDVTDHTSELLYIHRMELPFDVNTKRTYKIILFTQTVICIMVSMGTGVINTLLVALVLHVGGQMNILCYCLMNFATKGNEKKHQSITTDEIIQRHQKIINFSKNVEKLFTYIALVMFMVNSILICSLAFIIVSAIGTPDAVEQIVRSVFFFAGTNLEAFVFCFAGEYLNNKSKAIGNAAYNTAWYNLKSKDSRILSFIILRSQKQLTLTVGKMADLSLEYFTSIMNASGSYLSVMLAMQ	ATGATTCGTAAAAGAATTATTGATCGCACGCTAGAAATTATTTGCACTTTGTACGGAATATGGCCAAATTCACGTATTCCGTTTTGCAAACTATTTTGGATTATTATAACAATAATTGTGCAATTCTATCATTATCGTTATTTTTTGATACATTTTAATTCCGATGAACTTTTCAATTTGATGGATTGTTTGAGTAGCTGTATGTCATATATGAAATTCACGACTAAAGTTATTGTGCTTTGGATAAACCAACGAAAATTCTACAAAACTTTGGAAATGATGACGGAAGACTGGGATAGTTGTGCCGACAATGAAATCTACATGAATGAAATGATACGCAAAGCGAAACTGTCGAATCACATTAATATCGTGATAGTACTTCTCCAGTTAGTCAGTGCT…
AechOr51	scaffold7	+	2500072	2503185	V	MSANTITRSIEIGLRIVGIWPGATYAIISRLFWTTTMIVAQIFQYRHMAMHLNSEDISQLMDGLSATLSYSLLCVKLIVFWTKQRIFNDVLASIATDWKECGDALYSMNNVANLSHRFSNLIIGLHSTAVLFYGIGVIALRSDDVIDAADRELFLKMELPFDSGTSPIYEVVMTTQFLHQMTAATVIGVLSALLVTLVLHVGGQVDILREKLVILPKAKKTSVSMIIGSLIRKHQNIIIFTEKIENLYSYIALAQFISNTLVICCLGFIIVNSISANEGSSMLVRSLLFYVVINLEAFIFCFAGEYLSIKSKMIGDAAYESLWYDLTPNENRILLFLIMRSQKQLTITVGKFMNLSLQQFANIIKSSASYVSVLHAL	ATGTCTGCTAATACAATTACCCGATCGATCGAGATCGGACTTCGGATAGTCGGCATCTGGCCAGGCGCGACCTACGCGATCATCAGTCGACTTTTCTGGACCACGACGATGATAGTCGCACAGATCTTTCAGTATCGCCACATGGCGATGCATCTTAATTCCGAGGACATTTCACAGCTGATGGATGGTTTAAGCGCGACGCTGTCATACAGTTTATTATGTGTCAAGTTGATTGTTTTCTGGACAAAACAACGAATATTCAACGACGTGTTAGCGAGCATCGCAACGGACTGGAAGGAATGCGGGGATGCCTTATACAGCATGAATAACGTGGCCAATCTCTCGCATCGTTTCTCCAATTTGATCATCGGCTTACACTCAACGGCCGTGCTGTTCTAT…
AechOr52	scaffold8	-	524502	507792	9-exon	MEYPEHYYKINRLILSFYGLWPFQSKWSAHLMRASTIIILLSTAIFQLLTFSTTNITTDFIIDVMSEFIPATACLGHIYARIKRIDKLRDLFERIRDDWKLQKTSFEIKIMHKYAETSRLFSLYYLIFYIIMIACNLQIFLPYILDVILPMNESRPRTQPFQLEFFTIEEQYPTLITFYVFIMVVISSIIFCANSVLCVILTQHACGMCELLGYRAECLFYNVEHNKNLTTQYDLIRSKINYGNMAIFIQMHYNIIEFIGTIEIYHTVPFLLDIIELILVLSLALTQVLTIGSDIGRAFRSISLAIIALIYLFISNYMAQKITDMSLNVCEKVYNSAWYNANISDQKPLLLIMKRRFRPFILTACKFYVMSLQNFGMILQTAISYCMFMRQ	ATGGAATATCCCGAGCATTATTATAAAATAAATCGACTTATCCTGTCGTTTTATGGACTATGGCCCTTTCAAAGCAAGTGGAGTGCTCATTTAATGAGAGCTAGTACTATTATTATATTGCTGTCGACTGCAATTTTTCAGCTGCTGACCTTTAGTACGACTAACATCACCACGGATTTTATAATCGATGTGATGTCAGAATTTATACCTGCAACAGCTTGCCTGGGTCATATATATGCACGTATCAAACGTATAGATAAACTAAGGGATCTATTTGAACGTATAAGAGATGATTGGAAATTACAAAAGACAAGTTTTGAAATAAAAATTATGCACAAGTATGCTGAGACGTCGAGATTATTCTCATTGTATTATTTGATTTTTTACATAATCATGATA…
AechOr53	scaffold8	-	548629	532774	9-exon	MEHPEERYYKLNRFVLLLTGLWPYQSKWSTCLVRAVITTILLSSVIFQLMSLFKSNITANFVIDMIPAFMPVMGSLSQMYARVGYVDKLRDLFEHMWNDWRLQKTNYETKIMQKHAETSKLLTLYYLLMQYVAVIGYNAWLFLPDILDIISPINESRPRILPFKAEFFIDQEQYFNLIRSHTCIVLIVLSLIFLAVSTLYVALTQHACGMCELLGYRAERLFYVVEDAVEYDSIRSKINYRNMVVFVRLHCNIIQFVGMIEFYHTIPFLMDIIGLVLAMSLALTQMLTTTNNMERIIRSISVTILSLIHLFVSNYMGQRVTDASSNACEKVYNSVWYRASASEQKSLLLIMKRRFHPLILTACRFYVMSLQNFGMILQTAISYCMFMRQL	ATGGAACATCCTGAAGAGCGTTATTACAAACTAAATCGATTTGTACTGTTGCTTACTGGGTTATGGCCATATCAAAGCAAATGGAGCACTTGTTTAGTAAGAGCTGTTATCACTACTATATTACTGTCATCTGTAATTTTTCAGCTAATGAGTTTATTTAAGTCTAACATCACCGCGAACTTCGTAATCGATATGATACCAGCATTTATGCCTGTAATGGGTAGTCTGAGTCAAATGTATGCACGTGTTGGATATGTAGACAAACTTAGGGATTTATTTGAGCATATGTGGAACGATTGGAGATTACAAAAGACAAATTATGAGACCAAGATCATGCAGAAGCATGCCGAGACATCAAAATTATTGACGCTTTATTATTTGCTTATGCAGTACGTAGCC…
AechOr54	scaffold8	-	556986	549596	9-exon	PKEYYYKFNRFILSVSGLWPYQSEWSAHLTRAVITVFMLSSAFVQISSMFTSEVTLDFIVDGMPSLLLTLGSLSNLYSRIIHIDKFRELFEHMWQDWALQKTHHEIKIMHEHAEISRLFTFYYIIMIYINIVGYNIWMFIPEILDIISPMNESRPRRQPFNAEFFVDEEQYFYFIRFHICLVIIIIPIVYVASSTLFLTLTQHTCGMCELLGHRAERLFCVVKDEARYDLIQVSEITCGNISVFVQQHYNIIQFVEIIETCHTVPFLIDLINLMILMSLTLIQIITISDMERAIRSIGVFCGILYYVFISSYMGQRITDMSSNLCGKIFNSMWYNAVVSEQKTLLIIMMRRYQPLILTACKFYVMSLQNFGMILQTTISYCMFIRQI	CCTAAAGAGTATTACTACAAATTTAACCGATTTATTCTATCGGTTAGTGGACTATGGCCTTATCAAAGCGAGTGGAGCGCTCATTTAACGAGAGCTGTTATCACTGTTTTCATGCTGTCGTCTGCATTTGTTCAGATTTCGAGCATGTTTACATCTGAAGTTACTCTGGACTTTATAGTGGATGGGATGCCATCTCTTTTACTTACACTAGGTAGCCTGAGCAACTTGTATTCACGTATAATACACATAGATAAATTTAGAGAATTATTCGAGCATATGTGGCAAGATTGGGCATTACAAAAGACGCATCATGAGATCAAGATTATGCATGAGCATGCTGAGATCTCAAGATTATTTACATTCTATTACATAATCATGATATATATAAACATTGTGGGA…
AechOr55	scaffold17	-	709695	701327	C	ERGTITPNFHLRVSLTIVYFLGTWPPVTGKFRLPYLLYTICSFTFILGILLSSEIANVLMNWGDMSKLTAVMTLLMTNCTHASKVVVLLRRQARIQTLLDTADSPTFSRYDKEYEDLLISYTWKGIFHHAIYQSFGGIAVFCWGFTPIADFVAGRSRQLPMQGWYPYNTTATPAFEITAAHQGIAIIIACFHNVAMDTLMTGLITVACCQLAILERNIISIDNKASIHGMQNDNDKNKPLERRTLAYQLLKRCAMHSNIIFHFTNEIQNIFGTVIFFQFLSNCMIICLIAFNVSQMNVYIPAVLIGMLTYMCCMTYQIFIFCWHGNELHLHSMRLVTAAYSNNWFSNTERFKRGLQIMMIRAHRPLTLSAGRVMLLSLDTFMQIMRMSYSIFTVLQGSAA	GAACGAGGAACGATCACACCGAATTTTCACCTGAGAGTGAGTCTAACAATTGTCTACTTTCTGGGCACGTGGCCGCCTGTCACAGGCAAGTTCCGGTTACCGTATCTACTTTACACCATCTGTAGCTTCACTTTCATCCTGGGTATCTTGCTCTCCTCCGAAATAGCGAATGTTCTCATGAACTGGGGAGATATGTCGAAACTCACCGCAGTTATGACCTTGCTAATGACGAATTGCACCCATGCTTCGAAGGTGGTCGTTCTTCTTCGTCGTCAGGCGCGAATCCAGACGCTCCTGGACACAGCCGATAGTCCTACATTTAGTCGCTACGACAAAGAATATGAGGATTTACTCATAAGCTACACGTGGAAGGGCATCTTCCATCATGCGATTTATCAA…
AechOr56	scaffold25	-	213044	117290	9-exon	MICIVNRHFNYHRILLLMTGLWPYQRSKLVQFQSILFSGILISFVLSQFAVFLSAECTLDMAIKVLSVALIAIMCMVNQNSFRNNTQIIKQSLEELQHICDELEDENEIAIIKKYGNNMKRISAIMISFHMLSLSYMIFLSIVPYIPGIDFINESQARHLFQNMAPVFYVNEKKYFYLLLLHANAAIQIGGTALLATGLMILGYAKHVCGMLRIASYRTKKAFMLNIIKNDNLKNETAIYKEIILAVDIHRKAIKFCEFAFSNFRGSHFFLVMIAVLCLSLNLYGITEFLSSKNDTAQLSAHCIRVILLFEYFFMVNYIGQDITDHHNQVFSTVYNVRWYVAPINVQKLILFLLQRGSRTFIVHLGGIFGLSFEFFATLTKVSISYFTIVSSIQQ	ATGATTTGCATCGTGAATCGCCATTTTAATTACCATCGAATTCTTCTTCTCATGACTGGCTTATGGCCCTATCAACGATCCAAACTTGTTCAGTTTCAATCAATTTTATTTTCAGGCATTTTGATAAGTTTTGTTTTATCCCAGTTTGCAGTGTTTTTATCTGCTGAATGCACTCTCGATATGGCAATTAAAGTTCTTTCAGTTGCATTAATTGCTATCATGTGTATGGTTAATCAAAACTCGTTCCGAAATAACACTCAGATTATAAAGCAATCCTTGGAAGAACTTCAGCATATATGTGATGAGCTAGAAGATGAGAATGAAATAGCTATAATAAAAAAGTATGGAAACAACATGAAACGTATATCGGCCATAATGATCTCTTTTCACATGTTGAGC…
AechOr57	scaffold50	-	674296	671693	U	LEWAISLNRCMLKIIGLWPKESKTRCKELLSKIQFLFNVIMLIFVLTIPALMSLIRVWGDMILMIDNLQYTLPLLITMLKVFIMWYNKGALSPLIDMIVKDWIKVKMEEERIVMLKQAKITRSLAICGVLMILSTLVITFGAFLFGKTLRHVTNFTDPVGKHLPIQTYYPHDVSNSPNFELTYLIQVIGLTTSGLSYTAVDNFLGFLILHICGQMENLHLRLLNLGKNSNFKALLKHNVKDHIRLIRSIETIDNTFNLMLLGLLFFFGILFCFDGFLIINIVERGGYLSFMQLIWYMSATICVLMHTCLYCAVGELLVTQSEKIHRATYEYVWYTLEPKAARNLTLIMLSTKKPVNITAGKTFPMTMSTFCNLLKTSAGYVSVLLANANR	TTAGAATGGGCGATCAGTCTGAATCGTTGCATGTTAAAAATTATCGGTTTGTGGCCGAAAGAAAGCAAAACTCGATGTAAAGAATTATTATCAAAAATTCAATTTCTATTTAATGTTATTATGTTGATTTTCGTATTGACTATACCGGCTTTAATGTCACTAATAAGAGTATGGGGCGATATGATATTAATGATAGATAATTTACAATATACCCTGCCTCTTTTGATAACAATGTTGAAAGTCTTCATTATGTGGTACAACAAAGGAGCTTTATCGCCGTTGATTGATATGATTGTGAAAGATTGGATAAAAGTGAAAATGGAAGAAGAACGAATCGTCATGCTAAAACAAGCCAAAATCACTCGCTCGCTTGCTATTTGTGGAGTACTTATGATACTT…
AechOr58	scaffold50	-	678926	676444	U	LEWAISINRCMLKIVGLWPQESKDQHEELLSKIQFLLNIILLIFVLAIPALMSLIRVWGDMILMIDNLQYTLPLLITMLKVFIMWYKKEALSPLINMIVNDWIKVKVEEERIVMLKQAKIVRLLAVCGILMILSTMLITVLSFPFAQTLRHVTNLTDPIGKPLPIQSYYLHDVSSSPKYELTYLIQTIALTTSGLSYTAVDSFLGLLILHICGQIENLHLRLLNLGKDSNFKAVLKYNVKDHIRLNRSIETIDNTFNLMLLGLLFFFGILFCLHGFLIVSIVNRGGHLSILQLVWYTSATICVLMHMCLYCAVGELLVSQSEKIHRATYEYVWYTLEPKAARNLTLIMLRTKKPLNITAGKTFPMTMSTFCNLLKTSAGYVSVLLANRN	TTAGAATGGGCGATCAGTATAAACCGCTGCATGTTGAAAATTGTCGGTCTGTGGCCGCAAGAAAGCAAAGATCAGCATGAAGAATTATTGTCGAAAATTCAGTTCTTACTTAATATCATTCTGTTGATTTTCGTATTAGCTATTCCGGCTTTAATGTCACTGATAAGAGTATGGGGCGATATGATATTGATGATAGATAATTTACAATACACCTTGCCTCTTTTGATAACAATGCTAAAAGTCTTCATTATGTGGTACAAAAAAGAAGCTTTATCGCCGTTGATTAATATGATTGTGAATGATTGGATAAAAGTGAAGGTGGAAGAGGAGCGAATTGTCATGTTAAAACAAGCCAAAATCGTCCGTTTACTCGCCGTATGTGGAATACTTATGATACTT…
AechOr59	scaffold59	+	635142	639224	Q	DLTEALNLIIWNKRFLSFLGLWPLKPNQFLFIFFTIYMIIYCIMGAGHLIKNFDQPEVVVANLTDNVLFGMILGKLFICKRNCEIMIEFLKSIEIDFTARMYDNVQEKMAYLYYNKIALLFVKISTSMAGIAATMYYLRTFFENWSAIVSGNFSYKLPYPVHPFFEIKDTSTYICMCVYLALCVAIIVCGYAGPDAFVLSMTLHVCGQLAVLSCKVNRLLRDNENYHRHISNIVMRHYHLIRLAEILENNFNIICLQQTLGTLLLLCFTVYHIISTSAYGDETTLLAFALYVSCVISTILGYCYIGECLIIESTALREAFYNSNWYNNPPSTSKLINICMVRSEKPLMLTAGKFCVLSLNTFTSIVKTSMAYVSVLRKFI	GATCTCACTGAAGCATTAAACCTAATAATTTGGAACAAACGATTCTTATCTTTTTTGGGTTTATGGCCTCTCAAGCCGAATCAGTTTCTATTCATATTTTTTACCATATACATGATAATTTATTGTATCATGGGGGCAGGCCATTTGATCAAAAATTTTGATCAGCCAGAAGTCGTCGTGGCAAATTTAACAGATAACGTACTGTTTGGAATGATATTGGGAAAATTGTTCATATGCAAACGCAACTGCGAGATAATGATCGAGTTTCTGAAAAGCATCGAAATCGATTTCACGGCAAGGATGTACGACAATGTTCAGGAGAAAATGGCGTATTTATATTATAACAAAATCGCACTGCTTTTCGTGAAGATATCGACAAGTATGGCAGGGATAGCAGCC…
AechOr60	scaffold59	+	642895	645917	S	FQDQKELDRAAKVLSWNKWLMSMLGLWPFQSNDLIFSISFIYFSFLLILEYLSFFLYIGDLELVIMNLTENVAFLQIFVRMSTLRLYNDEIGEVITEAMKDFDETNYKTAEEIKTFVTYYAKSRIFFKLMMVFVTITASSYYLTPILIILGNGGLPEIVTNENVTQIIYLLPYRFHVFYAIENIRMYTITYVWQMPFAFVSACGQSTADCIMVTLVYHICGQMSVLALRINNIDTEVCDCGPEMRHMMLMHVRLLRMGKIIGKAFSAILLVHLLGATSLVSILGYQMLSSLSKGETGVVPLLLKFFLFIFLVLLILYAHCLVGENLLTESTKVSEAFYNCRWYDMSKNNARMLILCMARSQKPLCLIAGKFTMFCLSTLTDVLKTSMGYLSVLRSLL	TTTCAGGATCAAAAAGAGTTAGATCGTGCGGCCAAAGTGTTATCTTGGAACAAATGGCTAATGTCAATGTTGGGTCTTTGGCCTTTTCAATCCAACGATCTTATTTTCTCGATTAGTTTTATCTACTTCAGTTTCCTCTTGATTCTGGAGTATCTAAGCTTCTTCCTTTACATCGGTGATCTCGAACTCGTGATCATGAATTTAACAGAAAACGTGGCATTTTTACAAATATTTGTGCGAATGAGTACGCTAAGATTATATAATGATGAAATCGGTGAGGTCATAACGGAGGCCATGAAGGATTTTGATGAGACAAATTATAAAACCGCCGAGGAGATTAAGACATTCGTCACTTACTACGCTAAATCGAGAATCTTTTTTAAGCTGATGATGGTGTTT…
AechOr61	scaffold59	+	650097	653581	R	LQNKVDYIEDLFVYLERIFSVGGIWPSERSYVRFAIYITYFIHYFIMAFTEFYNVFGNLELMVMSLVETIAHAMTFSIVWLIRCSNLLKIIIDEIKKDIAERKFENSEEEIIYYNYNRISKIFTYGSNVGMLITISLLYFRPLIYLAITNQALRNSTELLTLPYRIHSFFDTTNLRTYTLMYLYLFPMIYIAICHMAAICLVVVLVFHICGELAILSYRIRHIGENSQIILVHRIRNIIRMHLKIIWMAKSVDNTFNLILLDELFGNSVVLAISLYYVMMNLDISEIPTCFTFIFFAITALVMLFGYCLIGDQLAQQCISVQNAYYHCNWYQMPLSFRKCLLICMIRGQVILYLTAGRFYIFSLNSFTDV	TTACAGAACAAAGTTGATTATATTGAAGATTTATTTGTTTATTTGGAACGAATTTTTTCCGTCGGAGGAATATGGCCATCCGAGCGGTCGTACGTCCGTTTTGCAATTTATATCACGTATTTCATTCATTACTTTATTATGGCGTTTACCGAGTTTTACAACGTTTTTGGTAATTTGGAACTGATGGTGATGAGTCTCGTGGAAACGATAGCTCACGCCATGACATTTTCAATAGTGTGGCTGATACGCTGCAGTAATTTACTGAAGATAATAATTGATGAAATAAAAAAGGATATAGCAGAACGCAAGTTTGAGAATTCTGAGGAAGAAATAATTTACTACAACTACAATCGCATATCTAAAATATTCACATATGGTTCAAACGTTGGCATGCTCATC…
AechOr62	scaffold59	+	655659	658666	S	FEDQKDLDRAAKVLFWNKRLMSTLGLWPIQSNDLIFSINFGYFTLLLILEYLDFFLYIGDFEHVIMNLTENIAFVQMFVRMSTLRLYNDEIGEVIMEAMKDFDKANYKTTEEIKTFVTYYAKSRIFFKLMMVFVTITASSYYLTPILIILGNGGLPEIVTNENVTQIIYLLPYRFHLFYAIENIHTYTITYVWQMPFAFISAFGQSTADCIMITLVFHICGQMSVLALRINNIDTEVCDCGPEMRHVMFMHVRLLRMGKIIGKAFSATLLAHLLGATCLVSILGYQMLTNLSKGETGVVPLLVKFFIFIFLVLLILYAHCTVGENLLTESAKVCEAFYNCRWYDMSKNNARMLILCMARSQKPLCLIAGKFTMFCLSTLTDVLKTSMGYLSVLRSLL	TTTGAGGATCAAAAAGACTTAGATCGTGCAGCCAAGGTGTTATTTTGGAACAAACGATTAATGTCGACGCTGGGACTTTGGCCTATTCAATCCAACGATCTTATCTTCTCGATTAATTTTGGCTACTTTACTTTGCTCTTGATTCTGGAATATTTGGACTTTTTTCTTTACATCGGTGATTTCGAACACGTGATCATGAATTTGACAGAGAACATAGCATTTGTACAGATGTTTGTGCGAATGAGTACGCTAAGGTTATATAACGATGAAATTGGTGAAGTCATAATGGAGGCCATGAAGGATTTTGATAAGGCAAACTATAAAACCACCGAGGAGATTAAGACATTCGTCACTTACTACGCTAAGTCGAGGATTTTTTTTAAACTGATGATGGTGTTT…
AechOr63	scaffold59	+	660929	663987	R	LQNKINRIEDLFVHLERIFSIGGIWPFKQTYIRFAIYISYFTLYLIMAYTDFYDAFGNLELMVMNLVETMAYSMTFLLMWLIRCSNLLKLLIHVIKKDMVERKFENFEEERIYYNYNFISKIFSYGSIVGMFITVILLYLRPLMYLLTINQASRNNTESFMLPYRIHPFFDISNTHTYILMYLCLFPMIYCSICHMAAICLIVILVFHICGELSILAYRIRHIKECSQTMIVDRIRSIVRMHLKIIWMARSMDDTFNLILLDELVGNSVVLAISLYYVIMNLDVSEIATCCTFIFFAIIALVMLFGYCLIGDQLTQQCISVQDAYYECNWYEMPLDCKKCLLICMIRGQVMLYITAGKFYIFSLNSFTDV	TTACAGAACAAAATCAATCGTATTGAAGATTTATTTGTTCATTTAGAACGGATCTTTTCCATCGGAGGAATATGGCCATTCAAACAAACATATATCCGTTTCGCGATTTATATCTCGTATTTCACTCTTTATCTCATTATGGCGTATACCGATTTTTATGATGCTTTTGGTAATTTGGAGCTGATGGTGATGAATCTTGTGGAAACGATGGCTTATTCCATGACGTTCCTATTAATGTGGCTGATACGCTGCAGTAATTTGCTAAAACTCCTAATTCATGTAATAAAAAAGGATATGGTTGAACGCAAATTTGAGAATTTTGAAGAGGAGAGGATTTACTATAATTACAATTTTATATCCAAAATATTCTCCTATGGCTCAATTGTTGGCATGTTCATC…
AechOr64	scaffold59	+	670316	673209	R	LQNEVDHIEDLFVHLERIFSIGGIWPFKQTYIRFAIYISHFTLYLIMAYTDFYDAFGNLELIVMNLVESMVYSMTFPLVWLIRCSNLLKLLIYIIKKDMVERKFENFEEERIYYNYNFISKIFSYGSLVGMFITVVLLYLRPLVYLLTINQASQNSTEYFILPYRIHPFFDISNTHTYILMYLCLFPMIYISVCHMAAICLMVILVFHICGELSILAYRIRHIKEYSQTMILDRIRSFVRMHLKIIWMAKSVDDTFNLILLYELVGLSVVLAISLYYVIMNLDMAKIATCCTFTFFALISLVMLFGYCLTGDELTQQCLSVQDAYYECNWYEMPLGCKKSLLICMIRGQVMLCLTAGKFYIFTLNSFTDIIKTSLAYLSMLRRIM	TTACAGAACGAAGTCGACCATATTGAAGATTTATTTGTTCATTTAGAACGGATCTTTTCCATAGGAGGAATATGGCCGTTCAAACAAACATACATCCGTTTCGCGATTTACATCTCGCATTTCACTCTTTATCTCATTATGGCGTATACCGATTTTTACGATGCTTTTGGTAATTTGGAGCTTATTGTGATGAATCTCGTGGAATCGATGGTTTATTCCATGACGTTCCCATTAGTGTGGCTGATACGCTGCAGTAATTTGCTAAAACTCCTAATTTATATAATAAAAAAGGATATGGTTGAACGCAAATTCGAGAATTTTGAAGAGGAGAGGATTTATTATAATTACAATTTTATATCCAAGATATTCTCCTATGGCTCACTCGTTGGCATGTTCATC…
AechOr65	scaffold88	-	2149358	2146587	J	MTRSKEYRSVNITRLFMKVVGLWYVETPKERLLLRVVFGYTVWAIVFAILVEGVDLYHCIGDFYAVTSNLCATLLLIMILLKLGSFMFYRDMIMGLIHFAEKNFWGVTYDEASAQILKGYDKLGMTMIYTFTFMVYIATFNYIFAPFFEPQEKNETEKVLPFKLWIDFPYHSPYYEITYTIQSLSTMHSGICTFCFDNFVSTFNIHAAAQLKILAHKVEVIAEHCIGDTMDQKRPLETDVAVLAFKKLRDCVKQHLTLICYVRNMQRVFAIILLGQLLLSSVVICFGGFQFLATDVIIRKCIFAFHFVGGLIQLLIYTWTCNDIIVQSTAISDAVYNSKWYLLPDNDLGRAVKRGLITIMIRARRPCILTAGNFAVMSLDTFMGILSTAMSYFTLLRQM…	ATGACACGAAGTAAGGAGTACCGATCGGTGAATATTACACGGCTCTTTATGAAAGTAGTCGGACTCTGGTATGTCGAGACACCGAAAGAAAGATTGCTCTTGCGTGTTGTGTTCGGCTATACTGTTTGGGCGATCGTTTTCGCCATTCTCGTCGAGGGCGTTGATCTGTATCACTGCATAGGTGACTTTTACGCTGTCACATCCAACTTGTGTGCAACGTTGCTCTTGATAATGATACTATTGAAGCTAGGTAGTTTTATGTTCTATCGTGACATGATAATGGGCTTGATTCATTTTGCTGAGAAGAATTTTTGGGGTGTCACTTATGACGAAGCTAGCGCGCAAATTTTAAAAGGATACGACAAACTAGGGATGACTATGATCTACACTTTTACATTT…
AechOr66	scaffold88	-	2152699	2150077	J	MMKNVKKNKFLSIRLVRFLMRVTGFWPAESKTEKRLLNGVLSYTICISSISLWLEATELYLGKGDFYALTYTACSSMPVVIIMLKIIFFLRYRKELLNMLKYTQNNFWYPQYDEYGSEILEKINKKGLILMCTFTFFVQGTVCTYILTPILENIGKNESDRILPFNVWIGISTTVSPIFEIMFTIEISALIHCGICFCCFDNLLGLLNLHTAGQFKILQHRLKSILMRVERTDTVKLLIEKQKQKVYEKLRECVILHHELIWYSEKMEQIFMYSTLCQLLVSGIMLCVAGFQVFLARGTLIRRLIFIAHTNGCFVQLFVVTLTATDLMNESRAVGDAAYNANWQVLSHEENRGVRTAVLMIMIRSAHACSISAGGFFPVSLETFMAVLSTAASYFTLLR…	ATGATGAAGAATGTGAAGAAGAATAAGTTTCTATCGATACGATTAGTGAGGTTTCTCATGAGGGTTACCGGTTTCTGGCCTGCCGAGTCAAAAACTGAGAAACGATTGTTGAATGGAGTTTTGAGTTATACAATATGTATAAGTAGTATATCTTTGTGGTTAGAAGCAACCGAACTATATCTAGGTAAAGGTGATTTTTATGCTCTTACGTACACTGCTTGCAGTTCTATGCCAGTAGTCATAATAATGCTGAAGATAATTTTCTTCCTTCGTTATCGAAAAGAACTGTTGAATATGTTAAAATATACACAGAATAATTTTTGGTACCCTCAATATGATGAGTATGGTAGCGAAATTTTGGAAAAGATTAATAAAAAGGGATTAATATTAATGTGCACG…
AechOr67	scaffold103	+	33135	70153	A	VSMDFQNVNSLNVRLNLFSGNLLPMVNHDSSFSFFWKLYSALFWIIQFIMTIAMVPGCIYVPIEKALKDSTVCFIVFIEMFFLILRIRARKNLIYQLIQKLNKILQTADEIMKDVVTTTLKPVKTPLNFYLSAGVISIIAWGCLPFVLIFEKNLFCYEDYRIPAAFTKQPFSLKIFVLGSLFVIISAVCIFLKKASVDVYMVHLVLMITAQYRYIAVKMAVIFQDEGRDDESQKIHFSELDRKKEKEIRTLCRHHNDVIYISLLLKELLSLNFSLIYVNSVFRFCFIGIMLSSIVSTTIWEAILIIVYSLGAIVQLYILCSCVQQLLDASGKVTDKAFHENWYLLRPAIKRIFILIIMANNLECCKIATFENFNLSLPSFMMILNQSYSIALLFLRMK	GTGAGCATGGACTTCCAAAACGTGAATTCCTTAAACGTTCGATTGAACTTGTTTTCGGGCAACCTTCTACCGATGGTCAACCACGATTCATCCTTTTCATTCTTTTGGAAGCTATACAGTGCTCTTTTTTGGATAATACAATTCATTATGACGATCGCAATGGTACCCGGGTGTATTTACGTGCCAATAGAGAAGGCTTTAAAAGATAGCACGGTCTGCTTCATAGTCTTTATAGAAATGTTTTTTCTTATCTTGCGAATTCGCGCTCGTAAGAATTTGATATATCAATTAATCCAAAAACTGAATAAAATATTGCAAACGGCCGATGAAATTATGAAAGACGTTGTGACAACGACTTTAAAGCCGGTAAAGACTCCGCTCAATTTCTATTTATCCGCT…
AechOr68	scaffold103	+	109339	128108	A	MDFQNLNPFNVRLNLLSGNLLPMTDNSSFPVLWKIYSAIVWLFELVYTVTLMAAFFVVPKEKSLNDGVLAFITVLESGLIVVRIHTTQTTLLQQIIRKMNEILNIDNKNIKNIVITNLKPMETPFKLYFVCGTFAVFVWFCLAFSLVFEKDTFYYVDFKSPAVYSKEPFSINIFLLGSVIITISNVYIFLKKVSVDVYTIHLISLVTAQYQYIASKLVLLFQNSNQQDNSGFSENNFGVQNFSLKKEIKNLCQQHNTIIHTMLMLKKLLSLNIFLIYVNNVFRFCFLGIMAVKISVSFIEGFMVFVYACGTITQFYILCASFQKLSEASSEITDKAFHENWYQFNLSIQRIFLMIIASNNINIKLSLFERFNLSLPSFMSVLNQSYSIALLILRM	ATGGACTTCCAAAACCTGAATCCCTTCAACGTTCGGTTAAATCTTCTTTCGGGTAATCTGTTACCGATGACCGACAATTCGTCATTTCCAGTATTATGGAAGATATATAGCGCTATCGTGTGGCTATTTGAATTGGTTTACACAGTCACATTAATGGCTGCCTTCTTTGTAGTACCAAAAGAGAAATCATTGAACGATGGCGTACTTGCCTTCATCACCGTATTAGAATCAGGTTTGATAGTAGTGCGAATACATACAACACAGACAACATTGCTACAACAAATTATACGAAAAATGAATGAAATTTTGAACATCGATAACAAAAATATAAAGAATATCGTAATAACAAATTTGAAACCTATGGAGACTCCATTTAAATTATATTTTGTATGTGGCACA…
AechOr69	scaffold121	-	1334349	1330793	9-exon	MQSAMKHYYNINKIFLSKLGGWPTQSKFMKILLPTIITSFVFSIGFLQFVRLSERWQTITEDCECFIVMLITFGAYCKLFTIVFKNKNLEHLLSLIDYHWRIFTHSLEIQIMHEYAIVGRKMTISYAVMIYSLMSLYMLIPVTPQLLDLFIPLNKSRSYKYLFDIDYSFDREVYYYPVLLHSYLTTVLTMSLMVITDTSYMSLAQHACSLFAAVGHRLENLVPESNSKKNNYFVEDVKDVICDKSNSRDYEDQTYHELVLLLRKHQLSIQYARLLNSLFEMYSFMLLFITILIMSLLGIQIISLMNHKEEMVRYVAMVIGAFIHLFVLSYPGQKIMDHSADIFHKAYNMLWYKTSRRTTRLLSILLYRGFVPCTLTAGKMYVLSMANYASMMQASMSYF…	ATGCAATCGGCGATGAAACATTATTACAATATTAACAAGATATTCTTGTCGAAACTTGGCGGTTGGCCAACGCAAAGTAAATTCATGAAAATATTGTTGCCGACTATAATAACGTCTTTTGTTTTCAGCATCGGTTTTCTCCAGTTTGTAAGACTGTCTGAAAGATGGCAAACCATAACCGAGGACTGTGAATGCTTCATTGTAATGTTAATTACATTTGGCGCTTACTGTAAATTGTTTACCATAGTTTTTAAAAATAAGAATCTAGAACACCTGTTGTCACTCATCGATTATCATTGGCGAATTTTTACGCATTCTTTGGAGATACAAATTATGCACGAATACGCTATCGTAGGAAGAAAAATGACGATAAGTTACGCCGTTATGATTTATTCGTTG…
AechOr70	scaffold121	-	1348215	1341960	9-exon	MQSAVKYYYDINKILMSKLGTWPTQSIFEKTMLPAIFIIFVASIGFLEFIKLSEVWKNLTEDCESLFIFLLAVGAHVKLFLLIIKNKNIVHLLSLIDYHWRVFTHFSEVKIMHEYALLGRKMSLSYAVIMFSLMSLYLMVPLIVPILNFLKPLNTSRPYIYLFDVDYSFDREIYYYPVLVHSYIVTILGVTSMVINDTSYISLTQHACGLFAAIGYRLENLTLTINLKKNSFVKDVKVTYNNCESNNDIIYHEMVLLLWKHQLSLEYVDLIESFFKIYLLIMIIMNFIGMSLLGFQIIIFMNKKTELLTYIAMLIGGFIHLFVLSYPGQEVMDHSADIFYKAYNMLWYRTSRRMTQLLSILLHRSFVPCTLTAGNMYVMSLQNYASVLQATLSYFTTLS…	ATGCAGTCGGCCGTGAAATATTATTACGATATTAACAAGATCCTCATGTCGAAACTCGGTACTTGGCCGACGCAAAGTATATTCGAGAAGACAATGTTACCGGCCATATTTATAATATTTGTTGCCAGCATCGGTTTTCTTGAGTTTATAAAATTATCGGAAGTATGGAAAAACCTGACCGAGGACTGCGAATCCTTATTCATTTTTCTGCTTGCAGTCGGCGCTCACGTTAAACTCTTCCTCCTAATCATAAAAAATAAAAATATAGTACATCTATTGTCGCTGATCGACTATCACTGGCGCGTTTTCACGCATTTCTCGGAGGTAAAAATTATGCACGAGTATGCTCTCCTAGGAAGAAAAATGTCGTTAAGTTATGCCGTTATAATGTTTTCGTTG…
AechOr71	scaffold130	-	115702	53445	E	MHPLSLSFALLTYTGYWRPINLTFIKYWAYITYSIVMNFLLYSFTFCGLVDCFITEDLETFIEKFSLFLSVLGVSCKVMNLTLRRHEIIGLTDMLLQDICVPRNDREMDIQRRFNRSAKIITICCEILNESAVFFATVAQFRYFISTRTLPLSDWVPYDISSTTAFWATMLHQTIGLIICANASVAHETLISGFMIQTCAQLDILCYRARMLPSSLREAQKCSISKEDFKAREQRLIRELIHHHRFVYRFAERINAVFTLMIFVQFTISSTVLCLSIYKMLTKNLLSLEFAWSSSYLGCMLMQIYLYCWFGNEVTLKSTEIGNAIYEMEWPMLPIDLMKILLLIITRSKRPIKITSGYMITLCNDSFMKIIKISYSAYNVLQGS	ATGCACCCTCTTTCGTTATCGTTCGCGCTATTAACATATACCGGATACTGGCGACCCATTAACTTGACATTTATCAAGTATTGGGCGTACATCACTTATTCTATCGTAATGAATTTTCTACTTTATTCATTCACATTTTGCGGTTTAGTTGACTGCTTCATAACAGAGGATCTCGAGACGTTCATCGAGAAATTCTCGCTATTTCTGTCGGTACTCGGCGTTAGTTGCAAAGTGATGAATCTGACGTTACGTCGGCATGAGATCATCGGTCTTACTGATATGCTGTTGCAAGACATCTGCGTACCCCGGAACGATCGTGAAATGGATATTCAGCGACGCTTCAATCGTAGCGCAAAAATAATTACCATATGCTGCGAAATACTGAACGAGTCAGCCGTC…
AechOr72	scaffold130	+	156964	160207	E	MHTLPLSFALLTYAGYWRPVNLTSIKYWAYTVYSVAMNFLLHSFTFCGLIDCFISEDLKTFIEKFSLFLSVLGVSCKVTNLAIRRHEIINLTDMLLDNICVPRNAHELNIQRRFDRNAKIITICCEILNESAAFFSIAQFQHFVNTRTLPLYDWVPYDISSTTIFWATLLHQTIIIMICANTSVAHETLISGFMIQICAQLDILCHRARILPDLLQEARKCSISKEDFKMRERQLIREIVHHHRYVYRFAERINAVFTLMIFVQFTISSTVLCLCIYQMLTTNLLSVEFAYSSSYLGSMLIQIYLYCWFGNEVTLKSTEIGNAVYEMDWPMLPVDLMKTLLIIITRSVKPIKITSGYIITLSNESFMKIIKISYSAYNVLQGS	ATGCACACTCTTCCGCTGTCATTCGCACTATTGACATACGCCGGATACTGGCGACCTGTTAACTTGACATCCATCAAATATTGGGCGTATACTGTTTATTCCGTTGCCATGAATTTTTTACTTCATTCGTTCACATTTTGCGGTTTAATCGACTGTTTTATAAGCGAAGATCTTAAGACGTTCATCGAGAAATTCTCGCTATTCCTATCAGTACTTGGCGTTAGCTGCAAAGTGACAAACCTGGCGATACGTCGACACGAGATTATCAATCTTACCGATATGTTGTTGGATAATATCTGCGTACCCCGAAACGCTCACGAATTGAATATTCAGCGACGCTTCGATCGCAATGCAAAGATAATCACCATATGCTGCGAAATACTGAATGAGTCAGCTGCC…
AechOr73	scaffold131	+	409879	417347	W	MDINNYVFINRKVLKFVGLYPTNIVRYIICFTCMITIVIPQGLQIYQNWQDLSTVLETSSVLLTILLAILKSLVWISNRRKMDPFIKYMLTDYWNILTTYISKKHTDVYAIYVKKGYLYTKGYLFLICNSLMFFFSLPIIEIVIAVIKGTNNNTIKHFPFLALYPEYYYNFPMYEITYFSQMIATSLCGLIILGTDTLIATALFHTCGHFKVLKKKIKNISTLQIDFIQHTYLEENTMQKIKLHIIDIIKHHYTILWFCDYMETVFSPMLFLQTITCVLFFSLSDLRYESSIFFLKIIDKKYYQTKLFVNNLLISTYLLIYSLLINDSSMIYKTVYTIAWYELPVSFKTEICLLMLRSQKPSKITAGKFYVMHLENFNAVLSTAASYFMLLRSFGSDET	ATGGATATCAATAATTATGTATTTATTAACAGAAAGGTTTTAAAATTTGTTGGCCTTTATCCAACGAATATCGTGAGATATATCATATGTTTTACGTGTATGATTACTATTGTTATACCGCAAGGACTGCAAATTTATCAAAATTGGCAAGATCTGTCTACTGTATTGGAAACGAGTTCAGTATTGCTCACTATTTTACTTGCTATATTAAAATCGTTAGTTTGGATAAGCAATAGAAGAAAAATGGATCCTTTTATCAAATATATGTTAACCGATTATTGGAATATATTGACAACATATATTTCGAAGAAACACACAGATGTATATGCAATATACGTGAAGAAAGGATATTTATATACTAAAGGATATTTATTTTTAATTTGTAATTCTTTAATGTTT…
AechOr74	scaffold135	-	1105600	1102812	E	MQILSFNFFLYTITGLWRPIEWSSKCSKLLYSVYTFFTLYLFTYFFLTHFLYVVFVVDNLVNLASCCSIFLGTITLFCKAIIIVIRRDRIINLIKILQEEPCKACNEEEINIHIKFDHLIRSRSMPYIILCTISLIGTIIGGILYILEGVIPYGFVWVPWECTSFFLFYFTSLQEIAAVTIGIIVNIATETTVLGFCLQTCARFEILNHRLQRMIKGEKEDMRKSSVNNTSRLSKYVSFHLCIIRLAEMINDVFSPVIFIQFCISILVLCSAAYYLSSNITLLNVINFTAYVFCLFVQIYVYCWAGNEVTLKSVELGEEIYHMDWILMTRSEQLDLLMIMKRSTKPIKFTSSFLVTLSLESYSNLLKTTFSAFNLLQQ	ATGCAGATACTCTCTTTCAATTTCTTCTTATATACCATAACTGGTTTGTGGCGACCAATTGAATGGTCTTCGAAATGCTCTAAGTTGCTATATAGTGTGTACACTTTCTTCACGCTGTATCTATTTACGTATTTCTTTCTGACTCATTTCTTGTATGTCGTCTTTGTTGTCGACAACCTGGTAAACTTGGCCTCGTGTTGCTCTATTTTCCTAGGGACAATTACCCTATTTTGCAAAGCGATTATTATTGTAATCCGTCGCGATCGGATTATCAATTTGATAAAAATACTGCAAGAGGAACCTTGTAAAGCTTGTAACGAGGAGGAGATTAATATCCATATTAAATTCGATCATTTAATCAGATCACGTTCCATGCCTTATATAATCTTATGTACGATC…
AechOr75	scaffold135	-	1126968	1123710	E	MQILSLNFFIYTIGGIWRPIEWSSNGAKLLYNIFTFMIISSEYFLLLTQFMDIIFVVNNVDDFATNTLMFLSIVAVCCKITVVVVRRKAIINLVQILLKAPYKPQDEDEIAIQAKFDKFIRSCSIKYSLLATSSVTGTTIGSVLNVMQGHLPYRIWLPYNYTVSTTFWIISIHQIVTLIFATVINVGTETLVFGLILQTCAQFEILESRLHKLIINKTIKYLGRESSLLNENETKLSECIHHHLSIYKYAKAVNVTFNQVLFVQFFSSILVLCTSVYYLSMHIKELSAAASLLVYTICMFVQIFVYCWSGNEVMLKSTSIADAIYRMNWPLLSINEKKGLLMIMIRSTIPVKFTSSFLITLSIQSYSNILKTSYSAFNILQK	ATGCAAATACTTTCTCTAAATTTTTTTATATATACCATTGGCGGTATATGGCGACCTATTGAGTGGTCATCAAATGGTGCCAAACTTCTGTATAACATATTTACCTTTATGATAATATCTTCGGAATACTTTTTACTGTTAACTCAATTTATGGATATAATTTTTGTTGTCAATAATGTCGATGATTTTGCTACTAATACTCTAATGTTTTTGAGCATTGTTGCCGTTTGTTGTAAAATTACTGTTGTTGTGGTACGTCGGAAGGCGATAATCAATTTAGTGCAAATATTGTTGAAAGCACCATATAAACCTCAAGATGAGGATGAAATAGCTATACAAGCAAAATTTGATAAATTTATCAGATCATGCTCGATAAAATATTCACTTTTAGCAACAAGT…
AechOr76	scaffold135	-	1130868	1128630	E	MQILSLNFLIYTIGGIWRPVEWSSNGAKLLYNIFTFIIISSEYFFVLTQFLDIVFVVNNVDDFATNTLLFLSIVAVCCKSTVIVVRRNAIINLVQALLKAPYKPRDENEIAIQTKFDRFIRSCSIKYSLLATSSLTGGTIGSVLNVMQGHLPYRIWLPCNYNVSTIFWTISIHQMVTTIFATMINVGTETLIFGLILQTCAQFEILESRLHKLIINKTVKYLGHASCLLNENKAGLSECICHHLSIYKYAKTVNVIFNQVLFVQFFSSILVLCTSVYYLSIHIEDLSAIASFLVYTICMFVQIYFYCWSGNEVIFKSTSIANAIYNMNWPLLSINEKRGLLMIMIRSTIPVKFTSSFLITLSLQSYSNILKMSYSAFSVLQK	ATGCAAATACTTTCTCTAAATTTTTTAATATACACCATTGGCGGTATATGGCGACCTGTTGAGTGGTCATCAAATGGTGCTAAGCTGCTGTATAATATATTTACCTTTATTATAATATCTTCGGAATATTTTTTCGTGTTAACTCAATTTTTGGACATAGTTTTCGTTGTCAATAATGTCGATGATTTTGCCACTAATACTCTATTATTTTTGAGCATTGTTGCTGTTTGTTGTAAATCCACTGTCATTGTGGTACGTCGGAATGCGATTATTAACTTAGTGCAAGCATTGCTGAAAGCACCATACAAACCTCGAGACGAAAATGAAATAGCAATACAAACAAAATTTGATAGATTTATCAGATCATGCTCGATAAAATATTCACTTTTAGCAACAAGT…
AechOr77	scaffold135	-	1137621	1133974	E	NFFIYTVGGIWRPVEWSSNGAKLLYNVFTFIIISSEYFLVLTQFMDIVLIVDNIDDFATNTLMFLTIVAVCCKATVIVVRRNAIINLVQILLKAPYKPRDEDEVAIQTKFDKFIRSCSIKYSLLATSSVTGTTIGSVLNVMQGHLPYRIWLPCNYNVITFWIISVHQILTIIFATIINVGTETLVFGLILQTCAQLEIFKSRLHKFIIKKTVTYLGHARSLSNEDKTWISECIRHHLSIYKYAKTVNIIFNQVLFVQFFSSILVLCTSVYYLSMHIKELSAAASLLVYTICMFVQIFVYCWSGNEVMLKSMSIADAIYRMNWPLLSINEKKGLLMIMIRSTIPVKFTSSFLITLSLQSYSNILKTSYSAFNVLQK	AATTTTTTTATATACACCGTTGGCGGTATATGGCGACCAGTTGAGTGGTCATCAAATGGTGCCAAGCTGCTGTACAATGTATTTACCTTTATTATAATATCTTCGGAATACTTTTTGGTGTTAACTCAATTTATGGATATAGTTCTTATTGTCGACAATATCGATGATTTTGCTACTAATACTCTAATGTTCCTAACTATTGTTGCCGTATGTTGTAAAGCGACTGTCATTGTGGTACGTCGAAATGCGATCATCAACTTAGTGCAAATATTATTGAAAGCACCATATAAACCTCGAGATGAGGATGAAGTAGCTATACAAACAAAATTTGATAAATTCATTAGATCATGCTCGATAAAATATTCACTTTTAGCAACAAGTTCCGTTACAGGCACTACA…
AechOr78	scaffold135	-	1142104	1139149	E	MQMFSLNFFMYTICGIWRPIEWSSNGANFLYNVFTYIILFLEYFLMLTQFLDFLFVIDNVDDFVANSIMFVSVAAVVCKATVVVIRRNAIISLIQVLLKGPCQPQDEDEIAIQTKFDKFIRLCSMKYLLLAIISLTGVIIGSVLNIMQGQLPCRIWLPLDYNVSLMFWIISIQQVIAIIAGTIINVGTETLIFGLILETCAQLEIFENRLHKLINYKTVKYLENALCSLNEDKTEISKCIRHHLDIYKYAKTVNVIFNQVLFVQFFGSILILCTCIYYLSTHITELSEIGTLLVYIICMFVQIYVYCWSGNEVMLKSMSIGETIYCMDWPLLSITEKKELLMIMIRSTIPIKFTSSFMITLSIQSYSNILKTSYSAFNVLQK	ATGCAAATGTTTTCTTTAAATTTTTTTATGTATACTATTTGTGGTATATGGCGACCGATCGAATGGTCATCAAATGGTGCCAATTTTCTGTATAATGTATTTACTTATATTATATTATTCTTGGAATATTTTTTGATGTTAACTCAATTCCTCGATTTTCTATTTGTTATCGATAATGTTGATGATTTCGTTGCTAATTCTATAATGTTCGTGAGTGTTGCTGCTGTCGTATGTAAAGCGACTGTTGTTGTAATACGTCGCAATGCGATAATTAGCTTGATACAAGTATTGTTGAAGGGTCCATGTCAGCCTCAAGATGAGGACGAAATAGCAATACAAACAAAATTTGATAAGTTCATCAGATTATGTTCAATGAAATATTTGCTTCTGGCAATAATC…
AechOr79	scaffold135	-	1146121	1143605	E	MQILSLNFLIHSFCGIWRPNEWSSNGAKLMYNIFTFIVIFSEYFLVLTQFMDIVLIVDNIDDFATNTLMFLTIVAVCCKATVIVVRRNAITNLVQVLMKTPCKPCDEDEVAIQTKYDMFIRSCSIKYSLLATSSVTGTTIGSVLNIMQGHLPYRIWLPYNYNVSTMFWATSVHQIITVIFSAMINIGTDTLVFGLILHTCAQLKIFESRVHKLMINRTIRYLENTFSPSNKNKTGISECIRHHLSIYKYAKTVNVIFNQVLFVQFFASILVLCTSVYYLSIHITELSGTATFLVYTVGMFVQIYIYCWSGNEVILKSMSVGDAIYCMDWPLLSVNEKKELLMVMIRSTIPIKFTSSFLITLSLQSYSNILKTSYSAFNVLQK	ATGCAAATACTTTCTCTAAATTTTTTAATACATAGTTTTTGTGGGATATGGCGACCTAATGAGTGGTCATCAAACGGTGCAAAACTGATGTATAACATATTTACCTTTATTGTAATATTCTCGGAATACTTTTTGGTGTTAACTCAATTTATGGATATAGTTCTTATTGTCGATAATATCGACGATTTTGCCACTAATACTCTAATGTTCCTAACTATTGTTGCTGTATGTTGTAAAGCGACTGTTATTGTGGTACGTCGAAATGCAATCACGAACTTGGTGCAAGTATTGATGAAAACACCATGTAAACCTTGTGACGAGGACGAAGTGGCGATACAAACAAAATATGATATGTTTATCAGATCGTGTTCAATAAAATATTCACTTTTAGCAACAAGT…
AechOr80	scaffold135	-	1150656	1148270	E	MQILSLNFLIYNLCGMWRPNEWSSNGAKLLYNVFTFMVIFSEYFLVVTQFMDIILIVDNIDDFATNTLMFLTIVAVCCKATIVVIRRNAINNLIQLLMETPCKPRDEDEIAIKTKFDTFIRSCLIKYMLLSMSSLTGVTIGSVVNIMQGYLPYRIWLPFNYTIPLAFWTISIHQIITLIFATMINVSTDILVFGLFLHTCAQFEIFESRLHKLVIYKTINYLGNAVSSLNKDKTEISECIRHHLSIYKYAKTVNVIFNQVLFVQFFASILVLCTSVYYLSIHIRNFSGILPFLVYTIGMFVQIYIYCWSGNEVILKSMSVGDAVYCMDWPLLSVNEKKQLLMVMVRSTIPIKFTSSFLITVSLQSYSSILKLSYSAFNILQK	ATGCAAATACTTTCTCTAAATTTTTTAATATATAACCTTTGTGGTATGTGGCGACCTAATGAGTGGTCATCAAATGGTGCAAAACTGCTGTATAATGTATTTACCTTTATGGTAATATTCTCGGAGTACTTTTTGGTGGTAACCCAATTTATGGATATAATTCTTATTGTCGATAATATTGATGATTTTGCCACTAATACTCTAATGTTCTTGACCATTGTTGCCGTATGTTGTAAAGCTACTATCGTTGTGATACGTCGGAATGCGATCAACAATTTGATACAATTATTGATGGAAACACCGTGTAAACCTCGTGACGAGGATGAAATAGCAATAAAAACGAAATTTGATACATTCATCAGATCATGTTTGATAAAATACATGCTTTTGTCGATGAGC…
AechOr81	scaffold135	-	1156834	1153486	E	MQMFSLNFLMYTIGGVWMPIEWSSNIAKLLYNVFTTVVLVLLYFLMITQFMDIILVVDNIDDFATNTLMFLTIVAVTCKATIVVVRRKAIINLVQILLTAPCKPRNEDEMTIQTKFDKFIKSCSIKYSLLATSSVTGVTVRSVLNAMQGQLPYRVWLPYDFNVSPIFWITSVQQIITVIFVTIINVGTETLVFGLFLQTCAQFEIFESRLQKLVTNKTNKLMKNKIKYLEHSSPSSNEEKAIISKYIHHHLKIYKYARTVNVIFNQVLFVQFFGSILVLCTSVYYLSAHSTLSETATLIVYTICMFVQIYVYCWSGNEVILKSMSVGDAIYHMNWPSLSVNERKELLMIMLRSTLPMKFTSSFLITLSLQSYSSILKISYSAFNVLQK	ATGCAAATGTTTTCTTTAAATTTTTTAATGTATACCATCGGTGGAGTATGGATGCCAATTGAATGGTCATCGAACATCGCTAAGCTACTGTACAATGTGTTTACCACTGTTGTACTAGTTTTGTTATACTTTTTGATGATAACTCAATTCATGGATATCATTCTTGTTGTCGATAATATTGATGATTTCGCAACAAATACTTTAATGTTCTTAACTATTGTTGCTGTTACTTGTAAAGCAACAATCGTTGTAGTACGTCGGAAGGCGATCATTAACTTGGTGCAAATATTATTGACGGCACCTTGTAAACCTCGAAACGAGGACGAAATGACGATACAAACTAAATTTGATAAATTTATCAAATCATGCTCGATAAAATATTCACTTTTAGCAACAAGT…
AechOr82	scaffold135	-	1161804	1159363	E	MQILPLNFLLYTISGLWRPIKWSSKCSKLLYSMFTFSTIYLLSYLMLTHLLYIIFVIDNVEDFASTSPFFFSTISLIFKAITAVIYRDRIVNTVEILQNEPCKACDKDETDIQMKFDHTIRSYSIYYLLLCTFSAVGAVTAGILDVLEGQLPYNMWIPWNCTSFLLFLFTSLQEIVSLIVATIVNIATETIVLGFCLQLCAQFEILEHRLQRMVKRREEEIFPKSSLNKVSRKISKLSKHISHHLCIIRLAGTINGIYSKVFFVQFFVSILVLCSIVYHLSSHLTLTDVATLIVYTFSMFVQIFVYCWAGNEVMLKSTGLSDIAYHMDWMLMTISEQKDLLMIMKRCTKPIKFTSSFLVTLSLESYGNLLKMSFSAFNVLQQF	ATGCAGATACTGCCTCTCAATTTCTTATTGTATACTATAAGTGGTTTATGGCGACCAATCAAGTGGTCTTCAAAATGCTCCAAGTTACTGTACAGTATGTTCACTTTTTCCACGATATATTTATTGTCATATTTAATGTTGACTCACTTGCTGTATATCATCTTTGTTATCGATAATGTGGAAGATTTCGCATCGACTTCCCCATTTTTCTTCTCAACAATCAGCTTAATATTCAAAGCGATTACTGCTGTTATCTATCGCGATCGAATTGTCAATACAGTTGAAATTCTGCAAAATGAACCATGCAAAGCCTGTGATAAAGATGAGACTGATATCCAGATGAAATTCGATCATACAATCAGATCGTATTCCATATATTACTTACTTTTATGTACGTTT…
AechOr83	scaffold137	-	83770	77244	9-exon	SNYYGVVKKVSSLVGQWPYQNPKTKLICLSFVTLSTFSIVIPQLAKFVICNGDMQCIFQTMAAHMLTIITLVKLYTCHLNRYKIKVLIDRLFLEWDELETPEEYEIMKRYAKNGRRYSLGYSLYCFISAFLFLCMSLIPPLLDIVLPLNESRPILSVHPGYYFVDEKEYFFYIFWHAVVVWEIAVTGIVAHDCMLLTYIEHVCSIFALGGFRFERLMYKCNEYESDTITVLHSRASDTFRKRIAFSVYTHRKALKFAQLIEDTFSITLALQIALNTVMISITLLQHNASVFIVVRYVVYVLSQLIHLFCLSFEGQKLIDHSLQTRDKIYNSLWYKTSPKSQRMLLFVMQKAFHPVFLTACKIYIFSRENFTMIIQTSMSYFTVLASLE	TCCAATTATTATGGAGTTGTTAAAAAAGTATCATCATTGGTTGGTCAATGGCCATATCAGAATCCAAAAACGAAATTAATCTGTTTGAGCTTCGTGACTTTAAGCACATTTTCTATAGTTATTCCACAGTTGGCTAAATTCGTCATATGTAATGGAGACATGCAATGTATATTTCAAACTATGGCAGCACATATGTTGACAATTATAACATTAGTGAAACTATACACATGTCACTTAAACCGATATAAAATCAAAGTTTTGATTGATCGGTTATTCCTCGAATGGGATGAATTGGAAACACCAGAAGAATATGAAATTATGAAAAGATATGCTAAAAATGGCAGGAGATACTCTTTAGGATATTCGCTATATTGCTTCATATCCGCATTTCTATTCCTG…
AechOr84	scaffold137	-	171559	84435	9-exon	NHYYDIVKRISSLAGQWPYQRPKTRLLCVSLVTLSTFSINVPQMAKFITCDKDLSCIFETMTSLMLAIMSLVKLYTCYLNRYKMKDLTDRLYVNWNALETSEEYNIMRKYAKNSRRYSLGYSLYCFVALYLFLSMSFIPQLLDVVLPLNKSRPILLTYPGYYFVDERKYFFYIFLHAIVAWEIAMTGIVAHDCIFVTYVEHVCSMFAVIGFRLEHLFYNRNNQMKTINTNTDNAYRKRIAFIVHAHRKALKYTQLLEDTFNVPFAMQILIVTIGMSITLLQNSSNILESMRYALYVIGELIHLFFLSFEGQKLIDHSLQIRDKIYNNCWYKVSIKSQKLIILIMIKTLRLSFLSAGKIYIFSLESFTMVLQTSMSYCTVLASFQ	AATCATTATTATGATATTGTTAAAAGAATATCATCGTTGGCCGGTCAGTGGCCTTATCAAAGACCAAAGACGAGATTGCTCTGTGTCAGCTTGGTGACTTTGAGTACATTTTCTATAAATGTTCCACAAATGGCTAAATTTATAACATGTGACAAAGACTTGTCATGTATTTTTGAAACTATGACATCACTTATGTTAGCAATCATGAGTTTGGTGAAACTGTATACGTGCTATCTTAATCGCTACAAAATGAAAGATCTCACTGATCGTTTATACGTCAACTGGAATGCATTGGAAACTTCAGAAGAATACAACATTATGAGGAAATATGCCAAGAATAGTAGACGATACTCTCTAGGATACTCATTGTATTGCTTTGTAGCTCTTTATCTGTTCTTA…
AechOr85	scaffold142	+	2120195	2123698	9-exon	MEPSREHYYDISKRYLTLIGQWPYQKPKESLFFLILILFFDVSILVTQAARFFVCNNMQCIFETLPPHLLAAIIPVKIFTYQFNNQKIKDLTDRLSIDWNMLETKTERDIMRRYAENGRWYVLIYSSYVYISTISFTTTSLMPRILDVIDPLNTSRPVMMPYPAYYFVDENQYFHYIFLHMIICSTICLTGLIAHDCMFFTYIEHICGLFAIVRYRFEHVSYKRSNMEKNMIDCTDYIYYKNIVISIHVHRKTLQFAKLLEDTFSISFAVQILLVTICLSITLVQLHDSAEAMRYFVFIMAQLFHLFCFSFQGQKLINHSLETCDNIYHSSWYKIPVKEQRLLLFVMRKSIEACTLTAGKIYVFSLENFTMIVQSSMSYFTLLSSFNV	ATGGAACCCAGCAGGGAACATTATTATGATATCAGTAAAAGGTATCTGACATTAATCGGTCAGTGGCCTTATCAAAAACCGAAAGAGAGTTTGTTTTTCCTGATCCTTATTCTTTTTTTTGATGTCAGTATTCTCGTTACACAGGCGGCAAGATTTTTCGTATGCAATAACATGCAGTGTATCTTTGAAACTTTACCTCCACACTTGCTGGCAGCGATTATTCCAGTGAAAATTTTCACGTATCAATTTAATAATCAGAAAATTAAAGATCTTACAGATCGCTTATCTATAGATTGGAATATGCTCGAAACTAAAACAGAACGCGATATTATGAGAAGATATGCCGAAAATGGCAGATGGTACGTGTTAATATACAGCTCGTATGTATACATATCTACC…
AechOr86	scaffold142	+	2130395	2133796	9-exon	MEHNRDYYYDISKWYLMLVGQWPYQKLKESLSFLIFILLLDASALVTQIAKFVVCDNAQCIYETLPPHMLTVMILVKIFTYQFNSRKIKDLTDRLFVDWDMLETVEEHNIMRKYAQNGRWYALIYGSYVYVSTISFTTTSLVPRILDIVFPLNTSRPVMLAYPAYYFVDENQYFYYIFLHMLITSSMCMTGLIAHDSMFFIYVEHICGLFAVVGFRFENVSHKRSNMEKNLIDCLNDGYHRNVVFSIRAHRKVLRFAKLLEDTFSISFAVQLLIVTIGLSITLVQLHDLAEAMRYFVFIIAQLFHLFCLSFQGQKLISHSLETCDKIFRGSWFTIPVKEQKLLMFVMRKSIEANVLTAGKIYVFSLENFTAVVQSSMSYFTLLSSFDM	ATGGAACATAATAGAGATTATTATTACGATATTAGTAAGTGGTATCTGATGTTAGTCGGCCAATGGCCTTATCAGAAGTTAAAAGAAAGTTTGTCTTTCTTGATTTTTATACTCCTTCTTGATGCTTCTGCACTTGTCACACAGATAGCAAAATTTGTCGTATGCGATAACGCGCAGTGTATTTATGAAACTTTACCACCACATATGTTGACAGTGATGATTCTGGTGAAAATTTTCACATATCAATTTAACAGCCGAAAAATTAAAGATCTCACAGATCGCTTATTCGTAGACTGGGATATGCTCGAAACTGTGGAAGAACACAACATTATGAGAAAATATGCTCAAAACGGCAGATGGTACGCGCTCATATATGGCTCGTATGTTTATGTGTCTACT…
AechOr87	scaffold142	+	2135088	2139161	9-exon	RSYYYDINKKYLTLVGQWPYQKPKEKLIYFTIIMILAVSSVIPQGAKFGVCETAQCIYETLPPYMLAMMVLLKIFTYHFNSEKIKDLTDHLFVDWDMLETKEEHDIMRKYAEKGRWYAMTYGSFIYVSNIIFATTSLVPRILDIIFPLNFSRPIMLPYPAYYFVDENQYFYYIFLHMLLTSSVCLTGLIAHDSMFFVYVEHICGLFAVIGFRFEHVSHKRSAMKKCMINYPDAMYHKNVVISISAHRKALQFAQFLESTFTISFAMQLLIVTIGLSITLVQLHDLAEAMRYFVFIFGQLFHLLCFSFQGQKVIDYSLETHDKIYHSSWYTIPVKEQRLLMFVMRKSIDASVLSAGKIYIFSLENFTTVVQSSMSYFTLLSSFDV	AGAAGTTACTATTACGATATCAATAAAAAGTACCTTACGTTAGTCGGTCAGTGGCCTTATCAGAAGCCGAAAGAAAAACTAATTTACTTTACAATTATAATGATACTTGCAGTCTCTTCAGTCATTCCACAGGGGGCAAAATTTGGCGTATGCGAAACCGCGCAGTGTATCTACGAAACTTTACCTCCATATATGTTAGCAATGATGGTTTTATTGAAAATTTTCACGTATCACTTTAACAGCGAAAAAATTAAAGATCTCACAGATCACTTATTCGTAGACTGGGATATGCTCGAAACTAAGGAAGAACACGACATTATGAGAAAGTATGCCGAGAAAGGCAGATGGTACGCGATGACATACGGATCATTTATTTACGTGTCTAACATTATATTCGCA…
AechOr88	scaffold142	+	2139739	2142164	9-exon	TWRHYYNIVYKISSLTGTWPYLKPRARIFRVGVMTIIMGTVLVPQFAYQFMCKTNVQCICEAMTSYLLTCTSLLKVYTCQLNIRTIKSLTQHLFIDWKGLKTSEEYEIMKLYAENSRRFCVVYTVYCMLAVTTFMSLSLVPFALDAIWPLNESRPITPPYPGYYFVELREYFYKIFWHSIIVWEITIVGIVAHDCMFVTFVEHVCSMLALVGFYFENLFNKGDKTMKIANNSNDTYRERIAIFVNKHQDALKFVEHIENTFTIPFGAQMIIVTIGLSITLLQFTQQNGDILISIRYVLYVLAQLFHLFCLCFEGQKLIEHSIQTCDKIYSSTWYEVSMRSQKLIVMVMMKSVRPSFLSAGKIYIFSLENFTTVLQTSMSYFTVLTSI	ACTTGGAGGCATTACTATAATATCGTTTACAAAATATCATCGCTCACCGGTACGTGGCCATATCTGAAACCGAGAGCAAGGATATTTCGCGTTGGTGTTATGACTATAATCATGGGGACTGTACTCGTCCCGCAGTTTGCTTATCAATTTATGTGCAAGACAAATGTGCAATGTATTTGCGAGGCGATGACATCGTATTTACTGACATGTACTTCTTTGTTAAAAGTGTACACGTGTCAATTAAATATTCGCACGATCAAAAGCCTTACTCAACACTTATTCATCGACTGGAAGGGATTGAAAACTTCCGAAGAATACGAGATTATGAAATTATACGCAGAGAACAGTAGACGATTTTGTGTGGTGTATACGGTATATTGTATGTTAGCGGTCACTACG…
AechOr89	scaffold142	+	2148644	2150862	9-exon	YYSISKRVLLFCGQWPYQEKRARLFQLSTVTLVIFSQTFPQVAQIFNCDGNARCIQLTIPVLMLMVVFLVKLYTCQFNSNKIKSLTDFLCDDWEKLNSKEEYEIMKKYATNARLITFAYVLYLYVFSSAFILLPLVPKLLNIVLPLNKSRPITMPYNVYYFVDEEKYYFYIIFHMFVSTIIALAAVTAHDCTFFIYIEHVCSLFAVTGFHFESLSRKNRNDANNLSHNRKIAVSIHVHWRALRFAKILEDIFCIAFAVQMLIVVVTLSISLVQVALQYGDIKEMFRYLSYIFGQILHTFCFSLQGQRLINHSIQLRDKIYNSYWYKIPVESQKLLLHVMRRSMEPCFLSAGKIYIFSLKSFTTVMQSSVSYFTVLASF	TACTATAGTATTTCAAAAAGGGTATTGTTATTCTGCGGTCAGTGGCCTTATCAGGAAAAACGAGCAAGGCTTTTTCAATTGAGCACGGTGACTTTGGTGATTTTTTCGCAGACTTTTCCACAGGTGGCCCAAATTTTTAACTGCGATGGAAACGCGCGATGTATTCAATTGACAATACCAGTGCTTATGTTGATGGTTGTATTTCTGGTGAAACTATATACGTGCCAATTTAATAGTAACAAAATCAAAAGTCTCACTGACTTCCTGTGTGACGATTGGGAGAAGTTGAATAGCAAGGAGGAATATGAAATTATGAAAAAGTATGCCACGAACGCAAGATTGATTACTTTCGCATATGTCTTATATTTGTACGTGTTCAGCAGTGCGTTCATATTACTT…
AechOr90	scaffold142	+	2153600	2155839	9-exon	YYSITKRLLLFCGQWPYQEKRARLFQLSTVTLVIFSQAFPQVAPIFNCDGNARCIQLTIPVLMLMVIFLVKLYTCQFNSSKIKSLTDFLCDDWEKLNSKEEYEIMKKYATNARLISFAYVLYLYVFSSAFVLLSLVPKLLNIVLPLNKSRPITMPYDVYYFVDEEKYYLYIIFHIFVCSVISLATATAHDCIFFIYIEHVCSLFAVTGFHFESLSRKNRNDANNLSHNRKIAVSIHVHWRALRFAKILEDIFCIAFAVQMLIVVVTLSISLVQVALQFGDINEMFKYLTYIFGQILHTFCFSLQGQRLINHSIQLRDKIYNSSWYKIPVESQKLLLHVMRRSMEPCFLSAGKIYVFSLKSFTTVMQSSVSYFTVLASF	TATTACAGTATTACAAAAAGGTTATTGTTATTCTGTGGCCAGTGGCCTTATCAGGAAAAACGAGCAAGGCTTTTTCAATTGAGCACGGTGACTTTGGTGATTTTTTCGCAGGCTTTTCCACAGGTGGCCCCAATTTTTAACTGCGATGGAAACGCGCGATGTATTCAATTGACCATACCAGTGCTTATGTTGATGGTTATATTTCTGGTGAAACTATATACGTGCCAATTTAATAGTAGCAAAATCAAAAGTCTCACTGACTTCCTGTGTGACGATTGGGAGAAGTTGAATAGCAAGGAGGAATATGAAATTATGAAAAAGTATGCCACGAACGCAAGATTGATTTCTTTCGCATATGTCTTATATTTGTACGTGTTCAGCAGTGCATTCGTATTACTT…
AechOr91	scaffold142	+	2158250	2161044	9-exon	YYSITKRLLLLCGLWPYQEKRTRLFRVHSLTLIIFSLIVPQVAQFFRCNGNGRCIKLTIPMFMLMIIFLVKLYTCQFNIIKIKNLTDHICDDWKKLNTTEEYEIMKKYAANAKLITFIYLIYVFVCCGGYVLFSIIPKFLNIVLPLNESRPVNLPYQAYYFVDEEKYYFYIIFYTCVFGSVATMMVIAHDCTFFIYIEHVCSLFAVAGFHLETLSLNDCNDANNRLDNRKIYNRKIAISIHAHWRALRFAKILEDIFCIAFAIQMLIVTAILSITLLQVALLYGEFNETVKYLAFIFAQVIHTFCFSVQGQRLIDHSLQLSDKIYNSSWYEIPAESRRLLLFIMRRSMQPCFLSAGKLYVFSLKNFSTVMQSSVSYFTVLASFQ	TACTATAGTATTACAAAAAGATTGTTGTTACTCTGCGGTCTGTGGCCTTATCAGGAAAAACGAACGAGACTTTTTCGAGTGCATTCGTTGACTCTGATCATTTTTTCGCTGATTGTTCCGCAGGTGGCCCAATTTTTTCGTTGCAATGGAAACGGGCGATGTATTAAACTGACTATACCGATGTTTATGTTAATGATTATATTTCTGGTGAAACTATACACATGCCAATTTAACATTATAAAAATCAAAAATCTTACTGACCATATATGTGACGATTGGAAAAAGTTGAATACCACGGAAGAATATGAAATTATGAAAAAGTATGCCGCGAATGCAAAATTGATTACTTTCATATATTTGATATATGTTTTTGTTTGCTGTGGGGGATATGTATTATTT…
AechOr92	scaffold172	-	626788	624465	Z	NSFASVIRVNIALLRLSGVVSYENGSIHQSSLQNILITIAYGCLFAYAGLYTYEFVLHTVYLDTWMESFAMILSLVGGQARFTILLLFRSRFQRLLATCEELWTMLNATEKKHVRDYVKPTRHLTYYYLFSCAFTIFFYALANLFMGQYDDALNATIRTLPYICPVEVHRSPYYEVMYIAQLCSMIHVGLTCAGADTVGPVLILTICGHFKVLNTRILHLNDPNRVRSKGSCSVSMKSLEIMRERNDTKNHVKSNFEACVYYHQTMFELCKEVENLTTSIFLTQLLGSTYNVSLVGFKLAGDDPDKFKYATQLFIAMIQLFLSNWAANVLVMESQDIARAMYFTPWYRFPYQLKRSVNIIVMRSQKPAQLIAGHIIPLSLQTFASMVSSAASFFTMIRS…	AATTCATTCGCGAGTGTCATCCGCGTGAACATCGCGCTGCTGAGACTCTCCGGAGTGGTGTCCTATGAAAACGGGAGTATCCATCAATCGAGCTTGCAAAACATCCTTATAACCATCGCGTACGGTTGTCTGTTCGCATATGCGGGTCTGTACACATACGAATTCGTGTTGCATACAGTCTACCTCGACACCTGGATGGAGTCATTCGCGATGATACTCTCCCTCGTGGGTGGACAAGCGCGGTTCACGATTCTCCTCTTATTTCGGAGTAGATTTCAGCGATTATTGGCGACCTGCGAGGAACTCTGGACGATGTTAAACGCGACTGAGAAAAAGCACGTCCGCGATTACGTGAAACCGACGAGACACTTAACTTACTACTATCTATTTAGTTGCGCT…
AechOr93	scaffold176	-	243086	174649	A	MDFKNVNFLNYRMNTLSGNFLPIATNNSRFSVFWRTYSIVVWLIQLSHTIALIFGIILAPTENSLKDGILSVVVTIEAFFMLTRLHTRKKLIKEMIQKMNDILQSTDEIMKDTIKSAIKPIILPFVIYGVTSVISVTIYHAMQPIVLTFEKFTFFYVDYNLSTAFSTKLFSNRILILSIILKTIGSVYLFLKKFGVDVYMMHLVLMLTAQYRYVAIKLTMLFRDLHNYNDKSRKEHYPIEDRWTEGELRKLCLHQNTVLNMSFILKKLLSVNFSLLYINNVFRFCFIGILLSAIPSMTFVEGISVTSFAIGSLTQFFLLCSSVQSLSDASTEITDRAFDEGWYQFGPSMKRIFILLIMSNNLECRIAEIGKFNLSLPSFMTIMNQSYSVALLFLKA	ATGGATTTTAAAAATGTGAATTTTTTAAATTATCGAATGAACACACTCTCGGGAAATTTCTTACCTATAGCAACCAATAATTCGCGGTTTTCAGTTTTCTGGCGTACTTATAGCATCGTTGTTTGGTTAATACAATTGAGTCATACAATCGCTTTGATTTTCGGGATTATCTTGGCACCGACGGAGAATAGTCTGAAGGACGGCATTCTCTCCGTCGTGGTCACAATAGAGGCATTTTTTATGCTTACGCGTCTTCATACACGCAAGAAGTTGATAAAGGAAATGATTCAGAAGATGAATGATATCTTGCAAAGCACGGACGAAATTATGAAAGATACCATAAAGTCGGCCATAAAGCCTATAATATTGCCGTTCGTAATATATGGCGTGACCAGCGTA…
AechOr94	scaffold187	-	112014	73302	9-exon	TMNTNWSHYYGLVKKLSSMSGQWPYQKPITKLFCMILMTLSTISVIIPQTAKFVICDGNLQCIFQTLSSYMLTTITLVKLYTCYFNRCKIKVLIDQLFVDWNELETPEEYEIMERYAKNSRRYSLGYSLYYYFGMYTFISLSLVPQVLDVVLPLNESRPILPIYPGYYFVDERKYFFYIFSHAVMAWEIAVTVILSHDCMLLTYIEHICSIFTLVGFRFERLIYNNTMKMLHSRTSDMYCKQITFSVYTHRKALKFAQLIGETFSLTLTIQLVLNTIMISITLLQVRQAGILELIRYMMYVIGQLIHLFCLSFEGQKLIDHSLQTRDKIYNSFWYETPLKSQKMFLFIMRKSFQPIFLSASKIYIFSMENFTMIVQTSISYFTVLSSLE	ACTATGAACACCAACTGGAGTCATTATTATGGTCTTGTTAAGAAGCTATCATCAATGTCTGGCCAGTGGCCCTATCAGAAACCAATAACAAAACTATTCTGTATGATCTTGATGACTTTGAGCACGATTTCTGTGATTATTCCACAGACAGCTAAATTCGTTATATGTGACGGAAATTTACAATGCATCTTTCAAACTCTGTCGTCCTATATGTTGACAACTATAACACTGGTGAAGTTGTATACGTGTTATTTTAACCGATGTAAAATAAAAGTCCTCATTGATCAGTTATTCGTTGATTGGAACGAATTAGAAACACCAGAAGAATATGAAATTATGGAGAGATATGCCAAGAACAGCAGGCGATATTCTTTGGGATACTCACTGTATTATTATTTT…
AechOr95	scaffold187	-	118038	112907	9-exon	METICSRYYDIVYKISSLTGMWPYLKPKTRIFRITLLTIILLTILIPQIAYQFMCKKSLHCTLQAMTAYLLSFVALLKVYTFQFNIHTIKDLTQHLLCDWKELNTYEEYEIMKSYAANSRRFSLIYSVYCFAAIIVFMSMSLIPHTLDIILPLNESRPILPPYRGYYFVDIQEHFFQIFWHAIVAWEIVIAGIIAHDCLFVTYVEHVCSKFAITGFHYEHLFHDCKNKMEIVSSINPDDITIYYKRVAFLVRKHREALEYAQLLEDTFTMPFAIQILIVTIGMSITLLQITQDKSDILEAARYVFYIGGQLIHLFFLSFEGQRLIDHSLQIRDKMYKSFWYKASMKLQKIIMLVMMKSLYPSFLSAGKVYIFSLQSFTMVLQTSMSYFTILASFQ	ATGGAAACTATATGCAGCCGATATTATGATATCGTTTATAAAATATCATCTCTCACTGGTATGTGGCCATATTTAAAGCCAAAAACAAGAATATTTCGTATTACCTTGTTAACTATAATCTTGTTAACTATACTAATACCACAGATAGCATATCAATTTATGTGTAAGAAAAGCTTGCATTGCACTCTGCAGGCGATGACAGCGTATTTATTATCATTTGTGGCTCTATTGAAGGTGTACACTTTTCAATTTAACATTCATACAATTAAAGATCTTACTCAACATTTGCTCTGCGATTGGAAAGAATTAAATACTTATGAAGAATACGAAATTATGAAGTCCTATGCTGCGAATAGTAGACGATTCTCTTTGATATATTCTGTATATTGCTTCGCAGCG…
AechOr96	scaffold192	+	2568914	2571436	E	MNVLTFTFKILTICGCWPPNSWTTRYKRIMYDVYTVLIVLLINTFTLSQLMDLILTVDNADDFSENFYVMLAMFVSCCKMFSLLRNRNNIAMLIDILMKKPCRPTEHDEIEIRQKFDKIVLTNTLCYATLVELTCAFALGTSVFKDYRKHNLAFRAWLPFNYSSPMLFRIAYFHQSISLTAGSILHLACDSLICGLLMHICSQLEILECRLKKTINKPHIFRECVIQHTCIFEFALIVNEKFRLTITVQFLVSMLVVCFNLHQLTQTSVLSAKYVQIVLYMFCMLTQISFYCWYGNEVKLKSRQMVNNIFEMQWFVLDYHVQKDLSIIMMRSIVPIEFTSAYVISMNLQSFVSLLKTSYSAFNILQQMR	ATGAACGTTTTGACGTTTACATTTAAAATTCTTACTATTTGTGGATGTTGGCCACCAAATTCATGGACGACACGATACAAACGTATAATGTATGATGTATATACGGTCCTCATAGTTTTGTTAATAAATACATTTACATTATCGCAATTGATGGATTTAATTCTGACTGTGGACAATGCCGATGATTTCTCCGAGAATTTCTATGTGATGCTTGCTATGTTCGTATCATGCTGTAAGATGTTCAGTTTATTGAGAAATCGTAACAACATTGCGATGCTGATTGATATTCTGATGAAAAAACCATGTAGGCCTACTGAACATGATGAAATAGAAATTCGACAGAAATTTGATAAGATTGTACTAACAAACACGCTTTGCTACGCGACTTTAGTGGAACTA…
AechOr97	scaffold192	+	2573080	2575276	E	MSLLEFTFKILSSCGCWIPNSWMSPHRRLIYHVYTIFILLLVNTFTLSQFLDIILIVDNSEDFMDNFYMLLAMIVSCFKMFSLLINRNNIAMLTNILINKPCKACDTVEIEIQHKYDKLIETNTLYYMILVELTCASTAVASLLTDYKKEKLTFRAWLPFDYSSTMLFNFTYFHQLISLTVGSVLHVACDGLICGLLLHICCQLEILSCRLKNIVHNPKVLHDCVIQHNLLFKFAFLLNKKFRFTITFQFIVSTLVVCFTLYQLTKTSGKFVELGMYMSCMLIQIFLYCWYANEVKLKSLQLVNDLFEIEWLTLRQDIKKDLLTIALRSRMPIEFSSAYIIPMNLDSFVGLLKTSYSTYNILQQTQN	ATGAGTTTATTAGAATTTACATTTAAAATTTTATCAAGTTGCGGTTGTTGGATACCGAATTCTTGGATGTCTCCACATCGACGATTAATATATCATGTGTATACTATTTTTATACTTTTACTGGTAAATACATTTACATTGTCGCAATTCTTGGATATAATTCTGATCGTTGACAATTCGGAAGATTTCATGGATAACTTTTACATGCTGCTTGCCATGATCGTTTCTTGTTTCAAAATGTTTAGTCTGTTAATAAATCGTAATAATATCGCCATGCTTACAAATATTCTTATCAATAAACCGTGCAAAGCATGTGATACAGTGGAAATAGAAATACAACATAAATACGATAAGCTAATTGAGACAAATACTCTGTATTATATGATCCTAGTTGAATTA…
AechOr98	scaffold192	+	2580400	2581981	E	MFLLAFTFKILTICGCGRLDSWPTPYKRLVYHVYTIFVMLLIYTFMLSQLMDLIIIVDNSNDFTDNFYVLLAMIVSCCKMLALLMNRSNIEMLIKTLMRKPFRPVEPDEMKIRQKFEKLIQSNTLYYTILVETTCLSVAVTSLLTEFKKGNLTFRAWLPFDYSSSQLFLFVYAHQLISFTMGSVHHVACDSLICGFLVHICCQIEILEHRLRKSARDPNILRECVLQHNNIFKFARIVNEKFRITIFIQFVVSTLVMCFNLYQFTKSTALRTKYMQLIMYTCSMLSQIFLYCWYGNEVKLRSRQLINNIFEMEWFKFNETAQKTLLMVMRRAVVPIEFTSACVISMNLDSFVSLLKTSYSAYNILKQTQ	ATGTTTTTACTGGCCTTTACGTTCAAAATATTGACGATTTGCGGTTGTGGACGACTGGATTCTTGGCCGACTCCATACAAACGGTTAGTTTATCATGTATATACTATTTTCGTAATGTTACTAATATACACATTTATGCTATCGCAATTGATGGATCTTATTATAATCGTGGATAATTCCAACGATTTCACCGATAACTTCTACGTGCTACTCGCTATGATCGTTTCTTGCTGTAAGATGCTCGCTCTGTTGATGAATCGTAGCAACATTGAGATGTTAATCAAAACTCTTATGAGAAAACCATTTCGACCGGTTGAACCCGACGAGATGAAGATTCGACAGAAATTCGAAAAACTCATACAGTCAAATACGCTTTACTATACTATCCTAGTCGAGACA…
AechOr99	scaffold192	+	2583340	2585337	E	MRVLDSTFKFLTICGCWRPDSWTSSCKRVIYHTHTFFVLALINTFTLSQLLDIILTVDNADDFTDNFYMLLAMIVSCCKMLSMLINRKNIALLTNILTERPCRPLEPEEMEIHNKFDKGVQANTIHYAILVETTCVCITLTSLLTDFRRRTLTFRAWLPYDYSSPILFYITYAHQLISLIIGSVLHVACDGLICGLLVHICCQIKILESRLRRIAYEPGILSECILQHNRIFDFAITVNEKFRFTIAIQFMVSTLVVCFNLYQLTRSTTTNAKYVQLILYMCSMLTQIFFYCWYGNEVKLKSQQLVSNIFNMEWYMLDQNVKKTFLLIMRRSTMPIEFTSAYIISMNLDSFVGLLKTSYSAYNILQQI	ATGCGAGTATTAGATTCGACTTTTAAATTTCTAACTATTTGTGGTTGCTGGCGACCGGATTCTTGGACATCGTCATGTAAACGTGTAATCTACCATACGCACACATTTTTCGTGCTTGCGTTAATAAACACATTTACTTTATCGCAATTACTGGATATTATTCTTACTGTGGATAATGCGGACGATTTCACTGATAATTTCTACATGTTACTTGCAATGATTGTATCTTGTTGTAAAATGCTTAGTATGTTGATAAATCGCAAAAATATTGCTTTGTTAACAAACATTCTCACGGAAAGACCGTGTAGACCATTGGAACCGGAAGAAATGGAAATTCATAACAAATTTGATAAGGGCGTACAAGCAAATACAATACATTATGCAATTTTGGTTGAAACA…
AechOr100	scaffold192	+	2587077	2588984	E	MYILKYTFNLLTIFGCWRPYSWSSLCKRIIYHVYTSIVILIVNTFMLSVLMDVIWTINNGEDFLDNFFPPIATLISSCKVFILLMNRKNIIMLINILRQKLHRPSSSTEMEILNNFDKSIQINTLRFIYLGIITIIWILLSSLYINFKNKKLMYKAWLPFDYYSSTVLFYLTSAHQMISLTIAMFVNIGCDTLICGLLVHICCQIEILTYRLKNIIFCSDFLRVCLHQHYHIFRFALIVNEKFGMTIAIQFILSTMMICFNLYQISKTTVKANYIQLILVIFCLLTQIFFYCWYGNEVKIKSYQIIDDIFEMEWLILDDNIKKSLMMMMMRALVPIQINCVYVIPMNLESFMSILKMSYSTYNLLQQI	ATGTACATCCTTAAATATACTTTTAATCTTTTAACAATATTTGGGTGCTGGCGACCTTATTCCTGGTCGTCGCTATGTAAACGCATTATATATCACGTATATACAAGTATAGTAATTCTAATAGTAAATACTTTTATGCTATCAGTATTGATGGATGTAATCTGGACTATAAATAACGGGGAAGATTTTCTCGATAATTTTTTTCCACCAATCGCGACTCTTATTTCTTCTTGTAAAGTGTTCATTTTATTGATGAATCGTAAAAACATTATTATGTTAATCAATATATTGAGACAGAAATTACATAGACCGTCGAGCTCGACAGAAATGGAGATTTTGAATAATTTCGATAAAAGCATACAAATAAATACTTTACGCTTTATATATTTGGGAATAATA…
AechOr101	scaffold192	+	2592038	2594064	E	MHILKLNFKLLTIFGCWRPDSWSSLHKRVTYYMYTSIIIIILNTFVLSQLMDVILTVNNADDFSENFFILIAMFISCCKLFILLMNRKNIIMLIGILMKKPCRPSRLTEIEILYKFDKSIQINTRRFICLGTVTCLCVVLTSLSVNFKIKKLTYRAWLPFDYSSTLLFYLMYAHQLICLIAGGFLNIGCDTLICGLLVHICCQIEILTYRLKNIVSYSNVLRDCVYQHYHIFRLAFIVNAKFRLTIAIQFVTSTLVVCFSLYQLSTATTKAKYIEMILYISCMLTEIFFYCWYGNELKIKSHQMIDNIFEIEWLALDENRKKSLMIIMSRAIIPIQITCAYIVPMDLNSFMSLLKTSYSTYN	ATGCACATTCTTAAACTTAATTTCAAACTTTTGACGATATTTGGATGCTGGCGACCGGATTCTTGGTCGTCGTTACATAAACGCGTAACATACTACATGTATACCAGTATAATAATTATAATATTAAATACCTTTGTGCTATCTCAACTGATGGACGTAATTCTAACTGTAAACAATGCCGATGATTTTTCCGAAAATTTCTTTATATTAATTGCCATGTTTATTTCTTGTTGTAAATTGTTCATTTTATTGATGAATCGCAAAAACATTATTATGTTAATAGGCATTCTAATGAAAAAACCTTGTAGACCATCAAGATTGACTGAAATTGAGATTCTATATAAATTCGATAAAAGCATACAAATTAACACTCGACGTTTCATATGTCTGGGAACAGTA…
AechOr102	scaffold192	+	2596493	2598211	E	MRMLKFTFKLLTIFGCWRPDSWLSLHKRIAYYVYTSIIILLLHTFMLSQLMDLILTVDNTDNFSDNFFVLLAMFISCCKLLILLTNRKNIIMLIDTLMERPYRPSKSTEMEILYKFDKDIEINTRRFVYLGAVTMSCIILSSLSMNFKNRKLTYRAWLPFDYSSTILFYLMYIHQLISLATAAFINVGCDTLICGLLVHICCQIEILTCRLKKIISYSNVLRSCVHQHYHIIRLLAYIVNTKFRLIIIIQFITSTLIICFSLYQISKTTTKAKYIEMTLYISSMLTQIFFYCWYGNEVKIKSHQMIDNIFEMEWLTLDKSKKKSLIIIMRRTIVPIQITCAYIIPMNLDSFMGILKTSYSTYNLLEKIR	ATGCGTATGCTTAAATTTACTTTTAAACTTTTAACGATATTTGGTTGTTGGCGACCTGATTCTTGGTTGTCGTTACATAAACGTATAGCATATTACGTATATACAAGTATAATAATTTTATTACTACATACCTTTATGCTTTCGCAATTGATGGACTTAATATTAACCGTTGATAATACCGATAATTTTTCGGATAATTTTTTTGTATTACTTGCCATGTTTATTTCTTGCTGTAAATTATTAATTTTGCTAACGAATCGCAAAAACATTATTATGTTAATCGACACGCTGATGGAGAGACCATATAGACCGTCGAAATCAACTGAAATGGAGATTTTATATAAATTTGATAAAGACATAGAAATTAATACTCGGCGCTTTGTTTACCTGGGAGCTGTA…
AechOr103	scaffold192	+	2599943	2601681	E	MHVLQLTFKILTIVGCWRPQSCSSLYLRIIYDAYTVFMIILLYTFLISQFLDIIWNVDNAEDFTENLYATMASVVSCSKMLSLLVNRKNINMLINVFIEKPYRPLEIDEMRIRYKFDRLIYINTLYYTILVETTCACITMTSLFTMFRKGNLTYRAWLPYDYYSSNIIFCLTYAHQLISLTAGSLVNVACDSLICGLLMHICCQIEILECRLSKVSNDDGTLRDCVRHHDSILQYALKLNNKFRMTIAMQFVVSTLVVCSNLYQMTKSTSLNASYLPLILYMSCMLTQIFIYCWYGNEVKLKSIQLLDNVFAMDWMTMNRNLKRNLLIIMSRAAIPIEFTSAYVLSMNLDSFVGLLKTSYSAYNILKQV	ATGCATGTCTTGCAATTAACCTTTAAGATTCTGACGATTGTTGGATGTTGGCGACCACAATCATGCTCATCACTTTATTTACGTATAATATACGATGCATACACAGTTTTTATGATTATATTATTATATACTTTTTTGATATCGCAATTTTTGGACATTATCTGGAATGTTGACAATGCCGAAGATTTTACCGAAAATTTATACGCCACGATGGCATCGGTTGTTTCGTGCTCTAAAATGCTCAGTTTATTAGTGAATCGAAAGAATATTAATATGTTAATCAATGTATTCATCGAAAAACCATACAGACCATTGGAGATAGACGAAATGAGAATTCGATATAAATTCGATAGACTTATATATATCAACACACTCTACTATACGATTTTGGTGGAAACA…
AechOr104	scaffold192	+	2603090	2605022	E	MQVLKFTLKILMVVGCWPPNSWTSLCKRTMYNAYTTSVILLLFTFMLSQLMDIVLNVDNADDFTDTFYIMLGMIISCCKMVGLLINRNNIGILTNILTQKPFIPLEADEIEIRQKFDKTIQTNTLWYTILVETTCACVMLTSLFTDFRKGNLTYREWTPYNYTSEVIFYIIYARQLISSTIGSMVNVACDSLICGLLLHICCQLEILECRLKKSFLDQNNLRECVRQHDCIFKFALMVNEKFKIIIAIQFIVSTLVVCSNLYQLAKMTLTAQCFPLILYTCSMFTQILIYCWYGNEVKLKSVQLTINIFGMEWLTMKQNRKQSLLIIMNRSLIPIEFSSAYILTMNLNSFVSLLKTSYSAYSILQQM	ATGCAGGTTCTTAAATTTACATTAAAAATTCTTATGGTTGTGGGATGTTGGCCACCAAATTCATGGACCTCATTGTGTAAACGTACTATGTATAACGCATATACCACTTCAGTAATATTGTTGCTTTTCACCTTCATGCTGTCACAACTTATGGATATCGTTTTGAACGTCGACAATGCCGATGATTTTACGGATACTTTCTACATCATGCTCGGAATGATTATTTCCTGTTGTAAAATGGTCGGTCTTTTGATAAATCGCAACAATATAGGAATATTAACTAATATTCTTACTCAGAAACCGTTTATCCCATTAGAGGCTGACGAAATAGAAATTCGCCAAAAATTCGACAAAACAATACAAACGAATACATTATGGTACACAATTTTGGTCGAGACG…
AechOr105	scaffold192	+	2607624	2609471	E	EFPLKILTIAGCRPPVSWSSLWKRTVYNVYTIFVCLLLLTFMLPQLMDIILNVNNADDFTDTFYIMLAMVIACCKMLSLLLNRKNIEILTDALVEKPFRPLEPDEIEIRQKYNNIIRINSIIYTVFVEITCGCMNLTSLLTDFRQGNLAYREWIPFEWSDTVYYFTYFRQLMSLTAASIVNVACDIIICGLLLHIYCQIEILEYRVRKSLRSRGDLGECVRQHGHIYKFAYTLNEKFRIIIAVQFIASMLVVCSNLYRLAKTSLSPKYIPLMLYTICMCSQILIYCWYGNEIKLKSIQFSDEIFGMDWITARQKVRENLIMIMNRSLIPIEFSSAHITVNLDSFVKLLKMSYSIYNIL	GAATTTCCACTGAAAATCCTGACAATAGCAGGATGTCGGCCACCAGTCTCCTGGTCTTCATTATGGAAACGGACAGTGTATAATGTATATACAATTTTTGTGTGCTTACTATTGCTCACTTTCATGTTGCCACAACTCATGGATATTATCCTGAATGTTAATAATGCGGACGATTTCACGGATACTTTTTATATAATGCTAGCCATGGTCATTGCTTGCTGCAAGATGCTGAGTTTATTGCTAAATCGCAAGAATATCGAGATATTAACTGACGCATTAGTTGAGAAACCATTTAGACCTTTGGAACCAGATGAAATTGAGATTCGACAAAAATATAATAATATAATACGGATCAATTCCATAATCTACACGGTTTTTGTTGAGATAACGTGCGGCTGC…
AechOr106	scaffold192	+	2615051	2617060	E	MNSLKFTLAILTIAGCWQPFSSTSLIKHALYDAYTLLIISIMYSFTFSQFMDIVLNVDNPNDFTNTLYAMLTMFAADYKILDLFVNHESFAELIQNLTEGTFKPFLLVEIEIQRKFDKIIQNMTKCYTILIMITYTGHVLRSLLTNFKKGQLAFRGWIPYDYSSFVLFCLTYAHQYVGLVFACLVSVACDGLIVGLLLHVCCQITILQYRLKGLINGQNTLRDCVRQHCHIIEFANATNERFRRIIAFQFIASTFVVCSNLYQLTRTELIVDFIAFFAYTMSVLVQIFIYCWFGNKLKLMSLQLVDSIFEIEWIALDHKTRKSLLIIMIRTMKPIEFNSAYIFNMNLDSFVALLKTSYSAYNLLSQIQE	ATGAACTCACTAAAATTCACACTCGCGATTCTCACAATCGCTGGATGCTGGCAACCTTTCTCGTCGACTTCGCTGATCAAACATGCGTTATATGATGCTTATACATTATTAATAATTAGTATCATGTACAGCTTTACATTTTCACAATTTATGGATATTGTCCTGAACGTTGATAATCCAAATGATTTTACTAATACTCTATACGCGATGTTGACCATGTTTGCTGCAGACTATAAAATACTCGATCTGTTTGTGAATCATGAGAGTTTCGCGGAATTAATTCAAAATCTTACGGAAGGAACATTTAAACCATTTCTACTTGTTGAAATCGAAATTCAACGAAAATTCGACAAGATAATACAGAACATGACAAAGTGCTATACCATATTGATTATGATC…
AechOr107	scaffold192	+	2622962	2625011	E	MQVMQFPLKILTIAGCRPPVSWSSLWKRTVYNVYTIFVCLLLLTFMLPQLMDIILNVNNADDFTDTFYIMLAMVIACCKMLSLLLNRKNIEILTDALVEKPFRPLEPDEIEIRQKYNNIIRTNSIIYTVLIETTCGCMNLTSLFTDFRQGNLAYREWILFEWSDTVYYFTYFRQLMSLTAASIVNVACDIMICGLLLHIYCQIEILECRVRKSLRSRGDLGECVRQHDHIYKFAYTMNEKFKIIIAVQFIASMLVVCSNLYRLARTTLSSKYIPLMLYTFCMCLQILIYCWCGNEVKLKSIQFSDEIFGMDWITAHQKVRENLIMIMNRSLIPIEFSSAHILTVNLDSFVKLLKMSYSVYNIL	ATGCAAGTTATGCAATTTCCACTGAAAATCCTGACAATAGCAGGATGCCGGCCACCAGTCTCCTGGTCTTCATTATGGAAACGGACAGTGTATAATGTATATACAATTTTTGTGTGCTTACTATTGCTCACTTTCATGTTGCCACAACTCATGGATATTATCCTGAATGTTAATAATGCGGACGATTTCACGGATACTTTTTATATAATGCTAGCCATGGTCATTGCTTGCTGCAAGATGCTGAGTTTATTGCTAAATCGCAAGAATATCGAGATATTAACTGACGCATTAGTTGAGAAACCATTTAGACCTTTGGAACCAGATGAAATTGAGATTCGACAAAAATATAATAATATAATACGGACCAATTCTATAATCTACACGGTTCTTATTGAGACA…
AechOr108	scaffold192	+	2630816	2633500	E	MNSLKFIFAILTIAGCWRPFSSTSLIKHALYDAYTLLVISIMYSFTFSQFMDVVLNVDNPDDFTNTLYTMLTMFAADYKIFDLFVNHESFAKLIQNLTEGTFKPLLLVEIEIQRKFDKIIQNLAKCYTILIMITYIGHVLISLLINFKKRQLTFRGWIPYNYSSFMLFCLTYAHQYVGVILACLVSVACDSLIIGLLLHVCCQIMILQYRLKSLINDQNTLRDCVRQHRHIIKFAYAINKRFTRIIAFQFVASTFVICSNLYQLTRTKLIADFIAFFAYTLCILVQIFIYCWFGNKLKLMSLQLVDSIFEIEWIPLDLKTKKSLLVIMTRAMKPIEFNSAYILNMNLDSFVALLKTSYSAYNLLSQVQE	ATGAACTCGCTAAAATTCATATTTGCAATTCTCACAATCGCTGGATGCTGGCGACCATTCTCGTCGACTTCGCTGATCAAACATGCATTATATGACGCCTATACATTATTAGTAATTAGTATCATGTACAGCTTTACATTCTCACAGTTTATGGATGTTGTCCTAAACGTTGATAATCCAGATGATTTTACTAATACTCTATACACAATGTTGACTATGTTCGCTGCAGACTATAAAATATTCGATCTGTTTGTGAATCACGAGAGTTTCGCGAAGTTAATACAAAATCTTACGGAAGGAACATTTAAACCATTGCTACTTGTTGAAATCGAAATTCAACGAAAATTCGACAAGATAATACAGAACCTCGCAAAGTGCTATACCATACTGATTATGATC…
AechOr109	scaffold192	+	2636372	2638863	E	MHILKLTRTICMITGCFRPQSWTSLFKWIIYDIYRLYVISMMYTFTFSQIMDIVINVDNPNDFTNNLNMMLNMSASCYKFYIASSSYKNIVTLINYLTEEPFKPLDLGEIKIRRQYDKIIRNNTLRYAIMIATAWTFMTLMSLFTNFRHRRLTYRGWIPYDYSSYTKFCLTYGQQLLSTFHGASINVACDTLLCGLLMHICCQIEILEYRLKKHLCNQFNLGYCVRHHNRIFEFAQMVNTRFTQIIGFQFMASTMVTCSNLYQLTKSTLNADHFALIMYTCATLIQIFVYCWFGNKVKLKSLHLTNSIFQMEWPVVENSIKKDILIIMKRAMIPIEITTVHILIINLDSFVALLKTSYSVYNLLARIQ	ATGCACATTCTGAAATTAACACGTACAATTTGTATGATCACTGGATGCTTCCGACCACAATCATGGACGTCTTTGTTTAAATGGATAATTTACGATATCTACAGATTGTACGTAATTAGCATGATGTATACTTTCACATTCTCGCAAATTATGGACATTGTTATAAATGTTGATAATCCTAATGACTTCACTAATAATTTGAATATGATGTTAAATATGTCAGCTTCGTGTTATAAGTTTTATATCGCCTCTTCAAGTTATAAAAACATTGTTACATTAATTAATTATCTTACTGAAGAACCATTTAAACCATTAGATTTGGGTGAAATAAAAATTCGACGACAATATGATAAAATAATACGAAACAATACTTTGCGCTACGCGATCATGATTGCGACA…
AechOr110	scaffold192	+	2641676	2644187	E	MHILKLTRTIVIVAGCFRPLSWTSLFKQTVYNIYRLYVISMLYFFSMWQFMDIVLNVDNPYDFTNNLNMLLTSSAACYKMFIVWLNYEKIAALINCLIEEPFKPLNLGETKIQRKYDKIIRNNTLRYTSLIGTTCSFIAFMSLFTDFRHKRLTYREWVPYNYSSYMTYYFTYAQQMISTFHCASVNVACDTLLCGLLMHICCQLEILEYRLKNISNNEFTLGFCVRHHNRILEYAQLVNMRFTKIVGFQFMASTMVICCNLYQLTGSTLSANHIPLIMYTCCMLTQIFIYCWFGNKVKFKSLQLTDNIFHIEWPILDNSIKKSLLVIMKRVIIPIEISTVYILTINLDSFVALLKTSYSVYNLLVRVQ	ATGCACATTTTGAAATTGACACGTACAATCGTTATAGTTGCTGGATGCTTTCGACCACTTTCGTGGACATCTCTGTTTAAACAGACAGTATATAATATTTACAGGTTATATGTAATTAGCATGTTATATTTTTTTTCAATGTGGCAATTTATGGATATTGTTTTAAATGTTGATAATCCTTACGACTTCACTAATAATTTAAATATGCTTTTGACTTCATCTGCTGCATGCTATAAAATGTTTATCGTGTGGTTAAATTATGAAAAGATTGCAGCGTTAATTAATTGTCTTATTGAAGAGCCATTCAAACCATTAAATTTGGGTGAGACAAAAATTCAGCGAAAATACGATAAAATAATACGAAACAATACGTTACGTTACACGAGCTTGATCGGAACA…
AechOr111	scaffold192	+	2648540	2650598	E	MNILKLTYLTIIISGCFRPQSWTSLFKKIVYNIYRLYVMAMLYTFTILQIMDIVLCVDNADDFTNNINMMLTTLASCYKIFIFSINYENFVTLINYLTEEPFKPLDSDEMKIQRQYDKIIRNNTLRYTILVTITCAFVILSSLFTDFRHKKLKYREWIPFNYSSYMVFCFTYAQQMVTACHSAIVNVAIDSLMCGFLIYICCQIEILEYRLKKFLNNQLILGYCICHHNRIFEFAQIVNIKFTKIIGFQFMASMMIFCSNLYQLTKSTLNADHFSLILYTGCMLTQIFIYCWFGNKVKLKSLQLVDNIFQMEWSIMDNSVKKSLLIIMKRAMIPIEISTVYILTMNLDSFVTLLKTSYSVYNLL	ATGAATATTCTGAAATTGACATATTTAACCATTATAATATCTGGATGTTTTCGACCGCAATCGTGGACATCTTTATTTAAAAAGATAGTTTATAATATCTATAGATTGTACGTAATGGCTATGTTATATACATTTACAATATTGCAAATTATGGACATTGTTTTATGTGTCGACAATGCTGACGATTTCACAAACAATATAAATATGATGCTAACTACATTAGCTTCATGCTACAAAATATTTATTTTTAGTATAAATTATGAGAATTTTGTAACGTTAATTAATTATCTTACTGAAGAACCGTTTAAACCATTAGATTCGGATGAAATGAAAATTCAACGACAATATGATAAAATAATACGAAACAACACATTACGATACACAATATTGGTAACGATA…
AechOr112	scaffold192	+	2652711	2655031	E	MHTLKLTFLIVMFVGCFRPLSWTSLFMRVIYNLYRLFIVTILYIFAFLQFMDIMINVDNPDDFTNILYMALNVSVSGFKLLIMWLNYNNVTTLITVLNKEPFKPLDLSELKIRQKFDKIIRSNTLRYSVLIASSWTFMSLMSLLTDFKHRKLTYREWVPYDYSSYMMFCITYAHQILSTFYCASVNVACDTLICGFLMHVYCQIEILEYRLKKILNDQSILDYCVRHHNSIFQFACSVNAKFSQIIGLQFIISTLIICSNLYQLSQSSLNADSIGLIGFTCCMLTEIFLYCWFGHKIKSKSVQVADSIFQIKWPLLNNNVKTNLLIIMKRATVPIEFTTAHIISLNLDSFVALLKTSYSAYSLLVQVQEK	ATGCATACCTTAAAGTTGACATTTTTAATCGTTATGTTTGTTGGGTGCTTTCGACCGCTATCGTGGACATCGCTATTTATGCGTGTTATTTACAATCTCTACAGATTATTTATAGTTACAATTTTATATATTTTTGCTTTTTTACAATTTATGGATATTATGATAAACGTCGATAATCCTGACGATTTTACTAACATTTTATATATGGCGTTAAATGTGTCCGTTTCTGGTTTTAAATTACTGATAATGTGGCTAAATTATAACAATGTTACGACATTAATTACTGTACTTAACAAAGAACCATTTAAACCGTTAGATCTAAGCGAATTGAAAATTCGTCAAAAATTTGATAAAATAATACGGTCTAACACATTACGTTACTCAGTTTTGATTGCGTCA…
AechOr113	scaffold192	+	2657789	2660194	E	MPVLKFTLTILAVAGCWRPTSWTSLFRHMIYNAYTASMIITLYTFAMTQIMELILRADNADTIGDALFNALISLLACYKAIVIRINHDSITMLIDNLVEKPFKPVDLSENMIREKFDKRITNNTLYYLILVLITAIYMILLSIFTNFKNGTLMYRAWLPFDSSISALFYLAYAHQIFSLIFIGLIHPTCDNLVCGLLLHICCQIEILEYRLSNIANDQENLRSCVRHHIYIFEYAYILNDKFGKIIPSEFLMITVVMCYNLIHMAFRASNTVSYIQDVMVIATTLAPIFYYCWFGNEIKLKSLQLSDSIYNMEWTMFSNNMKKGLLMIMNRATIPIEFTSADIMPVNLDSFVLKTSYSLFNVMIQSQK	ATGCCTGTCTTGAAATTTACGCTCACGATTTTAGCGGTCGCAGGATGCTGGCGACCAACATCATGGACATCGCTGTTTAGACACATGATATATAACGCTTATACAGCGTCAATGATTATAACATTATACACCTTTGCAATGACTCAAATTATGGAGTTGATATTGAGAGCCGACAACGCTGACACAATTGGCGACGCTTTGTTCAATGCTTTGATTTCGCTTTTGGCATGCTACAAGGCAATTGTTATACGGATAAATCATGATAGTATTACAATGTTAATTGATAATCTTGTCGAGAAGCCATTTAAACCAGTGGATCTGAGCGAAAACATGATTCGGGAGAAGTTTGATAAGAGAATAACGAATAATACATTATATTATTTAATTCTCGTTTTGATA…
AechOr114	scaffold192	+	2662931	2665008	E	MIMLKFTLTLCAVSGCWQPLTWTSLFKYMMYNSYRILLICLLCTFTISQVVNIILNINNFDEISDNIYMTLTVFIAAYKITTMWVIKKYVITIINVLKEKPFKPSESCEVIIRQKYDKTIKKYAVWYYGLVQVTVICIILNAIFMDFMEGNLTYKAWVPFDYTLPIIFLLIFTHQIIGMSICAAVNVACDSLITGLLQEICCQFEILEYRLTKILHEKHILHDCVRHHNRIYEYARIVNRRFAKIIALQFAVSMLVVCANLYKLAAISLLMINGSLVTLILYTACMLSQIFLYCWFGNELKLRSTKVANSIYNIKWQELDNENKKSLLLIMRRSMIPIEFKSAVVITLNLDSFVVLLKTSYSAYNILKRAQ	ATGATCATGCTGAAATTTACACTTACACTCTGCGCAGTCAGCGGATGCTGGCAGCCGCTTACATGGACATCGCTATTTAAATATATGATGTATAACAGTTATAGAATATTGTTAATTTGTTTGTTATGTACATTTACAATATCACAAGTTGTGAATATTATACTAAATATTAATAACTTTGACGAAATAAGCGATAATATATACATGACGTTGACGGTATTCATCGCAGCTTATAAAATAACTACTATGTGGGTAATTAAGAAGTATGTCATAACAATAATCAATGTTCTTAAGGAGAAGCCTTTCAAACCGTCGGAATCATGCGAAGTAATAATTCGACAAAAATATGACAAAACGATAAAGAAATACGCAGTATGGTATTATGGCCTCGTTCAAGTA…
AechOr115	scaffold192	+	2669222	2671907	E	MIVLQFTLVLCTVCGCWQPLTWTSQSKYIMYNSYRILLICIASAFTISQIMNIALNINNFDEISDNIYMTLAVFIATYKIVTMWIIKEHVVTIVNVLKEEPFKPSESCEIIIRQRYDKTIRKYALCYYGLVQVTVICIILNAIFMDFMKGNLTFKAWVPFDCTSPIIFFFVFTHQIIGMSICATVNVACDSLISGLLQEICCQLEILEYRLKISYDQHSLCNCIRYHGRIYEYAHMVNRRFAKIIALQFAVSMLVVCANLYKLASISIVMINGSLVTLIMYTACMLSQIFLYCWFGNELKLKSIGVANSIYNMKWHVFDNKNKKALLLIMRRSMVPIEFNSAVIITLNLDSFVSLLKSSYSAYNLLK	ATGATCGTGCTGCAGTTTACACTTGTACTTTGTACGGTCTGCGGATGTTGGCAACCGCTTACATGGACATCGCAGTCAAAATATATAATGTATAATAGTTATAGAATATTGCTGATTTGCATAGCAAGTGCATTTACAATATCGCAAATTATGAACATTGCATTAAATATTAACAATTTTGATGAAATAAGCGATAATATATATATGACATTGGCGGTATTTATCGCGACTTATAAAATAGTTACTATGTGGATAATTAAAGAACATGTCGTAACGATAGTCAATGTTCTTAAGGAGGAACCTTTTAAACCATCGGAATCATGCGAAATAATAATTCGACAAAGATATGACAAAACGATAAGGAAATATGCATTGTGCTATTACGGCCTTGTGCAGGTA…
AechOr116	scaffold192	+	2673896	2676231	E	VQMLKFSLMLCAFAGCWQPITWTSLFKHIIYKTYAIFLISSLYLFLISQFINITLNVGNSDEFTDALYMMLTIFIAGYKQVYMWVDRKNFMIIINILNEKPFAPYETHEIMIQEKFEKLVQNNMRRYLIIVLMSIASIVMMSVSTDFMKRNLTYKAWVPFDYSSPVIYFVVYIHQLIAMSTSGIVNVACESLLCGFLLHICCQFEILEYRLTKLPHDQNSLRDCVRHHNRIFEYAYTVNNMFAKIIAVQFAVSMLVVCSNLYRIAMARDYVSFIPLIMYTSAILVQIFIYCWFGNEVKLKSLQLINSIYNIEWLALSNSNKKDLLLIMKRAMTPIEFTSGYIITMNLESFVVLLKMSYSVFNLLHQTNE	GTTCAAATGCTGAAATTTTCACTCATGCTCTGTGCGTTCGCTGGATGCTGGCAACCGATTACATGGACATCGCTGTTTAAACATATAATTTATAAGACTTATGCAATATTTCTGATCTCTTCATTATATTTATTTTTGATTTCTCAATTTATAAACATTACATTAAACGTCGGCAACTCTGATGAATTTACCGATGCTTTATACATGATGTTGACGATATTCATAGCAGGCTACAAACAGGTTTATATGTGGGTAGATCGTAAGAATTTTATGATAATAATAAATATTCTTAACGAAAAACCTTTTGCACCATATGAAACACATGAAATAATGATTCAAGAAAAATTTGAGAAACTGGTACAAAACAATATGCGGAGATATTTAATCATCGTCTTGATG…
AechOr117	scaffold192	+	2678359	2681725	E	MQVLKFTLLVCAFAGCWQPISWTSLFKHTIYKIYAMFLVSSLYIFSISQFMNIVLNVENSDEFTDSLYMMLTVFVAGYKQVYMWIDRKNVMVIINVLNEKPFAACETQELRIQQKFEKMVQNSTLRYLILIMATIISIVLTSVFTELSNRNLTYKAWVPFNYSYPALYFLVYTHQLIGMATSGIVNVACESVICGLLLHICCQLEILEYRLTKMTHGEDVLRNCVSHHNRIFEYAYTINNMFAKIIGLQFAVSMLVVCSNLYRIAMATDYVTFISLILYTGAILTQIFIYCWFGNEVKAKSLQLMNNIYNIQWLSLSNSSKKGLLIVMRRAMNPIEFSSAYIITMNLESFVALLKMSYSAFNLLHQTQD	ATGCAAGTGCTGAAATTTACACTCTTAGTCTGCGCATTTGCTGGATGCTGGCAACCGATTTCATGGACATCATTATTTAAACATACAATTTATAAAATATATGCAATGTTTCTTGTCTCTTCATTATATATATTTTCGATATCTCAATTTATGAACATTGTACTGAACGTCGAAAATTCTGACGAGTTCACTGATTCCTTATACATGATGTTGACCGTATTCGTCGCAGGCTATAAACAAGTTTATATGTGGATAGATCGCAAAAATGTTATGGTTATAATCAACGTTCTTAATGAAAAACCTTTTGCAGCATGTGAAACACAAGAATTAAGAATTCAACAGAAATTTGAGAAAATGGTACAGAATAGCACGTTACGATATTTGATTCTCATTATGGCG…
AechOr118	scaffold192	+	2684457	2686475	E	MHVLKFTLTICTIAGFWQPPSWTSLLNHIIYKTYAMFLVLSLNIFAISQFMDIILNVDNSDELTDSLYMMLTVFVAGYKNICLWVDRKNVRMLVNVLREKPFKPNEFHEITIRQQFDKRIQNVAMRYLTLVGSAVVVVIISSIFMDLSKGNLTYRAWIPFDYSTPIAFTFVYTNQMIGMSCSGLVNVACESLVCGFLLHICCQFEILEYRLKNINQNQNILRECINHHNYIVKYAHTINDKFAKIIAVQFAVSMMVVCSNLYRMAMATEYMKIVPLMMYTGCMLAQIFIYCWFGNEVKLKSLQLANSVYNINWLELSSSSKKSLLIIMKRSTFPIEFSSAYIITMNLESFVALLKMSYSSFNLLHQTQE	ATGCACGTGCTGAAATTTACCCTCACTATCTGTACAATTGCTGGATTTTGGCAACCGCCTTCATGGACATCCTTGTTGAATCATATAATTTACAAAACTTACGCAATGTTTCTGGTCCTTTCATTAAATATATTTGCAATATCCCAATTTATGGACATCATACTGAATGTCGATAATTCTGACGAACTCACCGATTCATTATACATGATGTTGACCGTATTTGTCGCGGGTTATAAAAATATTTGTTTGTGGGTAGATCGTAAAAATGTCAGAATGCTAGTCAACGTTCTCCGCGAAAAACCTTTTAAACCAAATGAATTTCACGAAATAACAATTCGACAGCAATTTGATAAAAGGATACAGAATGTTGCGATGCGGTATTTAACCCTCGTAGGTTCA…
AechOr119	scaffold244	-	2166267	2161709	I	QVYADKEYDELIKPVMIAAKFVSFWPLERDHSISAEVFKTCHVLWFFFVLISMCISVTADIVNNFNDLDELTACALTGSALYLATLRLIIYTTSQKDMLYVVEIMRKDWTCSSYEDRVVLKEKCFFAFRLAKCFIIMVIVTVTTFSCIPILEAYVFGREKTFPFRGYFFVNQSVTPVYECIYVFNVMGGFFGGGTIIGATSFNFVAITHGSAKFAVLRKRLEAMNSNDPNADRAMANCIKDHQNAITFADALERIINILALGQFVISTGLVCFAGFQITSMMKNKARLMKYSMFLNSAVLELFMFSFSGHALIDEANNSDAVSKSAYCSYWIGGTFGRSLQIVMMRSKVPSRITAAKFYSMSLESFSQVLSTSFSYIMVLMTASEE	CAAGTGTACGCTGATAAAGAATACGACGAGTTAATCAAGCCCGTCATGATAGCTGCTAAATTCGTCTCCTTTTGGCCTTTGGAGAGAGACCATTCAATTAGCGCGGAGGTGTTCAAGACTTGTCATGTGCTCTGGTTCTTTTTCGTACTCATCTCAATGTGTATCAGCGTGACGGCCGATATAGTTAACAATTTTAACGATTTGGACGAACTGACAGCATGCGCTTTAACGGGCTCCGCACTTTATCTCGCCACGTTACGTCTCATTATCTATACGACCTCTCAAAAAGATATGCTATATGTGGTCGAGATTATGAGAAAGGATTGGACTTGTTCATCTTATGAAGATAGAGTCGTTCTAAAGGAGAAATGCTTTTTTGCATTTCGACTCGCAAAATGC…
AechOr120	scaffold256	+	58395	186473	H	TIIMITPVKVINFTKISVALSCAWPPPPNATKFNIILFKILWYTSYLSNILLLLPLLSSIYEYRDDPVILAKSVCLFCAVLQVTIKMMVGYIQQNCFQMLYHEVEMFCKQANEKANIILQYYVDNYKHIYSFYTLWCYITSIGVICGPLFLPQEFPTNAKYPFSTQPPIKYIIYLHQSLVGLQAAAGMCADCNIAILLFYSAARLELLVQKIRNVKNENELDSCIKLHDEILRYINKMISTIKPLIFTTIMTTIMGVVFGSLNIVTEQPIMIKLQYSIVVFTASVELFMCALPADNLMHMSSKICVGAYESQWFQGSVNMQKKILQIIFRSQKSEIIHINGILPALSLRYYA	ACTATTATAATGATAACGCCAGTTAAAGTTATAAATTTTACGAAAATTAGTGTGGCCTTATCATGTGCTTGGCCACCACCACCGAATGCAACGAAATTTAACATCATTTTATTTAAAATTTTGTGGTACACGTCTTACTTGAGCAATATCTTATTGTTGCTTCCGTTGCTAAGTTCAATTTACGAATATCGTGACGATCCCGTGATCTTAGCAAAATCAGTTTGTCTTTTTTGTGCAGTTCTTCAAGTCACGATCAAAATGATGGTAGGCTACATCCAGCAAAATTGCTTTCAGATGCTTTATCATGAAGTGGAAATGTTTTGTAAACAAGCAAATGAAAAGGCCAATATTATATTGCAATATTATGTTGACAATTACAAGCATATTTACAGTTTTTAT…
AechOr121	scaffold272	-	71085	54489	A	MKRMNFENVNLLNSRVNMLSGNLLPIASDNLRFSVIWRTYSAAIWLIQLTHTIALIFGIIMASKENGLKGSTHTILLTIEALFMLTRLYSHKRLMEEMIQKMNTILQNTDEIMKDIIKSAIKPIIVPFIIYGVISMISIIIYHAKQPIILVFEKFIFFYVNCNLLATFSSEPFSNNAMISSTVLKIVGTIYLFLKKFGMDVYMMHLVLMLTAQYRYTATKLAILFRDLQIYNESRKEHYPMENRRIERELRKLCLHQNIVLNMSFILKKLLSVNFSLLYINNVLRFCFIGIILSTVPLMNIAEGISVTIFGIGTLTQFFVLCSSVQTLSDASTKITDKAFDEGWYQLGPSLKRIFILLIISNNLECKIAAIGKFNLSLPSFMTIINQSYSIALLFLKAR	ATGAAAAGAATGAATTTCGAAAATGTGAATCTATTAAACAGTCGAGTGAATATGCTCTCGGGGAATTTATTACCGATAGCATCTGATAATTTGCGGTTTTCAGTAATCTGGCGTACTTATAGTGCCGCTATATGGCTAATACAATTAACTCATACAATCGCATTGATTTTCGGAATCATCATGGCATCAAAGGAGAATGGTCTGAAAGGCAGTACTCACACCATCTTGCTCACAATAGAGGCATTATTCATGCTTACACGTCTTTATTCACACAAGAGGCTGATGGAGGAAATGATTCAGAAGATGAACACTATCTTGCAAAACACAGACGAAATTATGAAGGATATCATAAAGTCAGCAATAAAACCCATAATAGTACCATTCATAATATACGGAGTG…
AechOr122	scaffold289	+	606864	615298	9-exon	MLVHVLREYNVNKILLSHLGLWPLQNKFVRRWLPISYLVIHISSLPFEILTLHDQLKNMRRVFENFYYIVCSILFIIKLSNEFMNHDKIRYLYKAMENHWNIFTDEFEMRILKNYSILSQKFTLIYAIALYIITIIYLMVPIKPILLDVILPLNESRPRFFMLSIEYKIDKDKYFVPLFCYNIIVVVTGVAILIGIDAIYVTRTIHACSLFSIISQQFEKIISQTGINMKVSKGGCYMNGMNALFKKSASEQLIYDEYIICLKKYQLALKFASVLNSMYRIVSLTSLLLCGAIISLAPLLMVYELDKFGQLLQYIVIIIGTLLLLIILCYPGQKLLDESQNVFYQIYAVEWYTFSPRLKSLIIITLHRSLEPCSLRAGNLCSMSIGTFAKVLRTSISYF…	ATGCTGGTGCATGTTCTACGAGAGTATAATGTCAATAAAATATTATTATCACACTTGGGTCTTTGGCCATTACAAAATAAATTCGTAAGAAGATGGTTACCGATTTCATATCTTGTAATTCACATAAGTTCGCTTCCTTTTGAGATATTAACTTTACATGATCAATTGAAAAATATGCGAAGAGTTTTCGAAAATTTTTATTACATTGTTTGTTCTATCTTGTTCATCATTAAGCTTTCAAATGAGTTTATGAATCATGACAAGATACGATATTTATATAAAGCTATGGAAAATCACTGGAATATATTTACGGATGAATTTGAAATGCGTATTCTTAAGAATTATTCTATTCTATCACAAAAATTTACATTAATTTATGCAATTGCACTGTACATTATA…
AechOr123	scaffold289	+	626289	634200	9-exon	MLVNLLREYNVNRIFLSCLGLWPFQHKLARRLLPIFCFILEISYLPFEILTLYMHRYSGQIIFESLYQMVVTMAFLIKLLNQIWNRDKFRHLYEIMENHWNIFTNDLEVQILKSYSHVSQKFTVSYSILMYIMMSMFITIPSLGPMLLDVVLPLNKSRLRNIAIYSEYGIDQDKYFVPIFLYTSIMITVGITIMVAVDTMHIACTSHACSLFQFIGQQIENVISNVPIGDEVNQIRHCTNTEYKMFSEEMIYRKYIICLKKHQIALEYVDILNDTHKIVGISFLLIIVAVFSLLGVRIVYVLDQLEELIRFTFIIMGALLQLMIVCYSGQKLMDESQNIFHRAYAAEWYKFSPRLKSLLIITLYRSIVSCKLTAGNLFSLSMAVFVSVVRTGVSYFTTL…	ATGCTAGTAAATTTACTTCGAGAATATAATGTCAATAGAATATTTTTATCGTGTTTGGGTCTTTGGCCATTCCAACATAAGCTCGCGAGACGTTTGTTACCAATATTCTGTTTTATACTTGAAATAAGTTACTTACCATTCGAGATATTAACATTGTACATGCATAGATACAGTGGACAAATAATTTTTGAAAGTCTATATCAAATGGTTGTAACAATGGCTTTTCTTATAAAGCTTTTAAATCAGATTTGGAACCGCGACAAATTTCGTCATTTGTATGAAATCATGGAAAATCATTGGAATATATTTACAAACGATTTGGAAGTTCAAATTTTGAAAAGTTACTCTCACGTATCGCAGAAATTTACAGTATCTTACTCGATATTAATGTACATCATG…
AechOr124	scaffold290	+	74553	77466	H	VVMQERVTLKKTIAIMKLSLFVIWFWPLPLGTSKCKILCVKLYQYICILMTTGVIASVIYGLVKNKNTNDLDSFMRSLFSLVTLCHVIGNIWCHLIIYQRLQYVTLEMENFCALIKPHEETIVQREYVDKYSNFYGFCISLFYMSLFGLFIGPVMLDQPLPTAAEFPFDASHQPLRAITYIHQIIVGLFISAHLCVNAFMALLLWLASARFKLLTEEFRTITNIYNLAKCIEKHQKLIKYAGEVALTVRPFAMVTVLFTTVALITFGLIFIAKVPLSLKIQCILLSSCALLEVFMYAWPAEHLIHVSTSVAQAAFETDWYAKSEYLRKNLQMVILRSQKPILVALPCGLPSLSLRYYASYLSTIFSYFTTMRMMFEEKEFG	GTAGTCATGCAAGAGAGAGTAACGCTAAAGAAGACGATTGCCATCATGAAATTGAGTCTGTTTGTTATATGGTTTTGGCCGTTACCATTAGGCACTTCTAAATGCAAAATTCTGTGCGTGAAGCTATATCAGTATATCTGTATATTAATGACTACAGGCGTAATAGCGTCGGTAATATATGGTCTTGTGAAGAATAAGAATACCAATGATCTCGATAGTTTTATGAGATCATTGTTCTCTTTGGTCACGCTTTGCCACGTTATTGGCAACATTTGGTGTCACTTAATTATTTATCAACGATTACAATATGTTACTCTCGAAATGGAAAATTTTTGCGCACTGATCAAGCCTCACGAAGAAACGATTGTTCAGCGGGAATATGTTGATAAGTATTCCAAT…
AechOr125	scaffold290	+	80832	84161	H	KLNFKKVISGVKLSLWITWSWPMPKDATKFKITCMKLYQNLCIILAICMEASMIYTTANHINDFAIFVELVVQQAPVLHAICNFIFHKVNYHHIQNITFEAEYFCNSMKPREEVVIQRYIDKCAAFYGVSSIIFYFIVVAACAIAPMIHQPFPMLIEYPFDVYYEPLRTIIYAHQAIVGFIVSGQLCLNTFVATLLWFASARFEIIIEDLRTFTNVYQLTKCIKEHQKILEYTAEVIIVARCFALTCICCSTINLIIIGVSFLTNQSLVLRFKYTFMILACLAEVFMFAWPAERLIFLSNDISQAAFDTHWYNQSDEIRKLLQIIMLRSQKVVTIAVPCITPSISFNYLTSYCSTIMSYFTTLRVMLNTD	AAGTTGAATTTCAAAAAAGTTATTTCCGGCGTGAAGTTAAGTTTATGGATAACATGGAGTTGGCCGATGCCAAAAGACGCAACAAAGTTTAAAATCACCTGTATGAAACTGTATCAAAATTTGTGCATTATTCTGGCGATTTGCATGGAGGCATCAATGATATATACCACCGCAAATCATATTAACGATTTTGCTATTTTCGTCGAATTAGTTGTTCAACAAGCCCCTGTTTTACACGCCATATGTAATTTTATCTTTCACAAAGTCAATTATCATCACATACAAAATATTACTTTTGAAGCGGAATATTTTTGCAACTCGATGAAACCACGTGAAGAAGTTGTGATTCAACGGTACATTGATAAATGTGCCGCATTCTATGGTGTGTCTTCGATTATT…
AechOr126	scaffold290	+	85707	87437	H	LIMWSKLTLKKVIAIVKLSLIPTWCWPLPKDTVKLKVICAGIYQYFSIIVLSSVAAGLINAMRNHFNDPVIIAKSISVLCPAIQVVCNIMCCKINSCRLQLVTFEMENFCELLKPCEEAILQRYINKCIYFYGGSMFWIYLSAVFIMSGPVTLDQPFPTNAEYPFDVYHQPLRSIIFIQQTIACVQGAAQLCMNIFMALLIWFTSARLEILIEKLQRITNISELKKCIQEHQNLLKYAEEVTILIRPIALSTVSLSTIALIIVGLILLTDQPLSMKIQCVGIMFSGLSVVFMYTWPAEHLIHISDEIGQAIFDTEWYQQSIALRKTLHIVMLRAQKPIIISVPCVMPALSLKYYASYLSTIFSYFTTLRVTMQN	CTAATCATGTGGTCAAAGTTGACGTTAAAGAAAGTCATCGCTATTGTAAAACTAAGTTTGATCCCAACTTGGTGTTGGCCTCTACCAAAAGATACAGTCAAATTGAAAGTTATCTGTGCAGGAATATATCAATACTTTAGCATAATTGTGCTCTCTAGCGTGGCTGCAGGTTTGATAAATGCGATGCGAAATCACTTTAATGATCCTGTCATTATCGCAAAATCGATAAGCGTTCTGTGTCCCGCTATACAAGTCGTTTGCAATATTATGTGCTGTAAAATTAATTCTTGTCGCCTACAATTGGTTACTTTCGAAATGGAAAATTTCTGTGAATTACTTAAACCTTGCGAAGAAGCAATCCTTCAACGATATATCAATAAATGCATCTATTTCTACGGT…
AechOr127	scaffold290	+	90485	94664	H	MTETLTLEKIIAFLKVDLTFACCWPLPMKATKFQKIRDKLFRLLCCLNGIIMSISLIYTLSKKYDNMILAMKVGCELSASWQIPIQITLFTLQNDRLQIIIYEMEDYIQQAKSEERNIFQRYINKCKLFYGTTMCLMTTTAIIMWFGPLLLAQSFPIEVEYPFDVNKQPLRTIIYLHHIMAVYQSRTQVCSNIFVALLLWFTAARFEILSHKFQKSTSISEFIICIQLHQRLLRYAKDITMTVRYIVLSSVGFSTIAIVFSGLTFLSQQPLTIKTQFFAIAASALIEVFICAWPADYLLRTSNDIGHAGYESSWYSKDISLQKNLLHTVSRCQYPVTLTVPCLLPTLSLNYYASFLSTTFSYLTTFRAMLAKKDGLQM	ATGACAGAAACATTGACGCTAGAAAAGATTATTGCCTTCTTAAAAGTAGATCTGACATTTGCATGTTGTTGGCCACTTCCGATGAAGGCCACAAAATTTCAAAAAATTCGTGACAAGTTATTTCGATTGTTATGTTGCTTAAATGGCATCATAATGTCAATATCATTAATATATACATTAAGCAAGAAGTATGATAACATGATTCTTGCGATGAAAGTGGGCTGTGAGCTGAGCGCCTCTTGGCAAATTCCAATACAAATTACATTATTCACACTTCAAAATGACCGTTTGCAAATCATAATATACGAAATGGAAGATTATATTCAGCAAGCAAAATCAGAAGAAAGGAACATATTTCAGCGATATATCAACAAATGTAAATTATTTTATGGTACGACA…
AechOr128	scaffold290	+	98347	102469	H	MTETLTLEKIIAFLKVDLTFACCWPLPMKATKFQKIRNKIFRLLCCLNSIIMVISLIYTLNRKYDNMIFVMKVGCELTAFVQVPIQITLFTLQSDRLQIIIYEMEDYIQQAKSEERNTFQRYINKCKLVYGTTMCFITVTAIIVSFGPLFLAQPFPIEVEYPFDVNKQPLRTIIYLHHMMIIYQSCVQVCSNVFVALLLWFTAARFEILSHKFQKITSISEFTICIQLHQQLLRYAKDVTMTIQYVVLSTIGFCTIGVVFSGLTFLSKQPLTVKTQFFGVAASAIVEVFICAWPADYLLHTSNDIGYAGYESSWYNKDISLQKNLLYTVSRCQHPITLTVPCLLPTLSLNYYASFLSTTFSYLTTFRAMLAKKDELQ	ATGACAGAAACATTGACGTTAGAAAAGATTATTGCCTTCTTAAAAGTAGATCTGACGTTTGCATGTTGTTGGCCACTTCCGATGAAGGCTACAAAATTTCAAAAAATTCGTAACAAGATATTTCGGTTGTTATGTTGCTTAAATAGCATTATAATGGTAATATCGTTAATATATACATTAAACAGGAAATATGATAATATGATTTTTGTGATGAAAGTGGGCTGTGAGCTGACTGCCTTCGTACAAGTTCCAATACAAATTACATTGTTCACACTTCAAAGTGACCGTTTGCAAATCATAATATATGAAATGGAAGATTATATTCAGCAAGCAAAATCAGAAGAGAGGAACACCTTTCAGCGATATATCAACAAATGCAAATTAGTTTACGGTACGACA…
AechOr129	scaffold290	+	105625	107255	H	KVMLKEVISAVKLSVFPIWCWPLPQDATKFKMFCMTLYHCLSIIVTTGLKLPLIYGITNHLDDPAVLVNQIVVLSSIIHTSFNFIFHITHYHHIQIATFEIVNFCNVMKPHEEVVIQRYIDKCIIFHGTSIFIFYWFTFTAITVIPALEHQPFPTLAEYPFDVSYQPVKTIIFMQQSMAGIMVAGQLCMNVYMAMLLWFASARFEILTKELEKTANVYQLFKCIKKHQKLLIYAKEVTNAARPFAFTTIYCSTISLIVVFLLLISHQPIAVILQFSGLGVVGIAEVFIYTWPAEHLMYTSKDVAQTAFYILENNHLIEVWKCLQIIIMRSQKPITMSIPCLLPELSLSYFTSYLSTILSYFTTLRVIMDDDN	AAAGTGATGCTAAAAGAAGTGATCTCCGCCGTGAAGTTAAGTGTGTTCCCAATTTGGTGTTGGCCCTTGCCACAAGATGCGACAAAATTTAAAATGTTTTGTATGACATTATATCATTGTTTGAGCATAATTGTAACGACAGGTCTAAAATTACCATTGATATACGGTATCACAAATCATCTTGATGATCCTGCCGTGTTAGTAAACCAAATTGTTGTATTAAGTAGCATCATTCACACATCTTTTAACTTTATTTTTCATATAACTCATTATCATCATATACAGATTGCTACTTTTGAAATAGTAAATTTTTGCAACGTGATGAAACCTCATGAAGAAGTTGTGATTCAACGCTACATTGATAAATGTATTATATTTCATGGTACATCTATATTTATT…
AechOr130	scaffold290	+	112742	119545	H	MTETLTLEKIIAFLKVDLIFACCWPLPMKATKFQKIRDKIFRLLCCLNSIIMSISLIYTVIKKYDMFVVMKVSLELTAFLQVPIQIILFTFQSDRLQIIIYEMENYIQQAKSEERNIFQRYINKCKLFYGTTLCLITMTAIIMWFGPLLMVQPFPIEVEYPFNINKQSLRIIIYLHHIMAVYQSCVQVCSNVFVALLLWFIAARFEILSHKFQKITSISEFIICIQLHQRLLRYAKDVTMTVRYIALSTIGFSSIAVIFSGLTFLTQQTLTMKTQCFAISTSALIEVFICAWPADYLLRTSNDIGHAGYESSWYNKDISLQKNLLYTVLRCQHPVTLTVPCLLPSLSLNYYASFLSTTFSYFTTFRAMLAKEDGLQM	ATGACAGAAACATTGACGTTAGAAAAGATTATTGCCTTCTTAAAAGTAGATCTGATATTTGCATGTTGTTGGCCACTTCCGATGAAGGCAACAAAATTTCAAAAAATTCGTGACAAGATATTTCGGTTGTTATGTTGCTTAAACAGCATCATAATGTCAATATCATTAATATATACAGTAATCAAGAAATATGATATGTTTGTTGTGATGAAAGTGAGCTTAGAACTGACCGCCTTTTTGCAAGTTCCAATACAAATTATATTGTTCACATTTCAAAGTGATCGTTTGCAAATCATAATATACGAAATGGAAAATTATATTCAGCAAGCAAAATCGGAAGAAAGGAACATATTTCAGCGATATATCAACAAATGTAAATTATTTTATGGAACGACATTG…
AechOr131	scaffold290	+	120839	122395	H	MKIAPTLDRVIAFLKIDLLFACCWPLPRTATKFQIICDRIFRYLSMVNGAFMIIEIIYSISNHLDNVLLLMQLACALGIFCEVPLQIFLFTKQHDRLQNVICEMEDYYKQANNEEKDVFQQYINKYILFYGTTLTLTTAITFAGCIIVPLIRSRKFPLEIEYPFRVDYQPIMAMLYFHQVLGMYQVTCQVSANVFLALLIWFTTARFEILTNKFRTVTKYSDWKICIQEHQVTLRFAKEMSSSIALVVLSSLGVSTIALIFGGVTFLSRFPLSVKFQYIVVCLTSLVKVFLCAWPADHLMRISSNVAEAAYDSLWYNQNIESQKIMLHTLLRCQRAVVISVPGLLKALTFQQYTSYVSTAFSYLTTFRIILSEET	ATGAAAATCGCACCGACTTTGGACAGAGTTATTGCTTTTTTGAAGATAGATTTATTATTCGCTTGTTGTTGGCCTCTACCGCGAACTGCTACAAAGTTTCAAATTATTTGTGATAGAATATTTCGGTATTTATCCATGGTGAATGGTGCATTCATGATTATTGAGATAATATATTCAATTAGTAATCATTTAGATAATGTTTTATTGCTTATGCAATTAGCTTGTGCGTTGGGCATCTTTTGTGAAGTTCCATTGCAAATATTTTTATTTACAAAACAACACGATCGTTTACAAAATGTAATTTGCGAGATGGAAGATTATTACAAGCAAGCTAATAATGAAGAAAAAGATGTATTTCAACAATACATTAACAAATATATTTTATTTTATGGAACTACG…
AechOr132	scaffold290	+	126341	130556	H	KTTPKNAIAFIKVIIALSFSWPLSKSASKFQITCFKILRSLLSMNTVVLSIPIAYTLYRNDYDLPRITKLWCTLGAMIQVSVEMTQCALQYDRLQYLISEMEWTLERAELYEKNIYQRYVDRCAMFYVSSTAAVFLGAGIGVIVPLTAADQIFPTEAKYPFNVEHEPIKTIIFVHQFIAVWQCFSTVCIGSFVSLFIWFAAARFEILLQQFRMVTDIYDITVCVRQHIKLLRYAQEIIIAFRSVLLTIMIICTWAIVASGLTIVSQCSLTDKIQFMALCISALMEVYACAWPADRLIDTSTNVAQAVYESLWYNQDKIFQKNLNFILLRSQTPTTISVSILPPLSLQYYASYVSTAFSYLMTLRMIFMEEDRGIKN	AAAACAACCCCCAAAAATGCTATCGCGTTTATAAAAGTGATAATCGCTTTGTCCTTTTCGTGGCCACTTTCAAAGAGTGCTAGTAAATTTCAAATAACATGCTTCAAAATTTTACGCTCTTTGCTCTCTATGAATACAGTGGTATTGAGTATACCTATAGCGTACACCCTTTATCGTAATGATTATGATTTACCAAGGATAACGAAACTATGGTGTACGTTGGGTGCAATGATACAAGTCTCTGTGGAGATGACGCAATGTGCACTACAATATGATCGATTGCAATATTTGATTTCGGAAATGGAGTGGACTTTGGAACGCGCGGAACTATATGAAAAAAATATCTACCAACGGTACGTTGATAGATGCGCAATGTTTTACGTGAGTTCCACAGCGGCA…
AechOr133	scaffold290	+	132883	136870	H	IKITPKTAIAFIKVIVALSFAWPLSKNASKFQVIRFKILRTLLCINAVVLSVPTAYTLYRNDYNLARITKLWCLLGAFIQIPLEITQCALQYDRLQYLISEMEHNIKCAQSYEKKLYQRYVDRCAIFYVSLTAAVFLGASITATQPFIAANQIFPTDTKYPFDVEYEPVKTIIFLHQFIVIWQCFSIVCMGSFVGLLIWFAAARFEILSEQFRMVTDIYGITVCVRQHVKLLRYAQEVIIAFRSVILSLIIICTWAMVASGLTIVSRSTLTDKIQFMALCISALMEVYACTWPSDYLKDTSTNVAQAIYESLWYNHDKIFQKNLNFVLLRSQTPTTVSVSILPALSLQFYASYVSTAFSYLMTLRMVFVENNGFK	ATAAAAATAACTCCAAAAACTGCTATCGCGTTTATAAAAGTGATAGTCGCTTTGTCATTTGCGTGGCCACTTTCAAAGAACGCTAGTAAATTTCAAGTAATACGCTTCAAAATTTTACGCACTTTACTCTGTATAAATGCAGTGGTATTGAGTGTACCTACAGCATACACTCTTTATCGTAATGATTACAATCTAGCAAGGATAACAAAGCTATGGTGTTTGTTAGGCGCGTTTATACAAATCCCTCTGGAGATAACACAATGCGCACTACAATATGACCGATTGCAATATTTGATTTCGGAAATGGAACATAATATCAAGTGTGCGCAATCATACGAGAAAAAGCTCTACCAGCGGTACGTCGATAGATGCGCGATATTTTACGTAAGCCTTACAGCG…
AechOr134	scaffold290	+	140274	143985	H	MRRKVTLKEVISIVKLSLFLVWSWPEPHNATKLKMFCVKLHHYLGIIIVIGLQVPLIYGITNNLDNPVVLTKQVLMLSSVVHAMFNFIVHIINYHHIQNVTFEMIQFCDLMKLHEEIVIQRYIDKCIIFHGTSIFIFYWLTFTAITVMPTLEHQPFPTAAEYPFDVSYQPLKAIIFIQQSIAGIIVAGQLCVNVYMALLLWFASARFEMLTKELEKTTNVYQLFKCIKKHQKLLKYAKEVTICVGPFAFITICCSSVGLIVIFLLFISHQPILLIFQFFGMSIIGISEVFMYTWPAEHLMYTSKYVAETAFHMLENNHLIKMWKCLQIIIMRSQKPVTVSIPCFLPILSLNYFTSYLSTILSYFTSLRVMMDNDN	ATGCGAAGAAAGGTAACGTTAAAAGAAGTGATCTCTATAGTAAAATTAAGTTTGTTCCTAGTTTGGAGTTGGCCTGAACCACATAATGCAACAAAATTGAAAATGTTCTGTGTGAAACTGCATCATTATTTGGGCATAATTATAGTAATAGGTCTACAGGTACCATTAATATATGGTATAACAAATAATCTTGACAATCCTGTTGTCTTAACAAAACAAGTTCTTATGTTAAGTAGCGTTGTTCACGCTATGTTTAATTTTATTGTTCATATAATTAATTATCATCATATACAGAATGTTACTTTCGAAATGATACAGTTTTGCGATTTGATGAAATTACATGAAGAAATTGTGATTCAACGATACATTGACAAATGTATTATATTTCATGGTACATCT…
[truncated: 2,188 more rows]

## Sheet: S2 - Or gain and loss events
A. numbers of Or genes in extant species and on ancestral nodes
Subfamily	Ceratosolen solmsi	n2	Nasonia vitripennis	n4	Microplitis demolitor	n24	Lasioglossum albipes	n7	Apis mellifera	n23	Acromyrmex echinatior	n10	Atta cephalotes	n12	Solenopsis invicta	n14	Pogonomyrmex barbatus	n16	Camponotus floridanus	n18	Linepithema humile	n20	Cerapachys biroi	n22	Harpegnathos saltator
Orco	1	1	1	1	1	1	1	1	1	1	1	1	1	1	1	1	1	1	1	1	1	1	1	1
9-exon	7	18	60	6	31	8	41	10	35	18	116	124	104	102	119	107	109	112	113	124	116	117	164	95
A	0	0	0	0	0	1	1	1	3	1	7	7	5	9	10	11	9	11	7	12	12	11	6	11
B	0	0	0	1	27	1	1	1	1	1	1	1	1	2	1	2	1	2	1	2	1	1	1	1
C	0	0	0	1	1	1	1	1	1	1	1	1	1	1	1	1	1	1	1	1	1	1	1	1
D	2	2	8	1	0	1	0	0	0	1	4	4	3	3	3	3	3	4	5	4	5	3	1	3
[truncated: 88 more rows]

## Sheet: S3 - Gr gain and loss events
A. numbers of Gr genes in extant species and on ancestral nodes
[truncated: 38 more rows]

[truncated: 7 more sheets: S4 - subfamily omega ratio, S5 - Or branch-site tests , S6 - Gr branch-site tests, S7 - Transcriptome analysis, S8 - Genome data sources, S9 - Transcriptome data sources, S10 - Transcriptome analysis 2]
